# Supplementary material for: Color components determination and full-length comparative transcriptomic analyses reveal the potential mechanism of carotenoid synthesis during Paphiopedilum armeniacum flowering
Source: PeerJ. 2024 Feb 22;12:e16914. doi: 10.7717/peerj.16914 (PMC10894592; doi:10.7717/peerj.16914)
Supplement: Supplemental Information 1 [file peerj-12-16914-s001.zip]

Archive with 3 entries (3 files):
- sup.1 Gene annotation result.xls
- sup.2 SSR annotation result.xls
- sup.3 Differentially expressed carotenoid synthesis genes.xlsx
