# Supplementary material for: Color components determination and full-length comparative transcriptomic analyses reveal the potential mechanism of carotenoid synthesis during Paphiopedilum armeniacum flowering
Source: PeerJ. 2024 Feb 22;12:e16914. doi: 10.7717/peerj.16914 (PMC10894592; doi:10.7717/peerj.16914)
Supplement: Supplemental Information 1 [file peerj-12-16914-s001.zip › sup.1 Gene annotation result.xls]

Gene_id	{nr}	{SwissProt}	{KEGG}	{KOG}	{GO}	{nt}	{pfam}
i0_HQ_PARFLO_c10	{NA}	{NA}	{NA}	{NA}	{NA}	{NA}	{NA}
i0_HQ_PARFLO_c1009	{XP_010942737.1; PREDICTED: NADH dehydrogenase [ubiquinone] iron-sulfur protein 6, mitochondrial [Elaeis guineensis]}	{sp|Q9M9M6|NDUS6_ARATH; NADH dehydrogenase [ubiquinone] iron-sulfur protein 6, mitochondrial OS=Arabidopsis thaliana GN=At3g03070 PE=3 SV=1}	{pxb:103943292; K03939 NDUFS6 NADH dehydrogenase (ubiquinone) Fe-S protein 6 - ko00190; Metabolism; Energy metabolism; Oxidative phosphorylation | ko05010; Human Diseases; Neurodegenerative diseases; Alzheimer's disease | ko05012; Human Diseases; Neurodegenerative diseases; Parkinson's disease | ko05016; Human Diseases; Neurodegenerative diseases; Huntington's disease | ko04932; Human Diseases; E…	{At3g03070; KOG3456 NADH:ubiquinone oxidoreductase, NDUFS6/13 kDa subunit C Energy production and conversion ;}	{NA}	{XM_006478859.2; PREDICTED: Citrus sinensis NADH dehydrogenase [ubiquinone] iron-sulfur protein 6, mitochondrial (LOC102614839), mRNA}	{NA}
i0_HQ_PARFLO_c101	{XP_004961843.1; PREDICTED: histone H2B.11-like [Setaria italica]}	{sp|A2XF66|H2B1_ORYSI; Histone H2B.1 OS=Oryza sativa subsp. indica GN=OsI_010709 PE=3 SV=1}	{sita:101783335; K11252 H2B histone H2B - ko05203; Human Diseases; Cancers: Overview; Viral carcinogenesis | ko05322; Human Diseases; Immune diseases; Systemic lupus erythematosus | ko05034; Human Diseases; Substance dependence; Alcoholism}	{At2g28720; KOG1744 Histone H2B B Chromatin structure and dynamics ;}	{GO:0003677; DNA binding; molecular_function GO:0005669; transcription factor TFIID complex; cellular_component GO:0006352; transcription initiation, DNA-dependent; biological_process}	{XM_008778257.1; PREDICTED: Phoenix dactylifera histone H2B.11-like (LOC103696582), mRNA}	{PF03847:Transcription initiation factor TFIID subunit A PF00125:Core histone H2A/H2B/H3/H4}
i0_HQ_PARFLO_c1010	{XP_020111805.1; photosystem I subunit O [Ananas comosus]}	{sp|Q949Q5|PSAO_ARATH; Photosystem I subunit O OS=Arabidopsis thaliana GN=PSAO PE=1 SV=1}	{egu:105038285; K14332 psaO photosystem I subunit PsaO - ko00195; Metabolism; Energy metabolism; Photosynthesis}	{NA}	{NA}	{NA}	{NA}
i0_HQ_PARFLO_c1019	{XP_008790865.1; PREDICTED: pathogenesis-related protein 1-like [Phoenix dactylifera]}	{sp|Q05736|PR1_ASPOF; Pathogenesis-related protein 1 OS=Asparagus officinalis GN=PR1 PE=2 SV=1}	{pda:103707930; - - - - -}	{NA}	{GO:0009607; response to biotic stimulus; biological_process GO:0006952; defense response; biological_process}	{XM_019402913.1; PREDICTED: Nicotiana attenuata pathogenesis-related protein STH-2-like (LOC109236706), mRNA}	{PF00407:Pathogenesis-related protein Bet v I family}
i0_HQ_PARFLO_c1024	{XP_008792336.1; PREDICTED: enoyl-CoA delta isomerase 2, peroxisomal-like [Phoenix dactylifera]}	{sp|O23299|ECI2_ARATH; Enoyl-CoA delta isomerase 2, peroxisomal OS=Arabidopsis thaliana GN=ECI2 PE=1 SV=1}	{pda:103708981; - - - - -}	{NA}	{GO:0003824; NA GO:0008152; NA}	{XM_008794114.2; PREDICTED: Phoenix dactylifera enoyl-CoA delta isomerase 2, peroxisomal-like (LOC103708981), mRNA}	{PF00378:Enoyl-CoA hydratase/isomerase}
i0_HQ_PARFLO_c1026	{XP_008806155.1; PREDICTED: uncharacterized protein LOC103718920 [Phoenix dactylifera]}	{sp|B3LPE4|ZIM17_YEAS1; Mitochondrial protein import protein ZIM17 OS=Saccharomyces cerevisiae (strain RM11-1a) GN=ZIM17 PE=3 SV=2}	{mus:103998726; K17808 ZIM17, DNLZ, Tim15 mitochondrial protein import protein ZIM17 - -}	{At5g27280; KOG3277 Uncharacterized conserved protein S Function unknown ;}	{GO:0008270; zinc ion binding; molecular_function GO:0006351; transcription, DNA-dependent; biological_process GO:0003676; nucleic acid binding; molecular_function}	{XM_009392748.2; PREDICTED: Musa acuminata subsp. malaccensis uncharacterized LOC103977279 (LOC103977279), transcript variant X6, mRNA}	{PF01096:Transcription factor S-II (TFIIS) PF05180:DNL zinc finger}
i0_HQ_PARFLO_c1028	{XP_020104646.1; uncharacterized protein LOC109721422 [Ananas comosus]}	{NA}	{sita:101752963; - - - - -}	{NA}	{GO:0005515; protein binding; molecular_function}	{XM_010669718.2; PREDICTED: Beta vulgaris subsp. vulgaris hypothetical protein (LOC104885003), mRNA}	{PF00536:SAM domain (Sterile alpha motif) PF07647:SAM domain (Sterile alpha motif)}
i0_HQ_PARFLO_c1031	{XP_010941922.1; PREDICTED: 30S ribosomal protein S9, chloroplastic [Elaeis guineensis]}	{sp|P82278|RR9_SPIOL; 30S ribosomal protein S9, chloroplastic (Fragment) OS=Spinacia oleracea GN=PRPS9 PE=1 SV=1}	{var:108332309; K02996 RP-S9, MRPS9, rpsI small subunit ribosomal protein S9 - ko03010; Genetic Information Processing; Translation; Ribosome}	{At1g74970; KOG1697 Mitochondrial/chloroplast ribosomal protein S9 J Translation, ribosomal structure and biogenesis ;}	{GO:0006412; translation; biological_process GO:0005840; ribosome; cellular_component GO:0003735; structural constituent of ribosome; molecular_function}	{NA}	{PF00380:Ribosomal protein S9/S16}
i0_HQ_PARFLO_c1039	{XP_008394321.1; PREDICTED: chaperone protein dnaJ 11, chloroplastic-like [Malus domestica]}	{sp|Q9FYB5|DNJ11_ARATH; Chaperone protein dnaJ 11, chloroplastic OS=Arabidopsis thaliana GN=ATJ11 PE=1 SV=2}	{pda:103706147; - - - - -}	{At4g36040; KOG0712 Molecular chaperone (DnaJ superfamily) O Posttranslational modification, protein turnover, chaperones ;}	{NA}	{NA}	{NA}
i0_HQ_PARFLO_c104	{XP_020083130.1; MLP-like protein 423 [Ananas comosus]}	{sp|Q93VR4|ML423_ARATH; MLP-like protein 423 OS=Arabidopsis thaliana GN=MLP423 PE=2 SV=1}	{egu:105039177; - - - - -}	{NA}	{GO:0009607; response to biotic stimulus; biological_process GO:0006952; defense response; biological_process}	{NA}	{PF00407:Pathogenesis-related protein Bet v I family}
i0_HQ_PARFLO_c1046	{XP_009421310.1; PREDICTED: uncharacterized protein LOC104000886 isoform X1 [Musa acuminata subsp. malaccensis]}	{NA}	{mus:104000886; - - - - -}	{NA}	{NA}	{XM_009409290.2; PREDICTED: Musa acuminata subsp. malaccensis uncharacterized LOC103990214 (LOC103990214), mRNA}	{NA}
i0_HQ_PARFLO_c105	{XP_010941506.1; PREDICTED: stress-response A/B barrel domain-containing protein HS1 [Elaeis guineensis]}	{sp|Q9LUV2|POP3_ARATH; Stress-response A/B barrel domain-containing protein HS1 OS=Arabidopsis thaliana GN=HS1 PE=1 SV=1}	{egr:104432610; - - - - -}	{NA}	{NA}	{NA}	{NA}
i0_HQ_PARFLO_c1050	{ONK55440.1; uncharacterized protein A4U43_UnF3330 [Asparagus officinalis]}	{sp|Q8S8N6|PLA2A_ARATH; Phospholipase A2-alpha OS=Arabidopsis thaliana GN=PLA2-ALPHA PE=1 SV=1}	{mus:103973318; K01047 PLA2G, SPLA2 secretory phospholipase A2 3.1.1.4 ko00564; Metabolism; Lipid metabolism; Glycerophospholipid metabolism | ko00565; Metabolism; Lipid metabolism; Ether lipid metabolism | ko00590; Metabolism; Lipid metabolism; Arachidonic acid metabolism | ko00591; Metabolism; Lipid metabolism; Linoleic acid metabolism | ko00592; Metabolism; Lipid metabolism; alpha-Linolenic ac…	{NA}	{GO:0006644; phospholipid metabolic process; biological_process GO:0050482; arachidonic acid secretion; biological_process GO:0004623; phospholipase A2 activity; molecular_function}	{NA}	{PF00068:Phospholipase A2}
i0_HQ_PARFLO_c1052	{ONK66074.1; uncharacterized protein A4U43_C06F3890 [Asparagus officinalis]}	{NA}	{egu:105042043; K09705 K09705 uncharacterized protein - -}	{NA}	{NA}	{NA}	{NA}
i0_HQ_PARFLO_c1053	{XP_008800726.1; PREDICTED: myb-related protein 305-like [Phoenix dactylifera]}	{sp|P81391|MYB05_ANTMA; Myb-related protein 305 OS=Antirrhinum majus GN=MYB305 PE=2 SV=1}	{egu:105048234; K09422 MYBP myb proto-oncogene protein, plant - -}	{At5g40350; KOG0048 Transcription factor, Myb superfamily K Transcription ;}	{GO:0016818; hydrolase activity, acting on acid anhydrides, in phosphorus-containing anhydrides; molecular_function GO:0003676; nucleic acid binding; molecular_function GO:0005524; ATP binding; molecular_function GO:0005634; nucleus; cellular_component GO:0006338; chromatin remodeling; biological_process}	{XM_009418459.2; PREDICTED: Musa acuminata subsp. malaccensis myb-related protein 305-like (LOC103997293), mRNA}	{PF09111:SLIDE}
i0_HQ_PARFLO_c1062	{XP_011100315.1; PREDICTED: cysteine proteinase inhibitor 1-like [Sesamum indicum]}	{sp|Q41916|CYT5_ARATH; Cysteine proteinase inhibitor 5 OS=Arabidopsis thaliana GN=CYS5 PE=2 SV=2}	{vvi:100853114; - - - - -}	{NA}	{GO:0004869; cysteine-type endopeptidase inhibitor activity; molecular_function}	{NA}	{PF00031:Cystatin domain PF16845:Aspartic acid proteinase inhibitor}
i0_HQ_PARFLO_c1063	{XP_009407895.1; PREDICTED: zinc finger A20 and AN1 domain-containing stress-associated protein 8-like [Musa acuminata subsp. malaccensis]}	{sp|A3BDI8|SAP8_ORYSJ; Zinc finger A20 and AN1 domain-containing stress-associated protein 8 OS=Oryza sativa subsp. japonica GN=SAP8 PE=2 SV=1}	{egu:105039476; - - - - -}	{At1g51200; KOG3173 Predicted Zn-finger protein R General function prediction only ;}	{GO:0003677; DNA binding; molecular_function GO:0008270; zinc ion binding; molecular_function}	{NA}	{PF01428:AN1-like Zinc finger PF01754:A20-like zinc finger}
i0_HQ_PARFLO_c1064	{XP_010936259.1; PREDICTED: maf-like protein DDB_G0281937 [Elaeis guineensis]}	{sp|Q54TC5|MAFL2_DICDI; Maf-like protein DDB_G0281937 OS=Dictyostelium discoideum GN=DDB_G0281937 PE=3 SV=1}	{pda:103707614; K06287 maf septum formation protein - -}	{At5g42770; KOG1509 Predicted nucleic acid-binding protein ASMTL D Cell cycle control, cell division, chromosome partitioning ;}	{GO:0047429; nucleoside-triphosphate diphosphatase activity; molecular_function}	{NA}	{PF02545:Maf-like protein}
i0_HQ_PARFLO_c1065	{XP_009408336.1; PREDICTED: LOW QUALITY PROTEIN: ubiquitin-related modifier 1 homolog [Musa acuminata subsp. malaccensis]}	{sp|Q7GBC8|URM1_ORYSI; Ubiquitin-related modifier 1 homolog OS=Oryza sativa subsp. indica GN=URM1 PE=3 SV=1}	{mus:103990794; K12161 URM1 ubiquitin related modifier 1 - ko04122; Genetic Information Processing; Folding, sorting and degradation; Sulfur relay system}	{Hs13569870; KOG4146 Ubiquitin-like protein O Posttranslational modification, protein turnover, chaperones ;}	{GO:0005737; cytoplasm; cellular_component GO:0034227; tRNA thio-modification; biological_process}	{NA}	{PF09138:Urm1 (Ubiquitin related modifier)}
i0_HQ_PARFLO_c1087	{XP_008221345.1; PREDICTED: probable ubiquitin-conjugating enzyme E2 18 [Prunus mume]}	{sp|Q9FMM0|UBC18_ARATH; Probable ubiquitin-conjugating enzyme E2 18 OS=Arabidopsis thaliana GN=UBC18 PE=2 SV=1}	{pmum:103321324; K10688 UBE2W, UBC16 ubiquitin-conjugating enzyme E2 W 2.3.2.25 ko04120; Genetic Information Processing; Folding, sorting and degradation; Ubiquitin mediated proteolysis}	{At5g42990; KOG0427 Ubiquitin conjugating enzyme O Posttranslational modification, protein turnover, chaperones ;}	{GO:0005515; protein binding; molecular_function}	{XM_009418850.2; PREDICTED: Musa acuminata subsp. malaccensis probable ubiquitin-conjugating enzyme E2 16 (LOC103997582), mRNA}	{PF05773:RWD domain}
i0_HQ_PARFLO_c1100	{XP_010929739.1; PREDICTED: ankyrin repeat and SAM domain-containing protein 6 isoform X2 [Elaeis guineensis]}	{NA}	{atr:18440115; - - - - -}	{At3g07170; KOG4374 RNA-binding protein Bicaudal-C A RNA processing and modification ;}	{GO:0005515; protein binding; molecular_function}	{NA}	{PF07647:SAM domain (Sterile alpha motif) PF00536:SAM domain (Sterile alpha motif)}
i0_HQ_PARFLO_c1104	{XP_010938397.1; PREDICTED: translationally-controlled tumor protein homolog [Elaeis guineensis]}	{sp|Q5J907|TCTP_ELAGV; Translationally-controlled tumor protein homolog OS=Elaeis guineensis var. tenera GN=TCTP PE=2 SV=1}	{egu:105045204; - - - - -}	{At3g16640; KOG1727 Microtubule-binding protein (translationally controlled tumor protein) DZ Cell cycle control, cell division, chromosome partitioning ; Cytoskeleton ;}	{NA}	{XM_018994479.1; PREDICTED: Juglans regia translationally-controlled tumor protein homolog (LOC109012701), mRNA}	{NA}
i0_HQ_PARFLO_c1107	{XP_010932741.1; PREDICTED: copper transporter 5.1 [Elaeis guineensis]}	{sp|Q69P80|COP51_ORYSJ; Copper transporter 5.1 OS=Oryza sativa subsp. japonica GN=COPT5.1 PE=2 SV=1}	{pda:103703291; K14686 SLC31A1, CTR1 solute carrier family 31 (copper transporter), member 1 - ko04978; Organismal Systems; Digestive system; Mineral absorption | ko01524; Human Diseases; Drug resistance: Antineoplastic; Platinum drug resistance}	{At5g20650; KOG3386 Copper transporter P Inorganic ion transport and metabolism ;}	{GO:0016021; integral to membrane; cellular_component GO:0005375; copper ion transmembrane transporter activity; molecular_function GO:0035434; copper ion transmembrane transport; biological_process}	{XM_015795893.1; PREDICTED: Oryza sativa Japonica Group copper transporter 5.1 (LOC4347173), mRNA}	{PF04145:Ctr copper transporter family}
i0_HQ_PARFLO_c11088	{XP_010917226.1; PREDICTED: 60S ribosomal protein L27a-3 [Elaeis guineensis]}	{sp|P49637|R27A3_ARATH; 60S ribosomal protein L27a-3 OS=Arabidopsis thaliana GN=RPL27AC PE=2 SV=2}	{egu:105041861; K02900 RP-L27Ae, RPL27A large subunit ribosomal protein L27Ae - ko03010; Genetic Information Processing; Translation; Ribosome}	{At1g70600; KOG1742 60s ribosomal protein L15/L27 J Translation, ribosomal structure and biogenesis ;}	{NA}	{XM_009410529.2; PREDICTED: Musa acuminata subsp. malaccensis 60S ribosomal protein L27a-3-like (LOC103991160), transcript variant X2, mRNA}	{NA}
i0_HQ_PARFLO_c1112	{XP_008793579.1; PREDICTED: actin-depolymerizing factor 11 isoform X1 [Phoenix dactylifera]}	{sp|Q2QLT8|ADF11_ORYSJ; Actin-depolymerizing factor 11 OS=Oryza sativa subsp. japonica GN=ADF11 PE=2 SV=1}	{egu:105033250; K05765 CFL cofilin - ko04810; Cellular Processes; Cell motility; Regulation of actin cytoskeleton | ko04666; Organismal Systems; Immune system; Fc gamma R-mediated phagocytosis | ko04360; Organismal Systems; Development; Axon guidance | ko05133; Human Diseases; Infectious diseases: Bacterial; Pertussis}	{At2g31200; KOG1735 Actin depolymerizing factor Z Cytoskeleton ;}	{GO:0005622; intracellular; cellular_component GO:0003779; actin binding; molecular_function}	{XM_008795357.2; PREDICTED: Phoenix dactylifera actin-depolymerizing factor 11 (LOC103709840), transcript variant X1, mRNA}	{PF00241:Cofilin/tropomyosin-type actin-binding protein}
i0_HQ_PARFLO_c1113	{XP_008810339.1; PREDICTED: UPF0664 stress-induced protein C29B12.11c [Phoenix dactylifera]}	{sp|O14032|YEMB_SCHPO; UPF0664 stress-induced protein C29B12.11c OS=Schizosaccharomyces pombe (strain 972 / ATCC 24843) GN=SPAC29B12.11c PE=2 SV=1}	{pmum:103322196; - - - - -}	{At5g11680; KOG3294 WW domain binding protein WBP-2, contains GRAM domain T Signal transduction mechanisms ;}	{NA}	{XM_013773524.1; PREDICTED: Brassica oleracea var. oleracea UPF0664 stress-induced protein C29B12.11c-like (LOC106335097), transcript variant X2, mRNA}	{NA}
i0_HQ_PARFLO_c1118	{XP_018717773.1; PREDICTED: probable WRKY transcription factor 51 isoform X2 [Eucalyptus grandis]}	{sp|Q8VWQ5|WRK50_ARATH; Probable WRKY transcription factor 50 OS=Arabidopsis thaliana GN=WRKY50 PE=2 SV=1}	{sita:101778621; - - - - -}	{NA}	{GO:0006355; regulation of transcription, DNA-dependent; biological_process GO:0043565; sequence-specific DNA binding; molecular_function GO:0003700; sequence-specific DNA binding transcription factor activity; molecular_function}	{XM_008811849.2; PREDICTED: Phoenix dactylifera probable WRKY transcription factor 50 (LOC103721580), mRNA}	{PF03106:WRKY DNA -binding domain}
i0_HQ_PARFLO_c1125	{XP_010922265.1; PREDICTED: pathogenesis-related protein 1-like [Elaeis guineensis]}	{sp|Q05736|PR1_ASPOF; Pathogenesis-related protein 1 OS=Asparagus officinalis GN=PR1 PE=2 SV=1}	{egu:105045612; - - - - -}	{NA}	{GO:0006952; defense response; biological_process GO:0009607; response to biotic stimulus; biological_process}	{NA}	{PF00407:Pathogenesis-related protein Bet v I family}
i0_HQ_PARFLO_c1127	{KHN07463.1; Histone H2AX [Glycine soja]}	{sp|Q9S9K7|H2AXB_ARATH; Probable histone H2AXb OS=Arabidopsis thaliana GN=At1g54690 PE=1 SV=1}	{gmx:100787899; K11251 H2A histone H2A - ko05322; Human Diseases; Immune diseases; Systemic lupus erythematosus | ko05034; Human Diseases; Substance dependence; Alcoholism}	{At1g54690; KOG1756 Histone 2A B Chromatin structure and dynamics ;}	{GO:0003677; DNA binding; molecular_function}	{NM_001249438.2; Glycine max uncharacterized LOC100500068 (LOC100500068), mRNA}	{PF00125:Core histone H2A/H2B/H3/H4}
i0_HQ_PARFLO_c1129	{XP_009402964.1; PREDICTED: DNA polymerase delta subunit 4 [Musa acuminata subsp. malaccensis]}	{sp|Q3T0X9|DPOD4_BOVIN; DNA polymerase delta subunit 4 OS=Bos taurus GN=POLD4 PE=1 SV=1}	{sbi:SORBI_02g030140; K03505 POLD4 DNA polymerase delta subunit 4 - ko00230; Metabolism; Nucleotide metabolism; Purine metabolism | ko00240; Metabolism; Nucleotide metabolism; Pyrimidine metabolism | ko03030; Genetic Information Processing; Replication and repair; DNA replication | ko03410; Genetic Information Processing; Replication and repair; Base excision repair | ko03420; Genetic Information…	{NA}	{GO:0006260; DNA replication; biological_process GO:0005634; nucleus; cellular_component}	{XM_017844254.1; PREDICTED: Phoenix dactylifera uncharacterized LOC103713022 (LOC103713022), partial mRNA}	{PF04081:DNA polymerase delta, subunit 4 }
i0_HQ_PARFLO_c1137	{XP_010931846.1; PREDICTED: thioredoxin-like protein CXXS1 [Elaeis guineensis]}	{sp|Q8LDI5|CXXS1_ARATH; Thioredoxin-like protein CXXS1 OS=Arabidopsis thaliana GN=CXXS1 PE=2 SV=2}	{cit:102620863; K03671 trxA thioredoxin 1 - ko04621; Organismal Systems; Immune system; NOD-like receptor signaling pathway | ko05418; Human Diseases; Cardiovascular diseases; Fluid shear stress and atherosclerosis}	{At1g11530; KOG0907 Thioredoxin O Posttranslational modification, protein turnover, chaperones ;}	{GO:0045454; cell redox homeostasis; biological_process}	{NA}	{PF00085:Thioredoxin}
i0_HQ_PARFLO_c1167	{AAL16908.1; metallothionein-like protein type 2 [Narcissus pseudonarcissus]}	{sp|O22319|MT2_MUSAC; Metallothionein-like protein type 2 OS=Musa acuminata PE=3 SV=2}	{pda:103703488; - - - - -}	{At3g09390; KOG4738 Predicted metallothionein P Inorganic ion transport and metabolism ;}	{GO:0046872; metal ion binding; molecular_function}	{EF148371.1; Populus trichocarpa x Populus deltoides clone WS01314_A09 unknown mRNA}	{PF01439:Metallothionein}
i0_HQ_PARFLO_c1175	{XP_009413904.1; PREDICTED: early light-induced protein 1, chloroplastic [Musa acuminata subsp. malaccensis]}	{sp|P93735|ELIP1_ARATH; Early light-induced protein 1, chloroplastic OS=Arabidopsis thaliana GN=ELIP1 PE=1 SV=1}	{egu:105055554; - - - - -}	{NA}	{NA}	{NA}	{NA}
i0_HQ_PARFLO_c1179	{XP_010928600.1; PREDICTED: serine/arginine-rich splicing factor RSZ21A [Elaeis guineensis]}	{sp|Q6K9C3|RZP23_ORYSJ; Serine/arginine-rich splicing factor RSZ23 OS=Oryza sativa subsp. japonica GN=RSZ23 PE=2 SV=1}	{egu:105039586; K12896 SFRS7 splicing factor, arginine/serine-rich 7 - ko03040; Genetic Information Processing; Transcription; Spliceosome | ko05168; Human Diseases; Infectious diseases: Viral; Herpes simplex infection}	{At2g24590; KOG0107 Alternative splicing factor SRp20/9G8 (RRM superfamily) A RNA processing and modification ;}	{GO:0008270; zinc ion binding; molecular_function GO:0003676; nucleic acid binding; molecular_function}	{XM_002272621.4; PREDICTED: Vitis vinifera serine/arginine-rich splicing factor RSZ22 (LOC100262399), transcript variant X6, mRNA}	{PF00098:Zinc knuckle PF00076:RNA recognition motif. (a.k.a. RRM, RBD, or RNP domain)}
i0_HQ_PARFLO_c118	{XP_008791855.1; PREDICTED: universal stress protein PHOS32 [Phoenix dactylifera]}	{sp|Q8L4N1|PHO34_ARATH; Universal stress protein PHOS34 OS=Arabidopsis thaliana GN=PHOS34 PE=1 SV=1}	{pda:103708617; - - - - -}	{NA}	{GO:0006950; response to stress; biological_process}	{NA}	{PF00582:Universal stress protein family}
i0_HQ_PARFLO_c1181	{XP_008792965.1; PREDICTED: 40S ribosomal protein S5 [Phoenix dactylifera]}	{sp|O65731|RS5_CICAR; 40S ribosomal protein S5 (Fragment) OS=Cicer arietinum GN=RPS5 PE=2 SV=1}	{mus:103971520; K02989 RP-S5e, RPS5 small subunit ribosomal protein S5e - ko03010; Genetic Information Processing; Translation; Ribosome}	{At2g37270; KOG3291 Ribosomal protein S7 J Translation, ribosomal structure and biogenesis ;}	{NA}	{XM_008779983.2; PREDICTED: Phoenix dactylifera 40S ribosomal protein S5-like (LOC103698031), mRNA}	{NA}
i0_HQ_PARFLO_c1190	{ONK62644.1; uncharacterized protein A4U43_C07F6330 [Asparagus officinalis]}	{sp|Q9MBD8|BI1_ORYSJ; Bax inhibitor 1 OS=Oryza sativa subsp. japonica GN=BI1 PE=2 SV=1}	{sita:101777499; - - - - -}	{At5g47120; KOG1629 Bax-mediated apoptosis inhibitor TEGT/BI-1 V Defense mechanisms ;}	{NA}	{NA}	{NA}
i0_HQ_PARFLO_c1206	{XP_008789631.1; PREDICTED: uncharacterized protein LOC103707059 isoform X2 [Phoenix dactylifera]}	{NA}	{pda:103707059; - - - - -}	{NA}	{NA}	{NA}	{NA}
i0_HQ_PARFLO_c1212	{XP_020086169.1; 17.9 kDa class I heat shock protein-like [Ananas comosus]}	{sp|Q84Q77|HS17A_ORYSJ; 17.9 kDa class I heat shock protein OS=Oryza sativa subsp. japonica GN=HSP17.9A PE=2 SV=1}	{obr:102703016; K13993 HSP20 HSP20 family protein - ko04141; Genetic Information Processing; Folding, sorting and degradation; Protein processing in endoplasmic reticulum}	{At1g07400; KOG0710 Molecular chaperone (small heat-shock protein Hsp26/Hsp42) O Posttranslational modification, protein turnover, chaperones ;}	{NA}	{AY098528.1; Ananas comosus class-1 LMW heat shock protein mRNA, complete cds}	{NA}
i0_HQ_PARFLO_c1214	{XP_020105780.1; uncharacterized protein At4g29660 [Ananas comosus]}	{sp|Q94K18|Y4966_ARATH; Uncharacterized protein At4g29660 OS=Arabidopsis thaliana GN=EMB2752 PE=4 SV=1}	{pvu:PHAVU_008G136000g; - - - - -}	{At4g29660; KOG3142 Prenylated rab acceptor 1 U Intracellular trafficking, secretion, and vesicular transport ;}	{NA}	{XM_008798352.2; PREDICTED: Phoenix dactylifera uncharacterized protein At4g29660 (LOC103711989), transcript variant X2, mRNA}	{NA}
i0_HQ_PARFLO_c1215	{XP_020090061.1; tetraspanin-8-like [Ananas comosus]}	{sp|Q8S8Q6|TET8_ARATH; Tetraspanin-8 OS=Arabidopsis thaliana GN=TET8 PE=2 SV=1}	{egu:105039214; - - - - -}	{NA}	{GO:0016021; integral to membrane; cellular_component GO:0006506; GPI anchor biosynthetic process; biological_process GO:0016746; transferase activity, transferring acyl groups; molecular_function}	{NA}	{PF06423:GWT1 PF00335:Tetraspanin family}
i0_HQ_PARFLO_c1216	{XP_004134168.1; PREDICTED: peptide methionine sulfoxide reductase B5 [Cucumis sativus]}	{sp|Q10L32|MSRB5_ORYSJ; Peptide methionine sulfoxide reductase B5 OS=Oryza sativa subsp. japonica GN=MSRB5 PE=2 SV=1}	{csv:101213968; K07305 msrB peptide-methionine (R)-S-oxide reductase 1.8.4.12 -}	{At4g04830; KOG0856 Predicted pilin-like transcription factor O Posttranslational modification, protein turnover, chaperones ;}	{GO:0008152; NA GO:0006412; translation; biological_process GO:0033743; peptide-methionine (R)-S-oxide reductase activity; molecular_function GO:0055114; oxidation-reduction process; biological_process GO:0005840; ribosome; cellular_component GO:0016817; hydrolase activity, acting on acid anhydrides; molecular_function GO:0016846; carbon-sulfur lyase activity; molecular_function GO:0005622; intra…	{XM_009413902.2; PREDICTED: Musa acuminata subsp. malaccensis peptide methionine sulfoxide reductase B5-like (LOC103993730), mRNA}	{PF11648:C-terminal domain of RIG-I PF01641:SelR domain PF01907:Ribosomal protein L37e PF04828:Glutathione-dependent formaldehyde-activating enzyme}
i0_HQ_PARFLO_c1217	{NA}	{NA}	{NA}	{NA}	{NA}	{NA}	{NA}
i0_HQ_PARFLO_c1218	{XP_017698982.1; PREDICTED: multiple organellar RNA editing factor 9, chloroplastic-like [Phoenix dactylifera]}	{sp|Q38732|DAG_ANTMA; DAG protein, chloroplastic OS=Antirrhinum majus GN=DAG PE=2 SV=1}	{atr:18441004; - - - - -}	{NA}	{NA}	{XM_017843495.1; PREDICTED: Phoenix dactylifera multiple organellar RNA editing factor 9, chloroplastic-like (LOC108511406), transcript variant X3, mRNA}	{NA}
i0_HQ_PARFLO_c1219	{XP_007218617.1; hypothetical protein PRUPE_ppa013547mg [Prunus persica]}	{sp|Q940X7|RBX1A_ARATH; RING-box protein 1a OS=Arabidopsis thaliana GN=RBX1A PE=1 SV=1}	{csv:101209538; K03868 RBX1, ROC1 RING-box protein 1 - ko04141; Genetic Information Processing; Folding, sorting and degradation; Protein processing in endoplasmic reticulum | ko04120; Genetic Information Processing; Folding, sorting and degradation; Ubiquitin mediated proteolysis | ko03420; Genetic Information Processing; Replication and repair; Nucleotide excision repair | ko04310; Environmenta…	{Hs7657508; KOG2930 SCF ubiquitin ligase, Rbx1 component O Posttranslational modification, protein turnover, chaperones ;}	{GO:0004842; ubiquitin-protein ligase activity; molecular_function GO:0046872; metal ion binding; molecular_function GO:0005515; protein binding; molecular_function GO:0005680; anaphase-promoting complex; cellular_component GO:0008270; zinc ion binding; molecular_function}	{XM_008234623.1; PREDICTED: Prunus mume RING-box protein 1a (LOC103331948), mRNA}	{PF00097:Zinc finger, C3HC4 type (RING finger) PF12678:RING-H2 zinc finger domain PF17123:RING-like zinc finger PF12861:Anaphase-promoting complex subunit 11 RING-H2 finger PF13639:Ring finger domain}
i0_HQ_PARFLO_c1224	{AFH89625.1; allene oxide cyclase [Cymbidium ensifolium]}	{sp|A2XID3|AOC_ORYSI; Allene oxide cyclase, chloroplastic OS=Oryza sativa subsp. indica GN=AOC PE=2 SV=1}	{egu:105041662; K10525 AOC allene oxide cyclase 5.3.99.6 ko00592; Metabolism; Lipid metabolism; alpha-Linolenic acid metabolism}	{NA}	{GO:0009507; chloroplast; cellular_component GO:0016853; isomerase activity; molecular_function}	{XM_009394181.2; PREDICTED: Musa acuminata subsp. malaccensis allene oxide cyclase, chloroplastic-like (LOC103978400), mRNA}	{PF06351:Allene oxide cyclase}
i0_HQ_PARFLO_c1234	{ONK60661.1; uncharacterized protein A4U43_C08F21170 [Asparagus officinalis]}	{NA}	{pda:103704198; - - - - -}	{NA}	{GO:0007165; signal transduction; biological_process GO:0008134; transcription factor binding; molecular_function GO:0016020; membrane; cellular_component GO:0016491; oxidoreductase activity; molecular_function GO:0005577; fibrinogen complex; cellular_component GO:0033179; proton-transporting V-type ATPase, V0 domain; cellular_component GO:0051258; protein polymerization; biological_process GO:00…	{NA}	{PF02737:3-hydroxyacyl-CoA dehydrogenase, NAD binding domain PF06667:Phage shock protein B PF09177:Syntaxin 6, N-terminal PF10473:Leucine-rich repeats of kinetochore protein Cenp-F/LEK1 PF01496:V-type ATPase 116kDa subunit family PF16326:ABC transporter C-terminal domain PF00170:bZIP transcription factor PF01715:IPP transferase PF11629:C terminal SARAH domain of Mst1 PF08702:Fibrinogen alpha/beta…
i0_HQ_PARFLO_c1235	{XP_009403330.1; PREDICTED: probable steroid-binding protein 3 [Musa acuminata subsp. malaccensis]}	{sp|Q9SK39|SBP3_ARATH; Probable steroid-binding protein 3 OS=Arabidopsis thaliana GN=MP3 PE=1 SV=1}	{pda:103707424; K17278 PGRMC1_2 membrane-associated progesterone receptor component - -}	{At2g24940; KOG1110 Putative steroid membrane receptor Hpr6.6/25-Dx R General function prediction only ;}	{NA}	{XM_010930882.2; PREDICTED: Elaeis guineensis probable steroid-binding protein 3 (LOC105050749), mRNA}	{NA}
i0_HQ_PARFLO_c1236	{XP_019053631.1; PREDICTED: ubiquitin-conjugating enzyme E2 7 [Nelumbo nucifera]}	{sp|Q42541|UBC13_ARATH; Ubiquitin-conjugating enzyme E2 13 OS=Arabidopsis thaliana GN=UBC13 PE=2 SV=1}	{nnu:104599373; - - - - -}	{At3g46460; KOG0425 Ubiquitin-protein ligase O Posttranslational modification, protein turnover, chaperones ;}	{GO:0005515; protein binding; molecular_function}	{XM_009401709.2; PREDICTED: Musa acuminata subsp. malaccensis ubiquitin-conjugating enzyme E2 7-like (LOC103984248), mRNA}	{PF05773:RWD domain}
i0_HQ_PARFLO_c1237	{XP_009386058.1; PREDICTED: glutathione S-transferase T1-like [Musa acuminata subsp. malaccensis]}	{sp|Q9ZRT5|GSTT1_ARATH; Glutathione S-transferase T1 OS=Arabidopsis thaliana GN=GSTT1 PE=2 SV=1}	{mus:103973270; K00799 GST, gst glutathione S-transferase 2.5.1.18 ko00480; Metabolism; Metabolism of other amino acids; Glutathione metabolism | ko00980; Metabolism; Xenobiotics biodegradation and metabolism; Metabolism of xenobiotics by cytochrome P450 | ko00982; Metabolism; Xenobiotics biodegradation and metabolism; Drug metabolism - cytochrome P450 | ko05204; Human Diseases; Cancers: Overview…	{At5g41210; KOG0867 Glutathione S-transferase O Posttranslational modification, protein turnover, chaperones ;}	{GO:0005515; protein binding; molecular_function}	{XM_010910798.2; PREDICTED: Elaeis guineensis glutathione S-transferase T1 (LOC105035281), mRNA}	{PF13409:Glutathione S-transferase, N-terminal domain PF13417:Glutathione S-transferase, N-terminal domain PF02798:Glutathione S-transferase, N-terminal domain}
i0_HQ_PARFLO_c1239	{XP_010937182.1; PREDICTED: chaperonin-like RbcX protein 2, chloroplastic [Elaeis guineensis]}	{sp|Q8L9X2|RBCX2_ARATH; Chaperonin-like RbcX protein 2, chloroplastic OS=Arabidopsis thaliana GN=RBCX2 PE=1 SV=1}	{egu:105056619; - - - - -}	{NA}	{NA}	{XM_010925121.2; PREDICTED: Elaeis guineensis chaperonin-like RbcX protein 2, chloroplastic (LOC105046517), mRNA}	{NA}
i0_HQ_PARFLO_c1240	{XP_010934838.1; PREDICTED: uncharacterized protein LOC105054904 [Elaeis guineensis]}	{NA}	{nnu:104594297; - - - - -}	{NA}	{NA}	{NA}	{NA}
i0_HQ_PARFLO_c1244	{ONK71604.1; uncharacterized protein A4U43_C04F10400 [Asparagus officinalis]}	{NA}	{obr:102709640; - - - - -}	{NA}	{GO:0005509; calcium ion binding; molecular_function GO:0005515; protein binding; molecular_function}	{NA}	{PF13202:EF hand PF13405:EF-hand domain PF12763:Cytoskeletal-regulatory complex EF hand PF13833:EF-hand domain pair PF00036:EF hand PF13499:EF-hand domain pair}
i0_HQ_PARFLO_c1245	{AJS13470.1; PPD3 [Erycina pusilla]}	{sp|Q9S720|PPD3_ARATH; PsbP domain-containing protein 3, chloroplastic OS=Arabidopsis thaliana GN=PPD3 PE=1 SV=2}	{pda:103705217; - - - - -}	{NA}	{GO:0015979; photosynthesis; biological_process GO:0019898; extrinsic to membrane; cellular_component GO:0005509; calcium ion binding; molecular_function GO:0009523; photosystem II; cellular_component GO:0009654; oxygen evolving complex; cellular_component}	{KM668496.1; Erycina pusilla PPD3 (PPD3) mRNA, complete cds}	{PF01789:PsbP}
i0_HQ_PARFLO_c1248	{EAY96259.1; hypothetical protein OsI_18157 [Oryza sativa Indica Group]}	{NA}	{egu:105044368; - - - - -}	{NA}	{GO:0031072; heat shock protein binding; molecular_function GO:0051082; unfolded protein binding; molecular_function}	{NA}	{PF00684:DnaJ central domain}
i0_HQ_PARFLO_c1249	{XP_008798884.1; PREDICTED: ergosterol biosynthetic protein 28 [Phoenix dactylifera]}	{sp|O80594|ERG28_ARATH; Ergosterol biosynthetic protein 28 OS=Arabidopsis thaliana GN=At1g10030 PE=2 SV=2}	{egu:105061097; - - - - -}	{At1g10030; KOG3455 Predicted membrane protein S Function unknown ;}	{GO:0016021; integral to membrane; cellular_component GO:0016020; membrane; cellular_component}	{XM_010945058.1; PREDICTED: Elaeis guineensis ergosterol biosynthetic protein 28 (LOC105061097), mRNA}	{PF00892:EamA-like transporter family PF03694:Erg28 like protein}
i0_HQ_PARFLO_c1251	{JAT53930.1; Synaptogyrin-4, partial [Anthurium amnicola]}	{NA}	{pda:103716332; - - - - -}	{NA}	{NA}	{NA}	{NA}
i0_HQ_PARFLO_c1256	{XP_008785484.1; PREDICTED: uncharacterized protein LOC103704108 isoform X2 [Phoenix dactylifera]}	{NA}	{pda:103704108; - - - - -}	{NA}	{NA}	{NA}	{NA}
i0_HQ_PARFLO_c1257	{XP_002316101.2; hypothetical protein POPTR_0010s16860g [Populus trichocarpa]}	{sp|Q9ZQ80|NDRP1_ARATH; Nodulin-related protein 1 OS=Arabidopsis thaliana GN=NRP1 PE=1 SV=1}	{cmo:103489167; - - - - -}	{NA}	{NA}	{NA}	{NA}
i0_HQ_PARFLO_c1259	{XP_010904579.1; PREDICTED: electron transfer flavoprotein subunit beta, mitochondrial isoform X1 [Elaeis guineensis]}	{sp|A2XQV4|ETFB_ORYSI; Electron transfer flavoprotein subunit beta, mitochondrial OS=Oryza sativa subsp. indica GN=ETFB PE=3 SV=1}	{rcu:8285189; K03521 fixA, etfB electron transfer flavoprotein beta subunit - -}	{At5g43430; KOG3180 Electron transfer flavoprotein, beta subunit C Energy production and conversion ;}	{NA}	{XM_003570399.3; PREDICTED: Brachypodium distachyon electron transfer flavoprotein subunit beta, mitochondrial (LOC100822031), mRNA}	{NA}
i0_HQ_PARFLO_c1263	{XP_008789485.1; PREDICTED: monothiol glutaredoxin-S10 [Phoenix dactylifera]}	{sp|Q0J3L4|GRS10_ORYSJ; Monothiol glutaredoxin-S10 OS=Oryza sativa subsp. japonica GN=GRXS10 PE=2 SV=2}	{pda:103706969; K03676 grxC, GLRX, GLRX2 glutaredoxin 3 - -}	{At2g20270; KOG1752 Glutaredoxin and related proteins O Posttranslational modification, protein turnover, chaperones ;}	{GO:0045454; cell redox homeostasis; biological_process GO:0015035; protein disulfide oxidoreductase activity; molecular_function GO:0009055; NA}	{XR_834239.2; PREDICTED: Elaeis guineensis monothiol glutaredoxin-S10 (LOC105059156), transcript variant X3, misc_RNA}	{PF00462:Glutaredoxin}
i0_HQ_PARFLO_c1265	{ONK72875.1; uncharacterized protein A4U43_C04F24310 [Asparagus officinalis]}	{sp|Q8LPG1|FAX4_ARATH; Protein FATTY ACID EXPORT 4, chloroplastic OS=Arabidopsis thaliana GN=FAX4 PE=2 SV=1}	{obr:102709639; - - - - -}	{At1g33260; KOG1187 Serine/threonine protein kinase T Signal transduction mechanisms ;}	{GO:0016020; membrane; cellular_component}	{NA}	{PF03647:Transmembrane proteins 14C}
i0_HQ_PARFLO_c1266	{XP_020107158.1; 36.4 kDa proline-rich protein-like [Ananas comosus]}	{sp|Q00451|PRF1_SOLLC; 36.4 kDa proline-rich protein OS=Solanum lycopersicum GN=TPRP-F1 PE=2 SV=1}	{mus:103998460; - - - - -}	{NA}	{GO:0007186; G-protein coupled receptor protein signaling pathway; biological_process GO:0016021; integral to membrane; cellular_component GO:0004932; mating-type factor pheromone receptor activity; molecular_function}	{NA}	{PF02076:Pheromone A receptor}
i0_HQ_PARFLO_c12733	{XP_020104254.1; uncharacterized protein LOC109721205 [Ananas comosus]}	{NA}	{NA}	{NA}	{NA}	{NA}	{NA}
i0_HQ_PARFLO_c1274	{OAY74239.1; Early nodulin-like protein 1 [Ananas comosus]}	{sp|P80728|MAVI_CUCPE; Mavicyanin OS=Cucurbita pepo PE=1 SV=1}	{egu:105043460; - - - - -}	{NA}	{GO:0009055; NA}	{FP097279.1; Phyllostachys edulis cDNA clone: bphyst010h13, full insert sequence}	{PF02298:Plastocyanin-like domain}
i0_HQ_PARFLO_c1278	{XP_008239996.1; PREDICTED: protein SPIRAL1-like 3 [Prunus mume]}	{sp|B3H4F1|SP1L1_ARATH; Protein SPIRAL1-like 1 OS=Arabidopsis thaliana GN=SP1L1 PE=2 SV=1}	{pxb:103937853; K18635 SPR1 protein SPIRAL1 and related proteins - -}	{NA}	{NA}	{NA}	{NA}
i0_HQ_PARFLO_c1279	{ONK81322.1; uncharacterized protein A4U43_C01F27800 [Asparagus officinalis]}	{sp|Q84WP5|CSPL8_ARATH; CASP-like protein 4A3 OS=Arabidopsis thaliana GN=At2g36330 PE=2 SV=1}	{pda:103701982; - - - - -}	{NA}	{NA}	{NA}	{NA}
i0_HQ_PARFLO_c1281	{XP_009408022.1; PREDICTED: ER membrane protein complex subunit 4 [Musa acuminata subsp. malaccensis]}	{sp|Q6PBF7|EMC4_XENTR; ER membrane protein complex subunit 4 OS=Xenopus tropicalis GN=emc4 PE=2 SV=1}	{mus:103973869; - - - - -}	{At5g10780; KOG3318 Predicted membrane protein S Function unknown ;}	{NA}	{XM_008805314.2; PREDICTED: Phoenix dactylifera ER membrane protein complex subunit 4-like (LOC103717075), mRNA}	{NA}
i0_HQ_PARFLO_c1283	{XP_008796677.1; PREDICTED: uncharacterized protein LOC103712069 [Phoenix dactylifera]}	{NA}	{egu:105046445; - - - - -}	{NA}	{NA}	{XM_009405105.2; PREDICTED: Musa acuminata subsp. malaccensis uncharacterized LOC103986946 (LOC103986946), mRNA}	{NA}
i0_HQ_PARFLO_c1284	{XP_010918612.1; PREDICTED: uncharacterized protein LOC105042938 isoform X1 [Elaeis guineensis]}	{NA}	{egu:105042938; - - - - -}	{NA}	{NA}	{NA}	{NA}
i0_HQ_PARFLO_c1287	{XP_020115139.1; auxin-responsive protein SAUR66-like [Ananas comosus]}	{sp|Q9C7Q1|SAU66_ARATH; Auxin-responsive protein SAUR66 OS=Arabidopsis thaliana GN=SAUR66 PE=2 SV=1}	{pda:103701074; - - - - -}	{NA}	{GO:0007010; cytoskeleton organization; biological_process GO:0009733; response to auxin stimulus; biological_process GO:0003779; actin binding; molecular_function}	{NA}	{PF02209:Villin headpiece domain PF02519:Auxin responsive protein}
i0_HQ_PARFLO_c1288	{XP_008793039.1; PREDICTED: multiprotein-bridging factor 1b [Phoenix dactylifera]}	{sp|Q9LXT3|MBF1B_ARATH; Multiprotein-bridging factor 1b OS=Arabidopsis thaliana GN=MBF1B PE=2 SV=1}	{egu:105044112; K03627 MBF1 putative transcription factor - -}	{At3g58680; KOG3398 Transcription factor MBF1 K Transcription ;}	{GO:0043565; sequence-specific DNA binding; molecular_function}	{XM_010926298.2; PREDICTED: Elaeis guineensis multiprotein-bridging factor 1b (LOC105047384), mRNA}	{PF01381:Helix-turn-helix PF12844:Helix-turn-helix domain}
i0_HQ_PARFLO_c1289	{XP_010923900.1; PREDICTED: reactive Intermediate Deaminase A, chloroplastic [Elaeis guineensis]}	{sp|Q94JQ4|RIDA_ARATH; Reactive Intermediate Deaminase A, chloroplastic OS=Arabidopsis thaliana GN=RIDA PE=1 SV=1}	{bvg:104891684; - - - - -}	{At3g20390; KOG2317 Putative translation initiation inhibitor UK114/IBM1 J Translation, ribosomal structure and biogenesis ;}	{GO:0007165; signal transduction; biological_process GO:0004871; signal transducer activity; molecular_function GO:0016021; integral to membrane; cellular_component}	{XM_017549907.1; PREDICTED: Vigna angularis reactive Intermediate Deaminase A, chloroplastic-like (LOC108318918), mRNA}	{PF00672:HAMP domain}
i0_HQ_PARFLO_c1291	{XP_010924381.1; PREDICTED: 60S ribosomal protein L18a-like protein [Elaeis guineensis]}	{sp|Q8L9S1|R18AL_ARATH; 60S ribosomal protein L18a-like protein OS=Arabidopsis thaliana GN=At1g29970 PE=2 SV=2}	{obr:102721877; - - - - -}	{NA}	{NA}	{NA}	{NA}
i0_HQ_PARFLO_c1293	{XP_008779122.1; PREDICTED: 50S ribosomal protein L9, chloroplastic isoform X1 [Phoenix dactylifera]}	{sp|P25864|RK9_ARATH; 50S ribosomal protein L9, chloroplastic OS=Arabidopsis thaliana GN=RPL9 PE=2 SV=1}	{pda:103698850; K02939 RP-L9, MRPL9, rplI large subunit ribosomal protein L9 - ko03010; Genetic Information Processing; Translation; Ribosome}	{At3g44890; KOG4607 Mitochondrial ribosomal protein L9 J Translation, ribosomal structure and biogenesis ;}	{NA}	{XM_008780900.2; PREDICTED: Phoenix dactylifera 50S ribosomal protein L9, chloroplastic (LOC103698850), transcript variant X1, mRNA}	{NA}
i0_HQ_PARFLO_c1294	{XP_009389264.1; PREDICTED: cyclin-P4-1 [Musa acuminata subsp. malaccensis]}	{sp|Q7XC35|CCP41_ORYSJ; Cyclin-P4-1 OS=Oryza sativa subsp. japonica GN=CYCP4-1 PE=2 SV=1}	{egu:105043772; - - - - -}	{At5g61650; KOG1674 Cyclin R General function prediction only ;}	{GO:0019901; protein kinase binding; molecular_function GO:0000079; regulation of cyclin-dependent protein kinase activity; biological_process}	{NA}	{PF08613:Cyclin}
i0_HQ_PARFLO_c1295	{ONK56427.1; uncharacterized protein A4U43_C10F8520 [Asparagus officinalis]}	{sp|O04350|TBCA_ARATH; Tubulin-folding cofactor A OS=Arabidopsis thaliana GN=TFCA PE=1 SV=2}	{bdi:100830938; K17292 TBCA tubulin-specific chaperone A - -}	{At2g30410; KOG3470 Beta-tubulin folding cofactor A O Posttranslational modification, protein turnover, chaperones ;}	{GO:0007021; tubulin complex assembly; biological_process GO:0048487; beta-tubulin binding; molecular_function GO:0007023; post-chaperonin tubulin folding pathway; biological_process GO:0005525; GTP binding; molecular_function}	{XM_013778697.1; PREDICTED: Brassica oleracea var. oleracea tubulin-folding cofactor A (LOC106339823), mRNA}	{PF01031:Dynamin central region PF02970:Tubulin binding cofactor A}
i0_HQ_PARFLO_c1296	{XP_019708192.1; PREDICTED: cytochrome b-c1 complex subunit 6-like [Elaeis guineensis]}	{sp|P48504|QCR6_SOLTU; Cytochrome b-c1 complex subunit 6 OS=Solanum tuberosum PE=1 SV=2}	{pda:103701200; K00416 QCR6, UQCRH ubiquinol-cytochrome c reductase subunit 6 - ko00190; Metabolism; Energy metabolism; Oxidative phosphorylation | ko04260; Organismal Systems; Circulatory system; Cardiac muscle contraction | ko05010; Human Diseases; Neurodegenerative diseases; Alzheimer's disease | ko05012; Human Diseases; Neurodegenerative diseases; Parkinson's disease | ko05016; Human Diseases…	{At1g15120; KOG4763 Ubiquinol-cytochrome c reductase hinge protein C Energy production and conversion ;}	{GO:0004129; cytochrome-c oxidase activity; molecular_function GO:0005739; mitochondrion; cellular_component}	{NA}	{PF02297:Cytochrome oxidase c subunit VIb}
i0_HQ_PARFLO_c1298	{EEE67699.1; hypothetical protein OsJ_25365 [Oryza sativa Japonica Group]}	{NA}	{dosa:Os02t0162000-01; - - - - -}	{NA}	{NA}	{NA}	{NA}
i0_HQ_PARFLO_c1299	{XP_020101037.1; probable carboxylesterase Os04g0669500 [Ananas comosus]}	{sp|Q0J969|CAEH1_ORYSJ; Probable carboxylesterase Os04g0669500 OS=Oryza sativa subsp. japonica GN=Os04g0669500 PE=3 SV=1}	{nnu:104594131; - - - - -}	{At4g22300; KOG2112 Lysophospholipase I Lipid transport and metabolism ;}	{GO:0008236; serine-type peptidase activity; molecular_function GO:0006508; proteolysis; biological_process GO:0008152; NA GO:0016787; hydrolase activity; molecular_function}	{XM_010254291.2; PREDICTED: Nelumbo nucifera carboxylesterase SOBER1-like (LOC104594131), mRNA}	{PF01738:Dienelactone hydrolase family PF02230:Phospholipase/Carboxylesterase PF00326:Prolyl oligopeptidase family PF07859:alpha/beta hydrolase fold}
i0_HQ_PARFLO_c1303	{XP_008775679.1; PREDICTED: CST complex subunit TEN1 [Phoenix dactylifera]}	{sp|Q6NME7|TEN1_ARATH; CST complex subunit TEN1 OS=Arabidopsis thaliana GN=TEN1 PE=1 SV=1}	{ats:F775_07137; - - - - -}	{NA}	{GO:0003677; DNA binding; molecular_function GO:0005634; nucleus; cellular_component GO:1990879; NA GO:0006281; DNA repair; biological_process GO:0003697; single-stranded DNA binding; molecular_function GO:0006310; DNA recombination; biological_process GO:0006260; DNA replication; biological_process}	{NA}	{PF15490:Telomere-capping, CST complex subunit PF08661:Replication factor A protein 3}
i0_HQ_PARFLO_c1305	{XP_010940739.1; PREDICTED: golgin subfamily A member 6-like protein 1 [Elaeis guineensis]}	{NA}	{egu:105059194; - - - - -}	{NA}	{GO:0015078; hydrogen ion transmembrane transporter activity; molecular_function GO:0015986; ATP synthesis coupled proton transport; biological_process GO:0005763; mitochondrial small ribosomal subunit; cellular_component GO:0000276; mitochondrial proton-transporting ATP synthase complex, coupling factor F(o); cellular_component GO:0007224; smoothened signaling pathway; biological_process}	{NA}	{PF14943:Mitochondrial ribosome subunit S26 PF05405:Mitochondrial ATP synthase B chain precursor (ATP-synt_B) PF12297:Ellis van Creveld protein 2 like protein}
i0_HQ_PARFLO_c13084	{XP_008786449.1; PREDICTED: NADPH-dependent pterin aldehyde reductase [Phoenix dactylifera]}	{sp|Q9SY73|PTALR_ARATH; NADPH-dependent pterin aldehyde reductase OS=Arabidopsis thaliana GN=At1g10310 PE=1 SV=1}	{pda:103704788; - - - - -}	{At1g10310; KOG0725 Reductases with broad range of substrate specificities R General function prediction only ;}	{GO:0050662; coenzyme binding; molecular_function GO:0003824; NA GO:0004616; phosphogluconate dehydrogenase (decarboxylating) activity; molecular_function GO:0055114; oxidation-reduction process; biological_process}	{NA}	{PF01370:NAD dependent epimerase/dehydratase family PF03446:NAD binding domain of 6-phosphogluconate dehydrogenase}
i0_HQ_PARFLO_c1309	{XP_017971842.1; PREDICTED: hydroxyproline O-galactosyltransferase GALT4 [Theobroma cacao]}	{sp|Q8RX55|B3GTI_ARATH; Hydroxyproline O-galactosyltransferase GALT5 OS=Arabidopsis thaliana GN=GALT5 PE=1 SV=1}	{obr:102701996; K20843 GALT2S hydroxyproline O-galactosyltransferase 2/3/4/5/6 2.4.1.- -}	{At1g74800; KOG2287 Galactosyltransferases G Carbohydrate transport and metabolism ;}	{GO:0030246; carbohydrate binding; molecular_function}	{NA}	{PF00337:Galactoside-binding lectin}
i0_HQ_PARFLO_c1311	{XP_009381376.1; PREDICTED: biogenesis of lysosome-related organelles complex 1 subunit 1 [Musa acuminata subsp. malaccensis]}	{sp|O22929|BL1S1_ARATH; Biogenesis of lysosome-related organelles complex 1 subunit 1 OS=Arabidopsis thaliana GN=BLOS1 PE=1 SV=1}	{mus:103969541; K20185 BLOC1S1 biogenesis of lysosome-related organelles complex 1 subunit 1 - -}	{At2g30330; KOG3390 General control of amino-acid synthesis 5-like 1 K Transcription ;}	{GO:0031083; BLOC-1 complex; cellular_component}	{XM_010933027.1; PREDICTED: Elaeis guineensis biogenesis of lysosome-related organelles complex 1 subunit 1 (LOC105052268), mRNA}	{PF06320:GCN5-like protein 1 (GCN5L1)}
i0_HQ_PARFLO_c1312	{ONK55440.1; uncharacterized protein A4U43_UnF3330 [Asparagus officinalis]}	{sp|Q8S8N6|PLA2A_ARATH; Phospholipase A2-alpha OS=Arabidopsis thaliana GN=PLA2-ALPHA PE=1 SV=1}	{mus:103973318; K01047 PLA2G, SPLA2 secretory phospholipase A2 3.1.1.4 ko00564; Metabolism; Lipid metabolism; Glycerophospholipid metabolism | ko00565; Metabolism; Lipid metabolism; Ether lipid metabolism | ko00590; Metabolism; Lipid metabolism; Arachidonic acid metabolism | ko00591; Metabolism; Lipid metabolism; Linoleic acid metabolism | ko00592; Metabolism; Lipid metabolism; alpha-Linolenic ac…	{NA}	{GO:0050482; arachidonic acid secretion; biological_process GO:0004623; phospholipase A2 activity; molecular_function GO:0006644; phospholipid metabolic process; biological_process}	{XM_010052044.2; PREDICTED: Eucalyptus grandis phospholipase A2-alpha-like (LOC104438891), mRNA}	{PF00068:Phospholipase A2}
i0_HQ_PARFLO_c1314	{XP_010266591.1; PREDICTED: protein PLASTID TRANSCRIPTIONALLY ACTIVE 7 isoform X2 [Nelumbo nucifera]}	{sp|Q8VZV9|PTA7_ARATH; Protein PLASTID TRANSCRIPTIONALLY ACTIVE 7 OS=Arabidopsis thaliana GN=PTAC7 PE=1 SV=1}	{egu:105038343; - - - - -}	{NA}	{NA}	{NA}	{NA}
i0_HQ_PARFLO_c1317	{XP_010927311.1; PREDICTED: jacalin-related lectin 3 [Elaeis guineensis]}	{sp|F4HQX1|JAL3_ARATH; Jacalin-related lectin 3 OS=Arabidopsis thaliana GN=JAL3 PE=2 SV=1}	{pda:103705176; - - - - -}	{NA}	{NA}	{NA}	{NA}
i0_HQ_PARFLO_c1318	{XP_009388323.1; PREDICTED: ubiquitin-conjugating enzyme E2 36 [Musa acuminata subsp. malaccensis]}	{sp|Q94A97|UBC35_ARATH; Ubiquitin-conjugating enzyme E2 35 OS=Arabidopsis thaliana GN=UBC35 PE=1 SV=1}	{mus:103975105; K10580 UBE2N, BLU, UBC13 ubiquitin-conjugating enzyme E2 N 2.3.2.23 ko04120; Genetic Information Processing; Folding, sorting and degradation; Ubiquitin mediated proteolysis | ko04624; Organismal Systems; Immune system; Toll and Imd signaling pathway}	{At1g78870; KOG0417 Ubiquitin-protein ligase O Posttranslational modification, protein turnover, chaperones ;}	{GO:0006464; protein modification process; biological_process GO:0015031; protein transport; biological_process GO:0005515; protein binding; molecular_function}	{XM_009421775.2; PREDICTED: Musa acuminata subsp. malaccensis ubiquitin-conjugating enzyme E2 36-like (LOC103999876), mRNA}	{PF05743:UEV domain PF05773:RWD domain}
i0_HQ_PARFLO_c1321	{XP_006663330.1; PREDICTED: glutathione S-transferase zeta class-like [Oryza brachyantha]}	{sp|P57108|GSTZ_EUPES; Glutathione S-transferase zeta class OS=Euphorbia esula PE=2 SV=1}	{mus:103969768; K01800 maiA, GSTZ1 maleylacetoacetate isomerase 5.2.1.2 ko00350; Metabolism; Amino acid metabolism; Tyrosine metabolism | ko00643; Metabolism; Xenobiotics biodegradation and metabolism; Styrene degradation}	{At2g02390; KOG0868 Glutathione S-transferase O Posttranslational modification, protein turnover, chaperones ;}	{GO:0005515; protein binding; molecular_function}	{NA}	{PF13409:Glutathione S-transferase, N-terminal domain PF13417:Glutathione S-transferase, N-terminal domain PF02798:Glutathione S-transferase, N-terminal domain}
i0_HQ_PARFLO_c1325	{XP_008662062.1; PREDICTED: brain protein 44 isoform X1 [Zea mays]}	{sp|O49636|MPC4_ARATH; Mitochondrial pyruvate carrier 4 OS=Arabidopsis thaliana GN=MPC4 PE=3 SV=1}	{egu:105043804; - - - - -}	{At4g22310; KOG1589 Uncharacterized conserved protein S Function unknown ;}	{GO:0006850; mitochondrial pyruvate transport; biological_process GO:0005743; mitochondrial inner membrane; cellular_component}	{DQ244692.1; Zea mays clone 10079 mRNA sequence}	{PF03650:Uncharacterised protein family (UPF0041)}
i0_HQ_PARFLO_c1327	{XP_010904883.1; PREDICTED: rac-like GTP-binding protein RAC13 isoform X1 [Elaeis guineensis]}	{sp|Q40220|RAC2_LOTJA; Rac-like GTP-binding protein RAC2 OS=Lotus japonicus GN=RAC2 PE=2 SV=1}	{mus:104001028; K04392 RAC1 Ras-related C3 botulinum toxin substrate 1 - ko04014; Environmental Information Processing; Signal transduction; Ras signaling pathway | ko04015; Environmental Information Processing; Signal transduction; Rap1 signaling pathway | ko04010; Environmental Information Processing; Signal transduction; MAPK signaling pathway | ko04013; Environmental Information Processing; S…	{At1g75840; KOG0393 Ras-related small GTPase, Rho type R General function prediction only ;}	{GO:0005525; GTP binding; molecular_function GO:0007264; small GTPase mediated signal transduction; biological_process}	{XM_009423203.2; PREDICTED: Musa acuminata subsp. malaccensis rac-like GTP-binding protein 7 (LOC104001028), mRNA}	{PF08477:Ras of Complex, Roc, domain of DAPkinase PF00071:Ras family PF04670:Gtr1/RagA G protein conserved region PF00025:ADP-ribosylation factor family}
i0_HQ_PARFLO_c1329	{XP_010942464.1; PREDICTED: uncharacterized protein LOC105060446 [Elaeis guineensis]}	{NA}	{mus:104000068; - - - - -}	{NA}	{NA}	{NA}	{NA}
i0_HQ_PARFLO_c1332	{XP_009397430.1; PREDICTED: uncharacterized protein At2g39795, mitochondrial-like [Musa acuminata subsp. malaccensis]}	{sp|Q8W487|YB95_ARATH; Uncharacterized protein At2g39795, mitochondrial OS=Arabidopsis thaliana GN=At2g39795 PE=1 SV=1}	{nnu:104590787; - - - - -}	{At4g32610; KOG2536 MAM33, mitochondrial matrix glycoprotein C Energy production and conversion ;}	{GO:0005759; mitochondrial matrix; cellular_component}	{NA}	{PF02330:Mitochondrial glycoprotein}
i0_HQ_PARFLO_c1337	{XP_008804031.1; PREDICTED: uncharacterized protein LOC103717428 [Phoenix dactylifera]}	{NA}	{egu:105042906; - - - - -}	{NA}	{NA}	{NA}	{NA}
i0_HQ_PARFLO_c1338	{XP_004149815.1; PREDICTED: 60S ribosomal protein L35 [Cucumis sativus]}	{sp|Q9M5L0|RL35_EUPES; 60S ribosomal protein L35 OS=Euphorbia esula GN=RPL35 PE=2 SV=1}	{cam:101498169; K02918 RP-L35e, RPL35 large subunit ribosomal protein L35e - ko03010; Genetic Information Processing; Translation; Ribosome}	{At3g09500; KOG3436 60S ribosomal protein L35 J Translation, ribosomal structure and biogenesis ;}	{GO:0005840; ribosome; cellular_component GO:0003735; structural constituent of ribosome; molecular_function GO:0005622; intracellular; cellular_component GO:0006412; translation; biological_process}	{XM_008785383.2; PREDICTED: Phoenix dactylifera 60S ribosomal protein L35 (LOC103702814), mRNA}	{PF00831:Ribosomal L29 protein}
i0_HQ_PARFLO_c1341	{XP_009396502.1; PREDICTED: high mobility group B protein 14-like [Musa acuminata subsp. malaccensis]}	{sp|O64702|HMG14_ARATH; High mobility group B protein 14 OS=Arabidopsis thaliana GN=HMGB14 PE=2 SV=2}	{dosa:Os01t0666200-01; - - - - -}	{At3g51880; KOG0381 HMG box-containing protein R General function prediction only ;}	{GO:0004129; cytochrome-c oxidase activity; molecular_function}	{XM_009397422.2; PREDICTED: Musa acuminata subsp. malaccensis high mobility group B protein 14-like (LOC103980900), mRNA}	{PF02936:Cytochrome c oxidase subunit IV}
i0_HQ_PARFLO_c1343	{XP_009398265.2; PREDICTED: PLASMODESMATA CALLOSE-BINDING PROTEIN 3 [Musa acuminata subsp. malaccensis]}	{sp|Q9SD84|PDCB2_ARATH; PLASMODESMATA CALLOSE-BINDING PROTEIN 2 OS=Arabidopsis thaliana GN=PDCB2 PE=1 SV=1}	{pda:103704468; - - - - -}	{NA}	{NA}	{NA}	{NA}
i0_HQ_PARFLO_c1344	{XP_009380333.1; PREDICTED: DNA-directed RNA polymerases II and IV subunit 5A-like isoform X2 [Musa acuminata subsp. malaccensis]}	{sp|O81098|RPB5A_ARATH; DNA-directed RNA polymerases II and IV subunit 5A OS=Arabidopsis thaliana GN=NRPB5A PE=1 SV=1}	{egu:105045456; K03013 RPB5, POLR2E DNA-directed RNA polymerases I, II, and III subunit RPABC1 - ko00230; Metabolism; Nucleotide metabolism; Purine metabolism | ko00240; Metabolism; Nucleotide metabolism; Pyrimidine metabolism | ko03020; Genetic Information Processing; Transcription; RNA polymerase | ko04623; Organismal Systems; Immune system; Cytosolic DNA-sensing pathway | ko05016; Human Diseas…	{At3g22320; KOG3218 RNA polymerase, 25-kDa subunit (common to polymerases I, II and III) K Transcription ;}	{GO:0006351; transcription, DNA-dependent; biological_process GO:0003899; DNA-directed RNA polymerase activity; molecular_function GO:0009307; DNA restriction-modification system; biological_process GO:0005634; nucleus; cellular_component GO:0003677; DNA binding; molecular_function GO:0004519; endonuclease activity; molecular_function}	{XM_006858848.2; PREDICTED: Amborella trichopoda DNA-directed RNA polymerases II and IV subunit 5A (LOC18448782), mRNA}	{PF01191:RNA polymerase Rpb5, C-terminal domain PF03871:RNA polymerase Rpb5, N-terminal domain PF04471:Restriction endonuclease}
i0_HQ_PARFLO_c1345	{XP_010259067.1; PREDICTED: uncharacterized protein LOC104598607 [Nelumbo nucifera]}	{NA}	{nnu:104598607; - - - - -}	{NA}	{NA}	{NA}	{NA}
i0_HQ_PARFLO_c1348	{XP_010911747.1; PREDICTED: probable histone H2A.2 [Elaeis guineensis]}	{sp|Q84NJ4|H2A3_ORYSJ; Probable histone H2A.3 OS=Oryza sativa subsp. japonica GN=Os08g0427700 PE=3 SV=1}	{pda:103703548; K11251 H2A histone H2A - ko05322; Human Diseases; Immune diseases; Systemic lupus erythematosus | ko05034; Human Diseases; Substance dependence; Alcoholism}	{At5g54640; KOG1756 Histone 2A B Chromatin structure and dynamics ;}	{GO:0003677; DNA binding; molecular_function}	{XM_008778486.2; PREDICTED: Phoenix dactylifera probable histone H2A.3 (LOC103696774), mRNA}	{PF00125:Core histone H2A/H2B/H3/H4}
i0_HQ_PARFLO_c1350	{XP_020086410.1; glycine-rich RNA-binding protein 6, mitochondrial [Ananas comosus]}	{sp|Q9FZ84|RBG6_ARATH; Glycine-rich RNA-binding protein 6, mitochondrial OS=Arabidopsis thaliana GN=RBG6 PE=2 SV=1}	{egu:105044459; - - - - -}	{At2g37510; KOG0118 FOG: RRM domain R General function prediction only ;}	{GO:0003676; nucleic acid binding; molecular_function}	{XM_010261790.2; PREDICTED: Nelumbo nucifera glycine-rich RNA-binding protein 6, mitochondrial (LOC104599304), mRNA}	{PF00076:RNA recognition motif. (a.k.a. RRM, RBD, or RNP domain)}
i0_HQ_PARFLO_c1351	{XP_010923661.1; PREDICTED: photosystem I reaction center subunit psaK, chloroplastic [Elaeis guineensis]}	{sp|Q9SUI5|PSAK_ARATH; Photosystem I reaction center subunit psaK, chloroplastic OS=Arabidopsis thaliana GN=PSAK PE=2 SV=2}	{brp:103835217; K02698 psaK photosystem I subunit X - ko00195; Metabolism; Energy metabolism; Photosynthesis}	{NA}	{GO:0009522; photosystem I; cellular_component GO:0015979; photosynthesis; biological_process GO:0016020; membrane; cellular_component}	{NA}	{PF01241:Photosystem I psaG / psaK}
i0_HQ_PARFLO_c1352	{AJS13479.1; FKBP20-1 [Erycina pusilla]}	{sp|Q9M2S7|FK201_ARATH; Peptidyl-prolyl cis-trans isomerase FKBP20-1 OS=Arabidopsis thaliana GN=FKBP20-1 PE=1 SV=1}	{nnu:104597153; K01802 E5.2.1.8 peptidylprolyl isomerase 5.2.1.8 -}	{At3g55520; KOG0543 FKBP-type peptidyl-prolyl cis-trans isomerase O Posttranslational modification, protein turnover, chaperones ;}	{NA}	{KM668505.1; Erycina pusilla FKBP20-1 (FKBP20-1) mRNA, complete cds}	{NA}
i0_HQ_PARFLO_c1355	{XP_009407361.1; PREDICTED: uncharacterized protein LOC103990059 [Musa acuminata subsp. malaccensis]}	{NA}	{egu:105039932; - - - - -}	{NA}	{NA}	{NA}	{NA}
i0_HQ_PARFLO_c1360	{AIU50579.1; accelerated cell death 11, partial [Iris japonica]}	{sp|O64587|ACD11_ARATH; Accelerated cell death 11 OS=Arabidopsis thaliana GN=ACD11 PE=1 SV=1}	{cit:102627997; - - - - -}	{At2g34690; KOG4189 Uncharacterized conserved protein S Function unknown ;}	{GO:0051861; glycolipid binding; molecular_function GO:0005737; cytoplasm; cellular_component GO:0046836; glycolipid transport; biological_process GO:0017089; glycolipid transporter activity; molecular_function}	{XM_018620231.1; PREDICTED: Raphanus sativus accelerated cell death 11 (LOC108847064), mRNA}	{PF08718:Glycolipid transfer protein (GLTP)}
i0_HQ_PARFLO_c13637	{KGN60553.1; 40S ribosomal protein S30-like [Cucumis sativus]}	{sp|P49689|RS30_ARATH; 40S ribosomal protein S30 OS=Arabidopsis thaliana GN=RPS30A PE=3 SV=3}	{cmo:103498374; K02983 RP-S30e, RPS30 small subunit ribosomal protein S30e - ko03010; Genetic Information Processing; Translation; Ribosome}	{At4g29390; KOG0009 Ubiquitin-like/40S ribosomal S30 protein fusion JO Translation, ribosomal structure and biogenesis ; Posttranslational modification, protein turnover, chaperones ;}	{GO:0005622; intracellular; cellular_component GO:0005840; ribosome; cellular_component GO:0003735; structural constituent of ribosome; molecular_function GO:0006412; translation; biological_process}	{XM_009409036.2; PREDICTED: Musa acuminata subsp. malaccensis 40S ribosomal protein S30 (LOC103990022), mRNA}	{PF04758:Ribosomal protein S30}
i0_HQ_PARFLO_c13662	{NA}	{NA}	{NA}	{NA}	{NA}	{NA}	{NA}
i0_HQ_PARFLO_c1369	{XP_008786205.1; PREDICTED: ELMO domain-containing protein E-like [Phoenix dactylifera]}	{NA}	{pda:103704626; - - - - -}	{NA}	{NA}	{XM_010271567.2; PREDICTED: Nelumbo nucifera uncharacterized LOC104606398 (LOC104606398), mRNA}	{NA}
i0_HQ_PARFLO_c13691	{NA}	{NA}	{NA}	{NA}	{GO:0000276; mitochondrial proton-transporting ATP synthase complex, coupling factor F(o); cellular_component GO:0015078; hydrogen ion transmembrane transporter activity; molecular_function GO:0015986; ATP synthesis coupled proton transport; biological_process}	{NA}	{PF05680:ATP synthase E chain}
i0_HQ_PARFLO_c1370	{XP_008781786.1; PREDICTED: 60S ribosomal protein L8-like [Phoenix dactylifera]}	{sp|P29766|RL8_SOLLC; 60S ribosomal protein L8 OS=Solanum lycopersicum GN=RPL8 PE=2 SV=1}	{pda:103701492; K02938 RP-L8e, RPL8 large subunit ribosomal protein L8e - ko03010; Genetic Information Processing; Translation; Ribosome}	{At2g18020; KOG2309 60s ribosomal protein L2/L8 J Translation, ribosomal structure and biogenesis ;}	{GO:0006412; translation; biological_process GO:0005622; intracellular; cellular_component GO:0005840; ribosome; cellular_component GO:0003735; structural constituent of ribosome; molecular_function}	{XM_010942690.1; PREDICTED: Elaeis guineensis 60S ribosomal protein L8-like (LOC105059409), mRNA}	{PF00181:Ribosomal Proteins L2, RNA binding domain PF03947:Ribosomal Proteins L2, C-terminal domain}
i0_HQ_PARFLO_c1371	{XP_004977514.1; PREDICTED: ubiquitin-like protein 5 [Setaria italica]}	{sp|Q9FGZ9|UBL5_ARATH; Ubiquitin-like protein 5 OS=Arabidopsis thaliana GN=UBL5 PE=3 SV=1}	{pper:PRUPE_ppa023849mg; K13113 UBL5, HUB1 ubiquitin-like protein 5 - ko04212; Organismal Systems; Aging; Longevity regulating pathway - worm}	{At3g45180; KOG3493 Ubiquitin-like protein O Posttranslational modification, protein turnover, chaperones ;}	{NA}	{XM_004977457.1; PREDICTED: Setaria italica ubiquitin-like protein 5 (LOC101759265), mRNA}	{NA}
i0_HQ_PARFLO_c13711	{XP_019707757.1; PREDICTED: hydrophobic protein OSR8-like [Elaeis guineensis]}	{sp|Q9LRI7|OSR8_ORYSJ; Hydrophobic protein OSR8 OS=Oryza sativa subsp. japonica GN=OSR8 PE=3 SV=1}	{bdi:100825700; - - - - -}	{At2g24040; KOG1773 Stress responsive protein R General function prediction only ;}	{GO:0016021; integral to membrane; cellular_component}	{NA}	{PF01679:Proteolipid membrane potential modulator}
i0_HQ_PARFLO_c1372	{XP_008777896.1; PREDICTED: uncharacterized protein LOC103697751 [Phoenix dactylifera]}	{NA}	{egu:105052319; - - - - -}	{At3g59840; KOG1196 Predicted NAD-dependent oxidoreductase R General function prediction only ;}	{NA}	{NA}	{NA}
i0_HQ_PARFLO_c13720	{XP_020089999.1; 40S ribosomal protein S6-like isoform X1 [Ananas comosus]}	{sp|P29345|RS6_TOBAC; 40S ribosomal protein S6 (Fragment) OS=Nicotiana tabacum GN=RPS6 PE=2 SV=2}	{pda:103701774; K02991 RP-S6e, RPS6 small subunit ribosomal protein S6e - ko03010; Genetic Information Processing; Translation; Ribosome | ko04371; Environmental Information Processing; Signal transduction; Apelin signaling pathway | ko04066; Environmental Information Processing; Signal transduction; HIF-1 signaling pathway | ko04151; Environmental Information Processing; Signal transduction; PI3…	{NA}	{NA}	{NA}	{NA}
i0_HQ_PARFLO_c13725	{NA}	{NA}	{NA}	{NA}	{NA}	{NA}	{NA}
i0_HQ_PARFLO_c13736	{EMT22680.1; hypothetical protein F775_30108 [Aegilops tauschii]}	{sp|B6SR79|CSPL7_MAIZE; CASP-like protein 2A2 OS=Zea mays PE=2 SV=1}	{obr:102706467; - - - - -}	{NA}	{NA}	{NA}	{NA}
i0_HQ_PARFLO_c13746	{NA}	{NA}	{NA}	{NA}	{NA}	{NA}	{NA}
i0_HQ_PARFLO_c1375	{XP_010927726.1; PREDICTED: COMM domain-containing protein 9 [Elaeis guineensis]}	{sp|Q9ZVC9|FRS3_ARATH; Protein FAR1-RELATED SEQUENCE 3 OS=Arabidopsis thaliana GN=FRS3 PE=2 SV=2}	{pda:103707868; - - - - -}	{NA}	{NA}	{NA}	{NA}
i0_HQ_PARFLO_c13751	{XP_017696037.1; PREDICTED: uncharacterized protein LOC103696934 [Phoenix dactylifera]}	{NA}	{NA}	{NA}	{GO:0015078; hydrogen ion transmembrane transporter activity; molecular_function GO:0015986; ATP synthesis coupled proton transport; biological_process GO:0000276; mitochondrial proton-transporting ATP synthase complex, coupling factor F(o); cellular_component}	{NA}	{PF05680:ATP synthase E chain}
i0_HQ_PARFLO_c13765	{NA}	{NA}	{NA}	{NA}	{NA}	{NA}	{NA}
i0_HQ_PARFLO_c13776	{XP_007199244.1; hypothetical protein PRUPE_ppa022347mg, partial [Prunus persica]}	{sp|Q09020|PR4_PHAVU; Wound-induced basic protein OS=Phaseolus vulgaris GN=PR4 PE=2 SV=1}	{pper:PRUPE_ppa022347mg; - - - - -}	{NA}	{NA}	{XM_015762780.1; PREDICTED: Oryza sativa Japonica Group wound-induced basic protein (LOC4352045), mRNA}	{NA}
i0_HQ_PARFLO_c1378	{XP_008813811.1; PREDICTED: protein DCL, chloroplastic [Phoenix dactylifera]}	{sp|Q42463|DCL_SOLLC; Protein DCL, chloroplastic OS=Solanum lycopersicum GN=DCL PE=2 SV=1}	{cic:CICLE_v10002565mg; - - - - -}	{NA}	{NA}	{XM_010272607.1; PREDICTED: Nelumbo nucifera protein DCL, chloroplastic (LOC104607095), mRNA}	{NA}
i0_HQ_PARFLO_c1379	{XP_010931629.1; PREDICTED: uncharacterized protein LOC105052498 isoform X1 [Elaeis guineensis]}	{NA}	{pmum:103322988; - - - - -}	{NA}	{GO:0016021; integral to membrane; cellular_component GO:0003690; double-stranded DNA binding; molecular_function GO:0016020; membrane; cellular_component GO:0090529; NA GO:0006457; protein folding; biological_process GO:0051258; protein polymerization; biological_process GO:0035556; intracellular signal transduction; biological_process GO:0007165; signal transduction; biological_process GO:00468…	{NA}	{PF02050:Flagellar FliJ protein PF06657:Centrosome microtubule-binding domain of Cep57 PF04799:fzo-like conserved region PF04108:Autophagy protein Apg17 PF05478:Prominin PF03938:Outer membrane protein (OmpH-like) PF04728:Lipoprotein leucine-zipper PF06156:Protein of unknown function (DUF972) PF07851:TMPIT-like protein PF10392:Golgi transport complex subunit 5 PF04513:Baculovirus polyhedron envelo…
i0_HQ_PARFLO_c1381	{XP_009402168.1; PREDICTED: mitochondrial import inner membrane translocase subunit TIM8 [Musa acuminata subsp. malaccensis]}	{sp|Q9XGY4|TIM8_ARATH; Mitochondrial import inner membrane translocase subunit TIM8 OS=Arabidopsis thaliana GN=TIM8 PE=1 SV=1}	{pda:103707833; K17780 TIM8 mitochondrial import inner membrane translocase subunit TIM8 - -}	{At5g50810; KOG3489 Mitochondrial import inner membrane translocase, subunit TIM8 U Intracellular trafficking, secretion, and vesicular transport ;}	{NA}	{NA}	{NA}
i0_HQ_PARFLO_c13816	{EMS54540.1; hypothetical protein TRIUR3_19131 [Triticum urartu]}	{NA}	{cam:101490579; - - - - -}	{NA}	{NA}	{NA}	{NA}
i0_HQ_PARFLO_c13820	{NA}	{NA}	{NA}	{NA}	{NA}	{NA}	{NA}
i0_HQ_PARFLO_c13821	{XP_007199244.1; hypothetical protein PRUPE_ppa022347mg, partial [Prunus persica]}	{sp|Q09020|PR4_PHAVU; Wound-induced basic protein OS=Phaseolus vulgaris GN=PR4 PE=2 SV=1}	{pper:PRUPE_ppa022347mg; - - - - -}	{NA}	{NA}	{XM_015762780.1; PREDICTED: Oryza sativa Japonica Group wound-induced basic protein (LOC4352045), mRNA}	{NA}
i0_HQ_PARFLO_c13837	{NA}	{NA}	{NA}	{NA}	{NA}	{NA}	{NA}
i0_HQ_PARFLO_c1384	{NA}	{NA}	{NA}	{NA}	{NA}	{NA}	{NA}
i0_HQ_PARFLO_c13841	{NA}	{NA}	{NA}	{NA}	{NA}	{NA}	{NA}
i0_HQ_PARFLO_c13848	{NA}	{NA}	{NA}	{NA}	{NA}	{NA}	{NA}
i0_HQ_PARFLO_c13864	{XP_020087292.1; cysteine proteinase inhibitor 12-like [Ananas comosus]}	{sp|Q0JNR2|CYT12_ORYSJ; Cysteine proteinase inhibitor 12 OS=Oryza sativa subsp. japonica GN=Os01g0270100 PE=2 SV=1}	{obr:102706418; - - - - -}	{NA}	{NA}	{NA}	{NA}
i0_HQ_PARFLO_c1393	{XP_008777302.1; PREDICTED: polcalcin Phl p 7-like [Phoenix dactylifera]}	{NA}	{sita:101764260; K02183 CALM calmodulin - ko04014; Environmental Information Processing; Signal transduction; Ras signaling pathway | ko04015; Environmental Information Processing; Signal transduction; Rap1 signaling pathway | ko04016; Environmental Information Processing; Signal transduction; MAPK signaling pathway - plant | ko04371; Environmental Information Processing; Signal transduction; Ape…	{CE01908; KOG0027 Calmodulin and related proteins (EF-Hand superfamily) T Signal transduction mechanisms ;}	{GO:0005509; calcium ion binding; molecular_function GO:0000272; polysaccharide catabolic process; biological_process GO:0004553; hydrolase activity, hydrolyzing O-glycosyl compounds; molecular_function}	{NA}	{PF13833:EF-hand domain pair PF00404:Dockerin type I repeat PF00036:EF hand PF13499:EF-hand domain pair PF13202:EF hand PF13405:EF-hand domain}
i0_HQ_PARFLO_c1398	{XP_008798815.1; PREDICTED: GTP-binding protein YPTM2 [Phoenix dactylifera]}	{sp|Q05737|YPTM2_MAIZE; GTP-binding protein YPTM2 OS=Zea mays GN=YPTM2 PE=2 SV=1}	{pop:POPTR_0003s07970g; K07874 RAB1A Ras-related protein Rab-1A - ko05134; Human Diseases; Infectious diseases: Bacterial; Legionellosis}	{At1g02130; KOG0084 GTPase Rab1/YPT1, small G protein superfamily, and related GTP-binding proteins TU Signal transduction mechanisms ; Intracellular trafficking, secretion, and vesicular transport ;}	{GO:0005525; GTP binding; molecular_function GO:0005524; ATP binding; molecular_function GO:0007264; small GTPase mediated signal transduction; biological_process GO:0003924; GTPase activity; molecular_function GO:0006576; cellular biogenic amine metabolic process; biological_process GO:0016887; ATPase activity; molecular_function}	{XM_010277158.2; PREDICTED: Nelumbo nucifera GTP-binding protein YPTM2 (LOC104610508), mRNA}	{PF00735:Septin PF00071:Ras family PF04670:Gtr1/RagA G protein conserved region PF01926:50S ribosome-binding GTPase PF00004:ATPase family associated with various cellular activities (AAA) PF03193:Protein of unknown function, DUF258 PF10662:Ethanolamine utilisation - propanediol utilisation PF00025:ADP-ribosylation factor family PF08477:Ras of Complex, Roc, domain of DAPkinase PF00005:ABC transpor…
i0_HQ_PARFLO_c1400	{XP_008385275.1; PREDICTED: ubiquitin-conjugating enzyme E2 2 [Malus domestica]}	{sp|P25866|UBC2_WHEAT; Ubiquitin-conjugating enzyme E2 2 OS=Triticum aestivum GN=UBC2 PE=1 SV=1}	{mdm:103447849; K10573 UBE2A, UBC2, RAD6A ubiquitin-conjugating enzyme E2 A 2.3.2.23 ko04120; Genetic Information Processing; Folding, sorting and degradation; Ubiquitin mediated proteolysis}	{At2g02760; KOG0419 Ubiquitin-protein ligase O Posttranslational modification, protein turnover, chaperones ;}	{GO:0005515; protein binding; molecular_function}	{XM_009390205.1; PREDICTED: Musa acuminata subsp. malaccensis ubiquitin-conjugating enzyme E2 2-like (LOC103975284), mRNA}	{PF05773:RWD domain}
i0_HQ_PARFLO_c1404	{ACA13182.1; type II peroxiredoxin [Xerophyta viscosa]}	{sp|Q9XEX2|PRX2B_ARATH; Peroxiredoxin-2B OS=Arabidopsis thaliana GN=PRXIIB PE=1 SV=1}	{egu:105044458; - - - - -}	{At1g65980; KOG0541 Alkyl hydroperoxide reductase/peroxiredoxin O Posttranslational modification, protein turnover, chaperones ;}	{GO:0055114; oxidation-reduction process; biological_process GO:0016491; oxidoreductase activity; molecular_function GO:0016209; NA}	{NA}	{PF08534:Redoxin PF00578:AhpC/TSA family}
i0_HQ_PARFLO_c1406	{EMT23721.1; SKP1-like protein 1A [Aegilops tauschii]}	{sp|Q9FHW7|SKP1B_ARATH; SKP1-like protein 1B OS=Arabidopsis thaliana GN=SKP1B PE=1 SV=1}	{gra:105787452; K03094 SKP1, CBF3D S-phase kinase-associated protein 1 - ko04141; Genetic Information Processing; Folding, sorting and degradation; Protein processing in endoplasmic reticulum | ko04120; Genetic Information Processing; Folding, sorting and degradation; Ubiquitin mediated proteolysis | ko04310; Environmental Information Processing; Signal transduction; Wnt signaling pathway | ko043…	{At5g42190; KOG1724 SCF ubiquitin ligase, Skp1 component O Posttranslational modification, protein turnover, chaperones ;}	{GO:0019012; NA GO:0006511; ubiquitin-dependent protein catabolic process; biological_process GO:0005198; NA}	{EF051310.1; Gymnadenia conopsea kinetochore protein-like mRNA, complete sequence}	{PF04700:Structural glycoprotein p40/gp41 conserved region PF01466:Skp1 family, dimerisation domain PF03931:Skp1 family, tetramerisation domain}
i0_HQ_PARFLO_c141	{XP_008813507.1; PREDICTED: photosystem I reaction center subunit XI, chloroplastic [Phoenix dactylifera]}	{sp|Q39654|PSAL_CUCSA; Photosystem I reaction center subunit XI, chloroplastic OS=Cucumis sativus GN=PSAL PE=2 SV=1}	{egu:105038844; K02699 psaL photosystem I subunit XI - ko00195; Metabolism; Energy metabolism; Photosynthesis}	{NA}	{GO:0015979; photosynthesis; biological_process GO:0009538; photosystem I reaction center; cellular_component GO:0009522; photosystem I; cellular_component}	{XM_009416842.2; PREDICTED: Musa acuminata subsp. malaccensis photosystem I reaction center subunit XI, chloroplastic-like (LOC103996045), mRNA}	{PF02605:Photosystem I reaction centre subunit XI}
i0_HQ_PARFLO_c1412	{XP_010916414.1; PREDICTED: transcription elongation factor 1 homolog isoform X2 [Elaeis guineensis]}	{sp|Q8LHP0|ELOF1_ORYSJ; Transcription elongation factor 1 homolog OS=Oryza sativa subsp. japonica GN=Os07g0631100 PE=3 SV=1}	{egu:105041229; - - - - -}	{YKL160w; KOG3214 Uncharacterized Zn ribbon-containing protein S Function unknown ;}	{GO:0043130; ubiquitin binding; molecular_function}	{XM_008794078.1; PREDICTED: Phoenix dactylifera transcription elongation factor 1 homolog (LOC103708955), mRNA}	{PF15750:Ubiquitin-binding zinc-finger}
i0_HQ_PARFLO_c1415	{XP_008806509.1; PREDICTED: RNA polymerase II transcriptional coactivator KELP [Phoenix dactylifera]}	{sp|O65155|KELP_ARATH; RNA polymerase II transcriptional coactivator KELP OS=Arabidopsis thaliana GN=KELP PE=1 SV=1}	{pda:103719171; - - - - -}	{At4g10920; KOG2712 Transcriptional coactivator K Transcription ;}	{GO:0006355; regulation of transcription, DNA-dependent; biological_process GO:0003713; transcription coactivator activity; molecular_function GO:0003677; DNA binding; molecular_function}	{XM_018114432.1; PREDICTED: Theobroma cacao RNA polymerase II transcriptional coactivator KELP (LOC18613965), transcript variant X3, mRNA}	{PF02229:Transcriptional Coactivator p15 (PC4)}
i0_HQ_PARFLO_c1422	{XP_015898756.1; PREDICTED: cytochrome b-c1 complex subunit 9 [Ziziphus jujuba]}	{sp|P46270|QCR9_SOLTU; Cytochrome b-c1 complex subunit 9 OS=Solanum tuberosum PE=1 SV=1}	{pper:PRUPE_ppa014374mg; K00419 QCR9, UCRC ubiquinol-cytochrome c reductase subunit 9 - ko00190; Metabolism; Energy metabolism; Oxidative phosphorylation | ko04260; Organismal Systems; Circulatory system; Cardiac muscle contraction | ko05010; Human Diseases; Neurodegenerative diseases; Alzheimer's disease | ko05012; Human Diseases; Neurodegenerative diseases; Parkinson's disease | ko05016; Human …	{At3g52730; KOG3494 Ubiquinol cytochrome c oxidoreductase, subunit QCR9 C Energy production and conversion ;}	{GO:0006122; mitochondrial electron transport, ubiquinol to cytochrome c; biological_process GO:0005743; mitochondrial inner membrane; cellular_component GO:0005750; mitochondrial respiratory chain complex III; cellular_component}	{NA}	{PF05365:Ubiquinol-cytochrome C reductase, UQCRX/QCR9 like}
i0_HQ_PARFLO_c1423	{XP_020110552.1; molybdopterin synthase sulfur carrier subunit-like [Ananas comosus]}	{sp|A2X635|MOC2A_ORYSI; Molybdopterin synthase sulfur carrier subunit OS=Oryza sativa subsp. indica GN=OsI_07667 PE=3 SV=1}	{dosa:Os02t0558300-01; K21232 MOCS2A, CNXG molybdopterin synthase sulfur carrier subunit - ko04122; Genetic Information Processing; Folding, sorting and degradation; Sulfur relay system}	{At4g10100; KOG3474 Molybdopterin converting factor, small subunit C Energy production and conversion ;}	{NA}	{NA}	{NA}
i0_HQ_PARFLO_c1428	{XP_009415949.1; PREDICTED: coatomer subunit zeta-1-like [Musa acuminata subsp. malaccensis]}	{sp|Q6Z844|COPZ2_ORYSJ; Coatomer subunit zeta-2 OS=Oryza sativa subsp. japonica GN=COPZ2 PE=2 SV=1}	{pda:103705943; K20472 COPZ, RET3 coatomer subunit zeta - -}	{At3g09800; KOG3343 Vesicle coat complex COPI, zeta subunit U Intracellular trafficking, secretion, and vesicular transport ;}	{NA}	{NA}	{NA}
i0_HQ_PARFLO_c1429	{XP_010943228.1; PREDICTED: uncharacterized protein LOC105061017 [Elaeis guineensis]}	{NA}	{mus:103981329; - - - - -}	{NA}	{NA}	{NA}	{NA}
i0_HQ_PARFLO_c1430	{XP_010923735.1; PREDICTED: ras-related protein RABF2a isoform X1 [Elaeis guineensis]}	{sp|Q9SN68|RAF2B_ARATH; Ras-related protein RABF2b OS=Arabidopsis thaliana GN=RABF2B PE=1 SV=1}	{pda:103705403; K07889 RAB5C Ras-related protein Rab-5C - ko04014; Environmental Information Processing; Signal transduction; Ras signaling pathway | ko04144; Cellular Processes; Transport and catabolism; Endocytosis | ko04145; Cellular Processes; Transport and catabolism; Phagosome | ko04962; Organismal Systems; Excretory system; Vasopressin-regulated water reabsorption | ko05152; Human Diseases…	{At4g19640; KOG0092 GTPase Rab5/YPT51 and related small G protein superfamily GTPases U Intracellular trafficking, secretion, and vesicular transport ;}	{GO:0003677; DNA binding; molecular_function GO:0016887; ATPase activity; molecular_function GO:0007264; small GTPase mediated signal transduction; biological_process GO:0003924; GTPase activity; molecular_function GO:0016787; hydrolase activity; molecular_function GO:0005524; ATP binding; molecular_function GO:0005525; GTP binding; molecular_function}	{NM_001291637.1; Zea mays ras-related protein RHN1 (LOC100281304), mRNA}	{PF00071:Ras family PF04670:Gtr1/RagA G protein conserved region PF04851:Type III restriction enzyme, res subunit PF00004:ATPase family associated with various cellular activities (AAA) PF01926:50S ribosome-binding GTPase PF03193:Protein of unknown function, DUF258 PF00025:ADP-ribosylation factor family PF08477:Ras of Complex, Roc, domain of DAPkinase PF07728:AAA domain (dynein-related subfamily)}
i0_HQ_PARFLO_c1433	{CDP04033.1; unnamed protein product [Coffea canephora]}	{sp|Q9SPB3|RL10_VITRI; 60S ribosomal protein L10 OS=Vitis riparia GN=RPL10 PE=2 SV=1}	{sind:105163842; K02866 RP-L10e, RPL10 large subunit ribosomal protein L10e - ko03010; Genetic Information Processing; Translation; Ribosome}	{At1g26910; KOG0857 60s ribosomal protein L10 J Translation, ribosomal structure and biogenesis ;}	{GO:0005840; ribosome; cellular_component GO:0003735; structural constituent of ribosome; molecular_function GO:0006412; translation; biological_process}	{XM_016106258.1; PREDICTED: Arachis duranensis 60S ribosomal protein L10 (LOC107485720), mRNA}	{PF00252:Ribosomal protein L16p/L10e}
i0_HQ_PARFLO_c1438	{XP_008797888.1; PREDICTED: PITH domain-containing protein 1 isoform X1 [Phoenix dactylifera]}	{sp|Q54Z24|PITH1_DICDI; PITH domain-containing protein 1 OS=Dictyostelium discoideum GN=DDB_G0277951 PE=3 SV=1}	{egu:105037604; - - - - -}	{At2g25950; KOG1730 Thioredoxin-like protein O Posttranslational modification, protein turnover, chaperones ;}	{NA}	{XM_008799666.2; PREDICTED: Phoenix dactylifera PITH domain-containing protein 1 (LOC103712948), transcript variant X1, mRNA}	{NA}
i0_HQ_PARFLO_c1439	{XP_010911014.1; PREDICTED: S-norcoclaurine synthase 2-like [Elaeis guineensis]}	{sp|Q4QTJ2|NCS1_PAPSO; S-norcoclaurine synthase 1 OS=Papaver somniferum GN=NCS1 PE=1 SV=1}	{sita:101762234; - - - - -}	{NA}	{GO:0006952; defense response; biological_process GO:0009607; response to biotic stimulus; biological_process}	{NA}	{PF00407:Pathogenesis-related protein Bet v I family}
i0_HQ_PARFLO_c1441	{XP_010912398.1; PREDICTED: eukaryotic translation initiation factor 1A [Elaeis guineensis]}	{sp|P56331|IF1A_ONOVI; Eukaryotic translation initiation factor 1A OS=Onobrychis viciifolia PE=2 SV=2}	{egu:105038324; K03236 EIF1A translation initiation factor 1A - ko03013; Genetic Information Processing; Translation; RNA transport}	{At2g04520; KOG3403 Translation initiation factor 1A (eIF-1A) J Translation, ribosomal structure and biogenesis ;}	{GO:0003743; translation initiation factor activity; molecular_function GO:0006413; translational initiation; biological_process GO:0003723; RNA binding; molecular_function}	{XM_010926596.2; PREDICTED: Elaeis guineensis eukaryotic translation initiation factor 1A (LOC105047604), mRNA}	{PF01176:Translation initiation factor 1A / IF-1}
i0_HQ_PARFLO_c1442	{XP_008803136.1; PREDICTED: CASP-like protein 5B3 [Phoenix dactylifera]}	{sp|B8BD96|CSPLQ_ORYSI; CASP-like protein 5B3 OS=Oryza sativa subsp. indica GN=OsI_30532 PE=3 SV=1}	{mus:103983285; - - - - -}	{NA}	{GO:0016020; membrane; cellular_component}	{XM_009400518.2; PREDICTED: Musa acuminata subsp. malaccensis CASP-like protein 5B3 (LOC103983285), mRNA}	{PF01284:Membrane-associating domain}
i0_HQ_PARFLO_c1445	{XP_010913291.1; PREDICTED: nuclear transcription factor Y subunit C-6-like [Elaeis guineensis]}	{sp|Q9XE33|NFYC6_ORYSJ; Nuclear transcription factor Y subunit C-6 OS=Oryza sativa subsp. japonica GN=NFYC6 PE=1 SV=1}	{egu:105039016; - - - - -}	{At1g56170; KOG1657 CCAAT-binding factor, subunit C (HAP5) K Transcription ;}	{GO:0003677; DNA binding; molecular_function}	{XM_008803969.2; PREDICTED: Phoenix dactylifera nuclear transcription factor Y subunit C-2-like (LOC103716102), mRNA}	{PF00125:Core histone H2A/H2B/H3/H4}
i0_HQ_PARFLO_c1446	{ONK55685.1; uncharacterized protein A4U43_UnF150 [Asparagus officinalis]}	{NA}	{egu:105037892; K17784 MINOS1, MOS1 mitochondrial inner membrane organizing system protein 1 - -}	{At1g22520; KOG4604 Uncharacterized conserved protein S Function unknown ;}	{NA}	{XM_008804660.2; PREDICTED: Phoenix dactylifera uncharacterized LOC103716606 (LOC103716606), transcript variant X3, mRNA}	{NA}
i0_HQ_PARFLO_c1452	{XP_019189943.1; PREDICTED: N-alpha-acetyltransferase 50 [Ipomoea nil]}	{sp|Q6PGB6|NAA50_MOUSE; N-alpha-acetyltransferase 50 OS=Mus musculus GN=Naa50 PE=1 SV=1}	{egr:104437074; K20793 NAA50, NAT5 N-alpha-acetyltransferase 50 2.3.1.258 -}	{At5g11340; KOG3138 Predicted N-acetyltransferase R General function prediction only ;}	{GO:0016747; transferase activity, transferring acyl groups other than amino-acyl groups; molecular_function GO:0008080; N-acetyltransferase activity; molecular_function}	{XM_009417816.2; PREDICTED: Musa acuminata subsp. malaccensis N-alpha-acetyltransferase 50 (LOC103996807), mRNA}	{PF13673:Acetyltransferase (GNAT) domain PF08445:FR47-like protein PF00583:Acetyltransferase (GNAT) family PF13302:Acetyltransferase (GNAT) domain PF13508:Acetyltransferase (GNAT) domain}
i0_HQ_PARFLO_c1456	{NA}	{NA}	{NA}	{NA}	{NA}	{NA}	{NA}
i0_HQ_PARFLO_c1457	{NA}	{NA}	{NA}	{NA}	{NA}	{NA}	{NA}
i0_HQ_PARFLO_c1459	{XP_019703134.1; PREDICTED: uncharacterized protein LOC105036226 [Elaeis guineensis]}	{NA}	{pda:103707422; - - - - -}	{NA}	{NA}	{NA}	{NA}
i0_HQ_PARFLO_c1460	{XP_009421339.1; PREDICTED: 60S ribosomal protein L36-3 [Musa acuminata subsp. malaccensis]}	{sp|Q9LZ57|RL363_ARATH; 60S ribosomal protein L36-3 OS=Arabidopsis thaliana GN=RPL36C PE=3 SV=1}	{mus:104000911; K02920 RP-L36e, RPL36 large subunit ribosomal protein L36e - ko03010; Genetic Information Processing; Translation; Ribosome}	{At5g02450; KOG3452 60S ribosomal protein L36 J Translation, ribosomal structure and biogenesis ;}	{GO:0005622; intracellular; cellular_component GO:0003735; structural constituent of ribosome; molecular_function GO:0005840; ribosome; cellular_component GO:0006412; translation; biological_process}	{XM_009414272.2; PREDICTED: Musa acuminata subsp. malaccensis 60S ribosomal protein L36-3-like (LOC103994017), mRNA}	{PF01158:Ribosomal protein L36e}
i0_HQ_PARFLO_c1462	{NA}	{NA}	{NA}	{At1g15270; KOG4766 Uncharacterized conserved protein S Function unknown ;}	{NA}	{NA}	{NA}
i0_HQ_PARFLO_c1467	{EPS58306.1; hypothetical protein M569_16509, partial [Genlisea aurea]}	{sp|Q01667|CAB6_ARATH; Chlorophyll a-b binding protein 6, chloroplastic OS=Arabidopsis thaliana GN=LHCA1 PE=1 SV=1}	{mdm:103432374; K08907 LHCA1 light-harvesting complex I chlorophyll a/b binding protein 1 - ko00196; Metabolism; Energy metabolism; Photosynthesis - antenna proteins}	{NA}	{NA}	{XM_009388043.2; PREDICTED: Musa acuminata subsp. malaccensis chlorophyll a-b binding protein 6, chloroplastic-like (LOC103973466), mRNA}	{NA}
i0_HQ_PARFLO_c1469	{XP_010906297.1; PREDICTED: uncharacterized protein LOC105033266 [Elaeis guineensis]}	{sp|Q2GII5|RL25_ANAPZ; 50S ribosomal protein L25 OS=Anaplasma phagocytophilum (strain HZ) GN=rplY PE=3 SV=1}	{pda:103709224; K02897 RP-L25, rplY large subunit ribosomal protein L25 - ko03010; Genetic Information Processing; Translation; Ribosome}	{NA}	{GO:0006412; translation; biological_process GO:0005840; ribosome; cellular_component GO:0003735; structural constituent of ribosome; molecular_function GO:0008097; 5S rRNA binding; molecular_function}	{NA}	{PF01386:Ribosomal L25p family}
i0_HQ_PARFLO_c1470	{XP_012469291.1; PREDICTED: SKP1-like protein 1B [Gossypium raimondii]}	{sp|Q9FHW7|SKP1B_ARATH; SKP1-like protein 1B OS=Arabidopsis thaliana GN=SKP1B PE=1 SV=1}	{gra:105787452; K03094 SKP1, CBF3D S-phase kinase-associated protein 1 - ko04141; Genetic Information Processing; Folding, sorting and degradation; Protein processing in endoplasmic reticulum | ko04120; Genetic Information Processing; Folding, sorting and degradation; Ubiquitin mediated proteolysis | ko04310; Environmental Information Processing; Signal transduction; Wnt signaling pathway | ko043…	{At5g42190; KOG1724 SCF ubiquitin ligase, Skp1 component O Posttranslational modification, protein turnover, chaperones ;}	{GO:0005515; protein binding; molecular_function GO:0006511; ubiquitin-dependent protein catabolic process; biological_process}	{EF051310.1; Gymnadenia conopsea kinetochore protein-like mRNA, complete sequence}	{PF00651:BTB/POZ domain PF01466:Skp1 family, dimerisation domain PF03931:Skp1 family, tetramerisation domain}
i0_HQ_PARFLO_c1474	{ONK59444.1; uncharacterized protein A4U43_C08F6490 [Asparagus officinalis]}	{sp|Q9LU21|PNSB3_ARATH; Photosynthetic NDH subunit of subcomplex B 3, chloroplastic OS=Arabidopsis thaliana GN=PNSB3 PE=2 SV=1}	{egu:105039410; - - - - -}	{NA}	{GO:0051536; iron-sulfur cluster binding; molecular_function GO:0009055; NA}	{XM_018979210.1; PREDICTED: Juglans regia photosynthetic NDH subunit of subcomplex B 3, chloroplastic (LOC109001790), transcript variant X3, mRNA}	{PF00111:2Fe-2S iron-sulfur cluster binding domain}
i0_HQ_PARFLO_c1477	{ANH58196.1; glutathione S-transferase [Dracaena cambodiana]}	{sp|Q96266|GSTF8_ARATH; Glutathione S-transferase F8, chloroplastic OS=Arabidopsis thaliana GN=GSTF8 PE=1 SV=3}	{pda:103701061; K00799 GST, gst glutathione S-transferase 2.5.1.18 ko00480; Metabolism; Metabolism of other amino acids; Glutathione metabolism | ko00980; Metabolism; Xenobiotics biodegradation and metabolism; Metabolism of xenobiotics by cytochrome P450 | ko00982; Metabolism; Xenobiotics biodegradation and metabolism; Drug metabolism - cytochrome P450 | ko05204; Human Diseases; Cancers: Overview…	{At2g47730; KOG0867 Glutathione S-transferase O Posttranslational modification, protein turnover, chaperones ;}	{GO:0005515; protein binding; molecular_function}	{NA}	{PF02798:Glutathione S-transferase, N-terminal domain PF13417:Glutathione S-transferase, N-terminal domain PF13409:Glutathione S-transferase, N-terminal domain}
i0_HQ_PARFLO_c1481	{XP_008787113.1; PREDICTED: uncharacterized protein LOC103705243 isoform X1 [Phoenix dactylifera]}	{NA}	{pda:103705243; - - - - -}	{NA}	{NA}	{NA}	{NA}
i0_HQ_PARFLO_c1491	{XP_014519386.1; PREDICTED: uncharacterized protein At2g23090 [Vigna radiata var. radiata]}	{sp|O64818|Y2309_ARATH; Uncharacterized protein At2g23090 OS=Arabidopsis thaliana GN=At2g23090 PE=1 SV=1}	{cit:102612103; - - - - -}	{NA}	{NA}	{FP094545.1; Phyllostachys edulis cDNA clone: bbasst002e03, full insert sequence}	{NA}
i0_HQ_PARFLO_c1493	{XP_010927311.1; PREDICTED: jacalin-related lectin 3 [Elaeis guineensis]}	{sp|F4HQX1|JAL3_ARATH; Jacalin-related lectin 3 OS=Arabidopsis thaliana GN=JAL3 PE=2 SV=1}	{pda:103705176; - - - - -}	{NA}	{NA}	{NA}	{NA}
i0_HQ_PARFLO_c1495	{XP_020112190.1; tetratricopeptide repeat protein 1-like [Ananas comosus]}	{sp|Q99614|TTC1_HUMAN; Tetratricopeptide repeat protein 1 OS=Homo sapiens GN=TTC1 PE=1 SV=1}	{egu:105040000; - - - - -}	{At4g30480; KOG4234 TPR repeat-containing protein R General function prediction only ;}	{GO:0008053; mitochondrial fusion; biological_process GO:0007283; spermatogenesis; biological_process GO:0005794; Golgi apparatus; cellular_component GO:0005515; protein binding; molecular_function}	{XM_019594656.1; PREDICTED: Lupinus angustifolius tetratricopeptide repeat protein 1-like (LOC109352565), transcript variant X2, mRNA}	{PF00515:Tetratricopeptide repeat PF13181:Tetratricopeptide repeat PF13176:Tetratricopeptide repeat PF10265:Uncharacterized conserved protein (DUF2217) PF15015:Spermatogenesis-associated, N-terminal PF13371:Tetratricopeptide repeat PF13414:TPR repeat PF13174:Tetratricopeptide repeat}
i0_HQ_PARFLO_c1496	{XP_009401308.1; PREDICTED: proteasome subunit beta type-6 [Musa acuminata subsp. malaccensis]}	{sp|Q8LD27|PSB6_ARATH; Proteasome subunit beta type-6 OS=Arabidopsis thaliana GN=PBA1 PE=1 SV=2}	{rcu:8282095; K02738 PSMB6 20S proteasome subunit beta 1 3.4.25.1 ko03050; Genetic Information Processing; Folding, sorting and degradation; Proteasome}	{At4g31300; KOG0174 20S proteasome, regulatory subunit beta type PSMB6/PSMB9/PRE3 O Posttranslational modification, protein turnover, chaperones ;}	{GO:0051603; proteolysis involved in cellular protein catabolic process; biological_process GO:0004298; threonine-type endopeptidase activity; molecular_function GO:0005839; proteasome core complex; cellular_component}	{XM_012591925.1; PREDICTED: Gossypium raimondii proteasome subunit beta type-6-like (LOC105770642), mRNA}	{PF00227:Proteasome subunit}
i0_HQ_PARFLO_c1505	{ONK78751.1; uncharacterized protein A4U43_C02F22040 [Asparagus officinalis]}	{sp|Q0DF13|SDH8A_ORYSJ; Succinate dehydrogenase subunit 8A, mitochondrial OS=Oryza sativa subsp. japonica GN=SDH8A PE=3 SV=2}	{sbi:SORBI_10g001510; - - - - -}	{NA}	{NA}	{NA}	{NA}
i0_HQ_PARFLO_c1507	{XP_020083054.1; ADP-ribosylation factor-like protein 8c [Ananas comosus]}	{sp|Q8W4C8|ARL8C_ARATH; ADP-ribosylation factor-like protein 8c OS=Arabidopsis thaliana GN=ARL8C PE=2 SV=1}	{pvu:PHAVU_008G236400g; K07955 ARL8 ADP-ribosylation factor-like protein 8 - -}	{At5g37680; KOG0075 GTP-binding ADP-ribosylation factor-like protein R General function prediction only ;}	{GO:0004871; signal transducer activity; molecular_function GO:0019001; guanyl nucleotide binding; molecular_function GO:0003924; GTPase activity; molecular_function GO:0007264; small GTPase mediated signal transduction; biological_process GO:0005525; GTP binding; molecular_function GO:0007186; G-protein coupled receptor protein signaling pathway; biological_process GO:0031683; G-protein beta/gam…	{XM_010671822.2; PREDICTED: Beta vulgaris subsp. vulgaris ADP-ribosylation factor-like protein 8c (LOC104887229), mRNA}	{PF02421:Ferrous iron transport protein B PF08477:Ras of Complex, Roc, domain of DAPkinase PF01926:50S ribosome-binding GTPase PF00503:G-protein alpha subunit PF00025:ADP-ribosylation factor family PF00071:Ras family PF04670:Gtr1/RagA G protein conserved region}
i0_HQ_PARFLO_c1515	{XP_008807907.1; PREDICTED: preprotein translocase subunit SECE1 [Phoenix dactylifera]}	{sp|O23342|SECE1_ARATH; Preprotein translocase subunit SECE1 OS=Arabidopsis thaliana GN=SECE1 PE=1 SV=1}	{nnu:104610750; - - - - -}	{NA}	{GO:0006605; protein targeting; biological_process GO:0007165; signal transduction; biological_process GO:0016020; membrane; cellular_component GO:0006886; intracellular protein transport; biological_process GO:0004864; protein phosphatase inhibitor activity; molecular_function}	{NA}	{PF05395:Protein phosphatase inhibitor 1/DARPP-32 PF00584:SecE/Sec61-gamma subunits of protein translocation complex}
i0_HQ_PARFLO_c1522	{KVH88822.1; AP2/ERF domain-containing protein [Cynara cardunculus var. scolymus]}	{sp|Q9FH94|ERF10_ARATH; Ethylene-responsive transcription factor ERF010 OS=Arabidopsis thaliana GN=ERF010 PE=2 SV=1}	{egu:105047721; K09286 EREBP EREBP-like factor - -}	{NA}	{GO:0006355; regulation of transcription, DNA-dependent; biological_process GO:0003700; sequence-specific DNA binding transcription factor activity; molecular_function}	{XM_009415069.2; PREDICTED: Musa acuminata subsp. malaccensis ethylene-responsive transcription factor RAP2-9-like (LOC103994666), mRNA}	{PF00847:AP2 domain}
i0_HQ_PARFLO_c1523	{XP_008804188.1; PREDICTED: thioredoxin-like protein 4B [Phoenix dactylifera]}	{sp|Q9NX01|TXN4B_HUMAN; Thioredoxin-like protein 4B OS=Homo sapiens GN=TXNL4B PE=1 SV=1}	{bvg:104895048; - - - - -}	{At3g24730; KOG3414 Component of the U4/U6.U5 snRNP/mitosis protein DIM1 AD RNA processing and modification ; Cell cycle control, cell division, chromosome partitioning ;}	{GO:0005681; spliceosomal complex; cellular_component GO:0045454; cell redox homeostasis; biological_process GO:0000398; nuclear mRNA splicing, via spliceosome; biological_process}	{XM_010931857.2; PREDICTED: Elaeis guineensis thioredoxin-like protein 4B (LOC105051415), transcript variant X1, mRNA}	{PF00085:Thioredoxin PF02966:Mitosis protein DIM1}
i0_HQ_PARFLO_c1527	{XP_010256161.1; PREDICTED: E3 ubiquitin-protein ligase RING1-like [Nelumbo nucifera]}	{sp|O22197|RHC1A_ARATH; Probable E3 ubiquitin-protein ligase RHC1A OS=Arabidopsis thaliana GN=RHC1A PE=2 SV=1}	{nnu:104596604; - - - - -}	{At3g60080; KOG0800 FOG: Predicted E3 ubiquitin ligase O Posttranslational modification, protein turnover, chaperones ;}	{GO:0005680; anaphase-promoting complex; cellular_component GO:0046872; metal ion binding; molecular_function GO:0005515; protein binding; molecular_function GO:0008270; zinc ion binding; molecular_function GO:0004842; ubiquitin-protein ligase activity; molecular_function}	{NA}	{PF12861:Anaphase-promoting complex subunit 11 RING-H2 finger PF13639:Ring finger domain PF00097:Zinc finger, C3HC4 type (RING finger) PF14634:zinc-RING finger domain PF12678:RING-H2 zinc finger domain PF17123:RING-like zinc finger}
i0_HQ_PARFLO_c1529	{XP_009393318.1; PREDICTED: BAG family molecular chaperone regulator 1-like [Musa acuminata subsp. malaccensis]}	{sp|Q0WUQ1|BAG1_ARATH; BAG family molecular chaperone regulator 1 OS=Arabidopsis thaliana GN=BAG1 PE=1 SV=1}	{vvi:100266950; - - - - -}	{At5g52060; KOG4361 BCL2-associated athanogene-like proteins and related BAG family chaperone regulators T Signal transduction mechanisms ;}	{GO:0005515; protein binding; molecular_function GO:0051087; chaperone binding; molecular_function}	{XM_008813447.2; PREDICTED: Phoenix dactylifera BAG family molecular chaperone regulator 4 (LOC103722772), mRNA}	{PF02179:BAG domain PF14560:Ubiquitin-like domain PF00240:Ubiquitin family}
i0_HQ_PARFLO_c1530	{XP_008810365.1; PREDICTED: 50S ribosomal protein L9 [Phoenix dactylifera]}	{sp|Q1D289|RL9_MYXXD; 50S ribosomal protein L9 OS=Myxococcus xanthus (strain DK 1622) GN=rplI PE=3 SV=1}	{sbi:SORBI_07g028700; K02939 RP-L9, MRPL9, rplI large subunit ribosomal protein L9 - ko03010; Genetic Information Processing; Translation; Ribosome}	{At5g53070; KOG4607 Mitochondrial ribosomal protein L9 J Translation, ribosomal structure and biogenesis ;}	{NA}	{XM_009419089.2; PREDICTED: Musa acuminata subsp. malaccensis 50S ribosomal protein L9 (LOC103997739), mRNA}	{NA}
i0_HQ_PARFLO_c1546	{XP_010939360.1; PREDICTED: thioredoxin-like protein AAED1, chloroplastic [Elaeis guineensis]}	{sp|Q9ZUU2|AAED1_ARATH; Thioredoxin-like protein AAED1, chloroplastic OS=Arabidopsis thaliana GN=At2g37240 PE=1 SV=2}	{mus:103985961; - - - - -}	{At5g65840; KOG4498 Uncharacterized conserved protein S Function unknown ;}	{GO:0055114; oxidation-reduction process; biological_process GO:0016491; oxidoreductase activity; molecular_function GO:0016209; NA}	{XM_017781122.1; PREDICTED: Gossypium arboreum uncharacterized LOC108478650 (LOC108478650), transcript variant X2, mRNA}	{PF00578:AhpC/TSA family}
i0_HQ_PARFLO_c1550	{XP_010910164.1; PREDICTED: NADH dehydrogenase [ubiquinone] 1 alpha subcomplex subunit 2 [Elaeis guineensis]}	{sp|Q9FIJ2|NDUA2_ARATH; NADH dehydrogenase [ubiquinone] 1 alpha subcomplex subunit 2 OS=Arabidopsis thaliana GN=At5g47890 PE=3 SV=1}	{atr:18434630; K03946 NDUFA2 NADH dehydrogenase (ubiquinone) 1 alpha subcomplex subunit 2 - ko00190; Metabolism; Energy metabolism; Oxidative phosphorylation | ko05010; Human Diseases; Neurodegenerative diseases; Alzheimer's disease | ko05012; Human Diseases; Neurodegenerative diseases; Parkinson's disease | ko05016; Human Diseases; Neurodegenerative diseases; Huntington's disease | ko04932; Huma…	{At5g47890; KOG3446 NADH:ubiquinone oxidoreductase NDUFA2/B8 subunit C Energy production and conversion ;}	{NA}	{NA}	{NA}
i0_HQ_PARFLO_c1558	{NP_001148325.1; ubiquitin-like protein SMT3 [Zea mays]}	{sp|Q9FLP6|SUMO2_ARATH; Small ubiquitin-related modifier 2 OS=Arabidopsis thaliana GN=SUMO2 PE=1 SV=1}	{gra:105802521; K12160 SUMO, SMT3 small ubiquitin-related modifier - ko03013; Genetic Information Processing; Translation; RNA transport | ko05418; Human Diseases; Cardiovascular diseases; Fluid shear stress and atherosclerosis}	{At5g55160; KOG1769 Ubiquitin-like proteins O Posttranslational modification, protein turnover, chaperones ;}	{GO:0005515; protein binding; molecular_function}	{XM_012993669.1; PREDICTED: Erythranthe guttatus small ubiquitin-related modifier 1-like (LOC105968956), mRNA}	{PF00240:Ubiquitin family}
i0_HQ_PARFLO_c1560	{XP_010922261.1; PREDICTED: uncharacterized protein LOC105045608 [Elaeis guineensis]}	{NA}	{egu:105045608; - - - - -}	{NA}	{GO:0005741; mitochondrial outer membrane; cellular_component}	{NA}	{PF08219:Outer membrane protein TOM13}
i0_HQ_PARFLO_c1563	{XP_010927748.1; PREDICTED: DNA polymerase epsilon subunit 3 [Elaeis guineensis]}	{sp|Q9NRF9|DPOE3_HUMAN; DNA polymerase epsilon subunit 3 OS=Homo sapiens GN=POLE3 PE=1 SV=1}	{nnu:104588747; K02326 POLE3 DNA polymerase epsilon subunit 3 2.7.7.7 ko00230; Metabolism; Nucleotide metabolism; Purine metabolism | ko00240; Metabolism; Nucleotide metabolism; Pyrimidine metabolism | ko03030; Genetic Information Processing; Replication and repair; DNA replication | ko03410; Genetic Information Processing; Replication and repair; Base excision repair | ko03420; Genetic Informati…	{At2g27470; KOG0870 DNA polymerase epsilon, subunit D K Transcription ;}	{GO:0003677; DNA binding; molecular_function}	{KJ728301.1; Zea mays clone pUT6581 CCAAT-DR1 transcription factor (CADR16) mRNA, partial cds}	{PF00125:Core histone H2A/H2B/H3/H4}
i0_HQ_PARFLO_c1565	{XP_006432443.1; hypothetical protein CICLE_v10002554mg [Citrus clementina]}	{sp|Q8H9D2|NQR_SOLTU; NAD(P)H:quinone oxidoreductase OS=Solanum tuberosum PE=2 SV=1}	{cic:CICLE_v10002554mg; - - - - -}	{At3g27890; KOG4530 Predicted flavoprotein R General function prediction only ;}	{GO:0016491; oxidoreductase activity; molecular_function}	{XM_009388572.1; PREDICTED: Musa acuminata subsp. malaccensis NAD(P)H:quinone oxidoreductase (LOC103973900), mRNA}	{PF03358:NADPH-dependent FMN reductase}
i0_HQ_PARFLO_c1567	{OAY65165.1; 60S ribosomal protein L22-2 [Ananas comosus]}	{sp|Q9M9W1|RL222_ARATH; 60S ribosomal protein L22-2 OS=Arabidopsis thaliana GN=RPL22B PE=2 SV=1}	{mus:103972407; K02891 RP-L22e, RPL22 large subunit ribosomal protein L22e - ko03010; Genetic Information Processing; Translation; Ribosome}	{At3g05560; KOG3434 60S ribosomal protein L22 J Translation, ribosomal structure and biogenesis ;}	{GO:0006412; translation; biological_process GO:0005622; intracellular; cellular_component GO:0005840; ribosome; cellular_component GO:0003735; structural constituent of ribosome; molecular_function}	{NM_001156265.1; Zea mays uncharacterized LOC100283364 (IDP469), mRNA}	{PF01776:Ribosomal L22e protein family}
i0_HQ_PARFLO_c1568	{XP_010912443.1; PREDICTED: thioredoxin Y, chloroplastic [Elaeis guineensis]}	{sp|Q5JMR9|TRXY_ORYSJ; Thioredoxin Y, chloroplastic OS=Oryza sativa subsp. japonica GN=Os01g0963400 PE=3 SV=2}	{egu:105038354; - - - - -}	{At1g76760; KOG0910 Thioredoxin-like protein O Posttranslational modification, protein turnover, chaperones ;}	{GO:0045454; cell redox homeostasis; biological_process GO:0055114; oxidation-reduction process; biological_process GO:0016491; oxidoreductase activity; molecular_function GO:0016209; NA}	{XM_011102992.1; PREDICTED: Sesamum indicum thioredoxin Y2, chloroplastic-like (LOC105179377), mRNA}	{PF00578:AhpC/TSA family PF08534:Redoxin PF00085:Thioredoxin}
i0_HQ_PARFLO_c1569	{JAT63490.1; U6 snRNA-associated Sm-like protein LSm6, partial [Anthurium amnicola]}	{sp|O22823|LSM6B_ARATH; Sm-like protein LSM36B OS=Arabidopsis thaliana GN=LSM6B PE=1 SV=1}	{bvg:104889034; K12625 LSM6 U6 snRNA-associated Sm-like protein LSm6 - ko03040; Genetic Information Processing; Transcription; Spliceosome | ko03018; Genetic Information Processing; Folding, sorting and degradation; RNA degradation}	{At2g43810; KOG1783 Small nuclear ribonucleoprotein F A RNA processing and modification ;}	{NA}	{XM_006647208.2; PREDICTED: Oryza brachyantha U6 snRNA-associated Sm-like protein LSm6 (LOC102709709), mRNA}	{NA}
i0_HQ_PARFLO_c1570	{XP_010938397.1; PREDICTED: translationally-controlled tumor protein homolog [Elaeis guineensis]}	{sp|Q5J907|TCTP_ELAGV; Translationally-controlled tumor protein homolog OS=Elaeis guineensis var. tenera GN=TCTP PE=2 SV=1}	{egu:105045204; - - - - -}	{At3g16640; KOG1727 Microtubule-binding protein (translationally controlled tumor protein) DZ Cell cycle control, cell division, chromosome partitioning ; Cytoskeleton ;}	{NA}	{XM_018994479.1; PREDICTED: Juglans regia translationally-controlled tumor protein homolog (LOC109012701), mRNA}	{NA}
i0_HQ_PARFLO_c1573	{XP_002517768.1; PREDICTED: uncharacterized protein LOC8259271 [Ricinus communis]}	{NA}	{jcu:105628744; - - - - -}	{NA}	{NA}	{XM_008804437.2; PREDICTED: Phoenix dactylifera uncharacterized LOC103716445 (LOC103716445), partial mRNA}	{NA}
i0_HQ_PARFLO_c1576	{ONK71307.1; uncharacterized protein A4U43_C04F7120 [Asparagus officinalis]}	{NA}	{rcu:8271945; - - - - -}	{NA}	{NA}	{NA}	{NA}
i0_HQ_PARFLO_c15778	{XP_017256704.1; PREDICTED: esterase CG5412 [Daucus carota subsp. sativus]}	{sp|P62202|CALM_BRYDI; Calmodulin OS=Bryonia dioica PE=2 SV=2}	{thj:104822399; K02183 CALM calmodulin - ko04014; Environmental Information Processing; Signal transduction; Ras signaling pathway | ko04015; Environmental Information Processing; Signal transduction; Rap1 signaling pathway | ko04016; Environmental Information Processing; Signal transduction; MAPK signaling pathway - plant | ko04371; Environmental Information Processing; Signal transduction; Apel…	{At3g43810; KOG0027 Calmodulin and related proteins (EF-Hand superfamily) T Signal transduction mechanisms ;}	{GO:0016020; membrane; cellular_component GO:0006351; transcription, DNA-dependent; biological_process GO:0005509; calcium ion binding; molecular_function GO:0015159; polysaccharide transmembrane transporter activity; molecular_function GO:0003899; DNA-directed RNA polymerase activity; molecular_function GO:0007165; signal transduction; biological_process GO:0015774; polysaccharide transport; bio…	{FQ387137.1; Vitis vinifera clone SS0AEB27YJ02}	{PF03874:RNA polymerase Rpb4 PF13499:EF-hand domain pair PF13833:EF-hand domain pair PF10591:Secreted protein acidic and rich in cysteine Ca binding region PF13405:EF-hand domain PF13202:EF hand PF00036:EF hand PF02563:Polysaccharide biosynthesis/export protein PF12763:Cytoskeletal-regulatory complex EF hand}
i0_HQ_PARFLO_c15779	{ONK60560.1; uncharacterized protein A4U43_C08F19870 [Asparagus officinalis]}	{NA}	{rcu:8282528; - - - - -}	{NA}	{NA}	{NA}	{NA}
i0_HQ_PARFLO_c15780	{AMB19679.1; putative ADP-ribosylation factor A1F protein 2, partial [Taraxacum kok-saghyz]}	{sp|P51823|ARF2_ORYSJ; ADP-ribosylation factor 2 OS=Oryza sativa subsp. japonica GN=ARF PE=2 SV=2}	{cmo:103489004; K07937 ARF1 ADP-ribosylation factor 1 - ko04072; Environmental Information Processing; Signal transduction; Phospholipase D signaling pathway | ko04144; Cellular Processes; Transport and catabolism; Endocytosis | ko05110; Human Diseases; Infectious diseases: Bacterial; Vibrio cholerae infection | ko05134; Human Diseases; Infectious diseases: Bacterial; Legionellosis}	{At5g14670; KOG0070 GTP-binding ADP-ribosylation factor Arf1 U Intracellular trafficking, secretion, and vesicular transport ;}	{GO:0004871; signal transducer activity; molecular_function GO:0003924; GTPase activity; molecular_function GO:0005525; GTP binding; molecular_function GO:0007186; G-protein coupled receptor protein signaling pathway; biological_process GO:0006000; fructose metabolic process; biological_process GO:0031683; G-protein beta/gamma-subunit complex binding; molecular_function GO:0003873; 6-phosphofruct…	{EF051311.1; Gymnadenia conopsea ADP-ribosylation factor protein-like mRNA, complete sequence}	{PF01926:50S ribosome-binding GTPase PF08477:Ras of Complex, Roc, domain of DAPkinase PF00025:ADP-ribosylation factor family PF01591:6-phosphofructo-2-kinase PF00503:G-protein alpha subunit PF00071:Ras family PF04670:Gtr1/RagA G protein conserved region}
i0_HQ_PARFLO_c15783	{XP_008811988.1; PREDICTED: uncharacterized protein LOC103722996 [Phoenix dactylifera]}	{NA}	{mus:103990551; - - - - -}	{NA}	{GO:0004673; protein histidine kinase activity; molecular_function GO:0016021; integral to membrane; cellular_component GO:0000160; two-component signal transduction system (phosphorelay); biological_process GO:0000155; two-component sensor activity; molecular_function GO:0071555; cell wall organization; biological_process}	{NA}	{PF07694:5TMR of 5TMR-LYT}
i0_HQ_PARFLO_c15784	{XP_010943498.1; PREDICTED: glutathione S-transferase F10 [Elaeis guineensis]}	{sp|Q9FE46|GSTFC_ARATH; Glutathione S-transferase F12 OS=Arabidopsis thaliana GN=GSTF12 PE=1 SV=1}	{egu:105042577; K00799 GST, gst glutathione S-transferase 2.5.1.18 ko00480; Metabolism; Metabolism of other amino acids; Glutathione metabolism | ko00980; Metabolism; Xenobiotics biodegradation and metabolism; Metabolism of xenobiotics by cytochrome P450 | ko00982; Metabolism; Xenobiotics biodegradation and metabolism; Drug metabolism - cytochrome P450 | ko05204; Human Diseases; Cancers: Overview…	{At5g17220; KOG0867 Glutathione S-transferase O Posttranslational modification, protein turnover, chaperones ;}	{GO:0005515; protein binding; molecular_function}	{NA}	{PF13417:Glutathione S-transferase, N-terminal domain PF13409:Glutathione S-transferase, N-terminal domain PF02798:Glutathione S-transferase, N-terminal domain}
i0_HQ_PARFLO_c15786	{XP_009400871.1; PREDICTED: uncharacterized protein C6C3.02c-like [Musa acuminata subsp. malaccensis]}	{NA}	{var:108320283; - - - - -}	{At5g64400; KOG4090 Uncharacterized conserved protein S Function unknown ;}	{GO:0008013; beta-catenin binding; molecular_function GO:0016055; Wnt receptor signaling pathway; biological_process}	{XM_015777088.1; PREDICTED: Oryza sativa Japonica Group uncharacterized protein C6C3.02c (LOC4333749), mRNA}	{PF05924:SAMP Motif}
i0_HQ_PARFLO_c15787	{NA}	{NA}	{NA}	{NA}	{NA}	{NA}	{NA}
i0_HQ_PARFLO_c15791	{ACZ50744.1; abscisic stress ripening [Musa balbisiana]}	{sp|Q08655|ASR1_SOLLC; Abscisic stress-ripening protein 1 OS=Solanum lycopersicum GN=ASR1 PE=2 SV=1}	{pda:103701223; - - - - -}	{NA}	{GO:0006950; response to stress; biological_process}	{XM_010914140.2; PREDICTED: Elaeis guineensis abscisic stress-ripening protein 2-like (LOC105038353), mRNA}	{PF02496:ABA/WDS induced protein}
i0_HQ_PARFLO_c15793	{XP_009398388.1; PREDICTED: thioredoxin H1-like [Musa acuminata subsp. malaccensis]}	{sp|P29448|TRXH1_ARATH; Thioredoxin H1 OS=Arabidopsis thaliana GN=TRX1 PE=1 SV=1}	{egu:105053337; K03671 trxA thioredoxin 1 - ko04621; Organismal Systems; Immune system; NOD-like receptor signaling pathway | ko05418; Human Diseases; Cardiovascular diseases; Fluid shear stress and atherosclerosis}	{At3g51030; KOG0907 Thioredoxin O Posttranslational modification, protein turnover, chaperones ;}	{GO:0045454; cell redox homeostasis; biological_process GO:0055114; oxidation-reduction process; biological_process GO:0016491; oxidoreductase activity; molecular_function GO:0016209; NA}	{XM_004238258.3; PREDICTED: Solanum lycopersicum thioredoxin H-type 1 (LOC101248480), mRNA}	{PF00578:AhpC/TSA family PF08534:Redoxin PF00085:Thioredoxin}
i0_HQ_PARFLO_c15797	{CBI25984.3; unnamed protein product, partial [Vitis vinifera]}	{sp|P51823|ARF2_ORYSJ; ADP-ribosylation factor 2 OS=Oryza sativa subsp. japonica GN=ARF PE=2 SV=2}	{cam:101508206; K07937 ARF1 ADP-ribosylation factor 1 - ko04072; Environmental Information Processing; Signal transduction; Phospholipase D signaling pathway | ko04144; Cellular Processes; Transport and catabolism; Endocytosis | ko05110; Human Diseases; Infectious diseases: Bacterial; Vibrio cholerae infection | ko05134; Human Diseases; Infectious diseases: Bacterial; Legionellosis}	{At5g14670; KOG0070 GTP-binding ADP-ribosylation factor Arf1 U Intracellular trafficking, secretion, and vesicular transport ;}	{GO:0005525; GTP binding; molecular_function GO:0004871; signal transducer activity; molecular_function GO:0003924; GTPase activity; molecular_function GO:0005524; ATP binding; molecular_function GO:0007264; small GTPase mediated signal transduction; biological_process GO:0019001; guanyl nucleotide binding; molecular_function GO:0031683; G-protein beta/gamma-subunit complex binding; molecular_fun…	{EF051311.1; Gymnadenia conopsea ADP-ribosylation factor protein-like mRNA, complete sequence}	{PF01926:50S ribosome-binding GTPase PF08477:Ras of Complex, Roc, domain of DAPkinase PF00071:Ras family PF04670:Gtr1/RagA G protein conserved region PF00025:ADP-ribosylation factor family PF01591:6-phosphofructo-2-kinase PF00503:G-protein alpha subunit}
i0_HQ_PARFLO_c15798	{OIW14350.1; hypothetical protein TanjilG_31240 [Lupinus angustifolius]}	{sp|Q9LZH5|LTPG2_ARATH; Non-specific lipid transfer protein GPI-anchored 2 OS=Arabidopsis thaliana GN=LTPG2 PE=2 SV=1}	{lja:Lj0g3v0208039.1; - - - - -}	{NA}	{NA}	{NA}	{NA}
i0_HQ_PARFLO_c15799	{XP_010912299.1; PREDICTED: 40S ribosomal protein S25 [Elaeis guineensis]}	{sp|P46301|RS25_SOLLC; 40S ribosomal protein S25 OS=Solanum lycopersicum GN=RPS25 PE=3 SV=1}	{egu:105038253; K02975 RP-S25e, RPS25 small subunit ribosomal protein S25e - ko03010; Genetic Information Processing; Translation; Ribosome}	{At4g39200; KOG1767 40S ribosomal protein S25 J Translation, ribosomal structure and biogenesis ;}	{NA}	{JX033771.1; Dendrobium nobile microsatellite DNeSSR60 sequence}	{NA}
i0_HQ_PARFLO_c15801	{NA}	{NA}	{NA}	{NA}	{NA}	{NA}	{NA}
i0_HQ_PARFLO_c15802	{NA}	{NA}	{NA}	{NA}	{GO:0005047; signal recognition particle binding; molecular_function GO:0031110; regulation of microtubule polymerization or depolymerization; biological_process GO:0030942; endoplasmic reticulum signal peptide binding; molecular_function GO:0005786; signal recognition particle, endoplasmic reticulum targeting; cellular_component GO:0008312; 7S RNA binding; molecular_function GO:0006614; SRP-depe…	{NA}	{PF16969:RNA-binding signal recognition particle 68 PF00836:Stathmin family}
i0_HQ_PARFLO_c15803	{ONK74911.1; uncharacterized protein A4U43_C03F11380 [Asparagus officinalis]}	{sp|Q05349|12KD_FRAAN; Auxin-repressed 12.5 kDa protein OS=Fragaria ananassa PE=2 SV=1}	{pxb:103944186; - - - - -}	{NA}	{NA}	{XM_009398917.2; PREDICTED: Musa acuminata subsp. malaccensis dormancy-associated protein 1 (LOC103982105), mRNA}	{NA}
i0_HQ_PARFLO_c15807	{XP_008802178.1; PREDICTED: 60S ribosomal protein L14-2-like [Phoenix dactylifera]}	{sp|P55844|RL14_PEA; Probable 60S ribosomal protein L14 OS=Pisum sativum PE=2 SV=1}	{pda:103703929; K02875 RP-L14e, RPL14 large subunit ribosomal protein L14e - ko03010; Genetic Information Processing; Translation; Ribosome}	{At4g27090; KOG3421 60S ribosomal protein L14 J Translation, ribosomal structure and biogenesis ;}	{GO:0005840; ribosome; cellular_component GO:0003735; structural constituent of ribosome; molecular_function GO:0005622; intracellular; cellular_component GO:0006412; translation; biological_process}	{NA}	{PF01929:Ribosomal protein L14}
i0_HQ_PARFLO_c15808	{XP_010921860.1; PREDICTED: nascent polypeptide-associated complex subunit alpha-like protein 1 [Elaeis guineensis]}	{sp|Q9M612|NACA_PINTA; Nascent polypeptide-associated complex subunit alpha-like protein OS=Pinus taeda PE=2 SV=1}	{egu:105045320; K03626 EGD2, NACA nascent polypeptide-associated complex subunit alpha - -}	{At3g12390; KOG2239 Transcription factor containing NAC and TS-N domains K Transcription ;}	{GO:0000775; chromosome, centromeric region; cellular_component GO:0003682; chromatin binding; molecular_function GO:0005634; nucleus; cellular_component GO:0003677; DNA binding; molecular_function}	{XM_003632571.3; PREDICTED: Vitis vinifera nascent polypeptide-associated complex subunit alpha-like protein 1 (LOC100243098), mRNA}	{PF09026:Centromere protein B dimerisation domain}
i0_HQ_PARFLO_c15810	{XP_020094536.1; SUMO-conjugating enzyme SCE1 [Ananas comosus]}	{sp|Q42551|SCE1_ARATH; SUMO-conjugating enzyme SCE1 OS=Arabidopsis thaliana GN=SCE1 PE=1 SV=1}	{mus:103976371; K10577 UBE2I, UBC9 ubiquitin-conjugating enzyme E2 I - ko03013; Genetic Information Processing; Translation; RNA transport | ko04120; Genetic Information Processing; Folding, sorting and degradation; Ubiquitin mediated proteolysis | ko04064; Environmental Information Processing; Signal transduction; NF-kappa B signaling pathway | ko05206; Human Diseases; Cancers: Overview; MicroRN…	{At3g57870; KOG0424 Ubiquitin-protein ligase O Posttranslational modification, protein turnover, chaperones ;}	{NA}	{XM_008785232.1; PREDICTED: Phoenix dactylifera SUMO-conjugating enzyme SCE1-like (LOC103702696), mRNA}	{NA}
i0_HQ_PARFLO_c15812	{KQL03743.1; hypothetical protein SETIT_002816mg [Setaria italica]}	{sp|P62200|CALM1_DAUCA; Calmodulin-1/11/16 OS=Daucus carota GN=CAM-1 PE=2 SV=2}	{thj:104805609; K02183 CALM calmodulin - ko04014; Environmental Information Processing; Signal transduction; Ras signaling pathway | ko04015; Environmental Information Processing; Signal transduction; Rap1 signaling pathway | ko04016; Environmental Information Processing; Signal transduction; MAPK signaling pathway - plant | ko04371; Environmental Information Processing; Signal transduction; Apel…	{At3g43810; KOG0027 Calmodulin and related proteins (EF-Hand superfamily) T Signal transduction mechanisms ;}	{GO:0015159; polysaccharide transmembrane transporter activity; molecular_function GO:0016020; membrane; cellular_component GO:0006351; transcription, DNA-dependent; biological_process GO:0005509; calcium ion binding; molecular_function GO:0005515; protein binding; molecular_function GO:0005578; proteinaceous extracellular matrix; cellular_component GO:0003899; DNA-directed RNA polymerase activit…	{FP094602.1; Phyllostachys edulis cDNA clone: bbasst002e23, full insert sequence}	{PF00036:EF hand PF12763:Cytoskeletal-regulatory complex EF hand PF02563:Polysaccharide biosynthesis/export protein PF03874:RNA polymerase Rpb4 PF13499:EF-hand domain pair PF13833:EF-hand domain pair PF10591:Secreted protein acidic and rich in cysteine Ca binding region PF13405:EF-hand domain PF13202:EF hand}
i0_HQ_PARFLO_c15813	{NA}	{NA}	{NA}	{NA}	{NA}	{NA}	{NA}
i0_HQ_PARFLO_c15815	{XP_010112537.1; Thioredoxin-like protein 4A [Morus notabilis]}	{sp|Q9FE62|YLS8_ARATH; Thioredoxin-like protein YLS8 OS=Arabidopsis thaliana GN=YLS8 PE=2 SV=1}	{mus:103973283; K12859 TXNL4A, DIB1 U5 snRNP protein, DIM1 family - ko03040; Genetic Information Processing; Transcription; Spliceosome}	{At5g08290; KOG3414 Component of the U4/U6.U5 snRNP/mitosis protein DIM1 AD RNA processing and modification ; Cell cycle control, cell division, chromosome partitioning ;}	{GO:0005681; spliceosomal complex; cellular_component GO:0045454; cell redox homeostasis; biological_process GO:0000398; nuclear mRNA splicing, via spliceosome; biological_process}	{XM_009409119.1; PREDICTED: Musa acuminata subsp. malaccensis thioredoxin-like protein YLS8 (LOC103990055), mRNA}	{PF00085:Thioredoxin PF02966:Mitosis protein DIM1}
i0_HQ_PARFLO_c15816	{XP_010243066.1; PREDICTED: iron-sulfur cluster assembly protein 1-like [Nelumbo nucifera]}	{sp|O49627|ISU1_ARATH; Iron-sulfur cluster assembly protein 1 OS=Arabidopsis thaliana GN=ISU1 PE=2 SV=1}	{nnu:104593177; - - - - -}	{At4g22220; KOG3361 Iron binding protein involved in Fe-S cluster formation C Energy production and conversion ;}	{GO:0005506; iron ion binding; molecular_function GO:0016226; iron-sulfur cluster assembly; biological_process GO:0051536; iron-sulfur cluster binding; molecular_function}	{XM_010925969.1; PREDICTED: Elaeis guineensis iron-sulfur cluster assembly scaffold protein IscU (LOC105047161), mRNA}	{PF01592:NifU-like N terminal domain}
i0_HQ_PARFLO_c15818	{XP_020103828.1; microsomal glutathione S-transferase 3 [Ananas comosus]}	{sp|Q9CPU4|MGST3_MOUSE; Microsomal glutathione S-transferase 3 OS=Mus musculus GN=Mgst3 PE=1 SV=1}	{pda:103700922; K00799 GST, gst glutathione S-transferase 2.5.1.18 ko00480; Metabolism; Metabolism of other amino acids; Glutathione metabolism | ko00980; Metabolism; Xenobiotics biodegradation and metabolism; Metabolism of xenobiotics by cytochrome P450 | ko00982; Metabolism; Xenobiotics biodegradation and metabolism; Drug metabolism - cytochrome P450 | ko05204; Human Diseases; Cancers: Overview…	{NA}	{NA}	{XM_010245615.1; PREDICTED: Nelumbo nucifera microsomal glutathione S-transferase 3-like (LOC104587859), mRNA}	{NA}
i0_HQ_PARFLO_c15819	{XP_008777196.1; PREDICTED: E3 ubiquitin-protein ligase RHA2A-like [Phoenix dactylifera]}	{sp|Q9ZU51|RHA2B_ARATH; E3 ubiquitin-protein ligase RHA2B OS=Arabidopsis thaliana GN=RHA2B PE=1 SV=2}	{mus:103968747; K16282 RHA2 E3 ubiquitin-protein ligase RHA2 2.3.2.27 -}	{At2g01150; KOG0800 FOG: Predicted E3 ubiquitin ligase O Posttranslational modification, protein turnover, chaperones ;}	{GO:0004842; ubiquitin-protein ligase activity; molecular_function GO:0008270; zinc ion binding; molecular_function GO:0005515; protein binding; molecular_function GO:0046872; metal ion binding; molecular_function GO:0005680; anaphase-promoting complex; cellular_component}	{NA}	{PF17123:RING-like zinc finger PF12678:RING-H2 zinc finger domain PF14634:zinc-RING finger domain PF00097:Zinc finger, C3HC4 type (RING finger) PF13639:Ring finger domain PF12861:Anaphase-promoting complex subunit 11 RING-H2 finger}
i0_HQ_PARFLO_c1582	{NA}	{NA}	{NA}	{NA}	{NA}	{NA}	{NA}
i0_HQ_PARFLO_c15820	{XP_010937681.1; PREDICTED: actin-depolymerizing factor 7 [Elaeis guineensis]}	{sp|Q0DLA3|ADF7_ORYSJ; Actin-depolymerizing factor 7 OS=Oryza sativa subsp. japonica GN=ADF7 PE=3 SV=2}	{egu:105044457; K05765 CFL cofilin - ko04810; Cellular Processes; Cell motility; Regulation of actin cytoskeleton | ko04666; Organismal Systems; Immune system; Fc gamma R-mediated phagocytosis | ko04360; Organismal Systems; Development; Axon guidance | ko05133; Human Diseases; Infectious diseases: Bacterial; Pertussis}	{At3g46010; KOG1735 Actin depolymerizing factor Z Cytoskeleton ;}	{GO:0005622; intracellular; cellular_component GO:0003779; actin binding; molecular_function}	{XM_007016434.2; PREDICTED: Theobroma cacao actin-depolymerizing factor 2 (LOC18590739), mRNA}	{PF00241:Cofilin/tropomyosin-type actin-binding protein}
i0_HQ_PARFLO_c15825	{OAY82476.1; 60S ribosomal protein L32-1, partial [Ananas comosus]}	{sp|P49211|RL321_ARATH; 60S ribosomal protein L32-1 OS=Arabidopsis thaliana GN=RPL32A PE=2 SV=2}	{pda:103704022; K02912 RP-L32e, RPL32 large subunit ribosomal protein L32e - ko03010; Genetic Information Processing; Translation; Ribosome}	{At4g18100; KOG0878 60S ribosomal protein L32 J Translation, ribosomal structure and biogenesis ;}	{GO:0006412; translation; biological_process GO:0003735; structural constituent of ribosome; molecular_function GO:0005840; ribosome; cellular_component GO:0005622; intracellular; cellular_component}	{FP100297.1; Phyllostachys edulis cDNA clone: bphyst033k14, full insert sequence}	{PF01655:Ribosomal protein L32}
i0_HQ_PARFLO_c15834	{JAT58239.1; HTH-type transcriptional repressor YcgE [Anthurium amnicola]}	{NA}	{sita:101778045; - - - - -}	{At4g33990; KOG4197 FOG: PPR repeat R General function prediction only ;}	{GO:0019028; viral capsid; cellular_component}	{NA}	{PF06112:Gammaherpesvirus capsid protein}
i0_HQ_PARFLO_c15836	{XP_009408373.1; PREDICTED: 60S ribosomal protein L24 [Musa acuminata subsp. malaccensis]}	{sp|Q9FUL4|RL24_PRUAV; 60S ribosomal protein L24 OS=Prunus avium GN=RPL24 PE=2 SV=1}	{mus:103973993; K02896 RP-L24e, RPL24 large subunit ribosomal protein L24e - ko03010; Genetic Information Processing; Translation; Ribosome}	{At3g53020; KOG1722 60s ribosomal protein L24 J Translation, ribosomal structure and biogenesis ;}	{GO:0016020; membrane; cellular_component GO:0016757; transferase activity, transferring glycosyl groups; molecular_function}	{XM_010933147.2; PREDICTED: Elaeis guineensis 60S ribosomal protein L24 (LOC105052362), transcript variant X3, mRNA}	{PF02434:Fringe-like}
i0_HQ_PARFLO_c15838	{NA}	{NA}	{NA}	{NA}	{NA}	{NA}	{NA}
i0_HQ_PARFLO_c15839	{XP_010941540.1; PREDICTED: 40S ribosomal protein S12 isoform X1 [Elaeis guineensis]}	{sp|Q9XHS0|RS12_HORVU; 40S ribosomal protein S12 OS=Hordeum vulgare GN=RPS12 PE=2 SV=1}	{mus:103985598; K02951 RP-S12e, RPS12 small subunit ribosomal protein S12e - ko03010; Genetic Information Processing; Translation; Ribosome}	{At2g32060; KOG3406 40S ribosomal protein S12 J Translation, ribosomal structure and biogenesis ;}	{NA}	{NA}	{NA}
i0_HQ_PARFLO_c15841	{XP_015953588.1; PREDICTED: NADH dehydrogenase [ubiquinone] 1 beta subcomplex subunit 2 [Arachis duranensis]}	{sp|Q8LDK3|NDUB2_ARATH; NADH dehydrogenase [ubiquinone] 1 beta subcomplex subunit 2 OS=Arabidopsis thaliana GN=At1g76200 PE=3 SV=1}	{aip:107629612; - - - - -}	{NA}	{NA}	{NA}	{NA}
i0_HQ_PARFLO_c15842	{XP_007149074.1; hypothetical protein PHAVU_005G038900g [Phaseolus vulgaris]}	{sp|P34091|RL6_MESCR; 60S ribosomal protein L6 OS=Mesembryanthemum crystallinum GN=RPL6 PE=2 SV=1}	{vra:106759783; K02934 RP-L6e, RPL6 large subunit ribosomal protein L6e - ko03010; Genetic Information Processing; Translation; Ribosome}	{At1g74060; KOG1694 60s ribosomal protein L6 J Translation, ribosomal structure and biogenesis ;}	{GO:0006412; translation; biological_process GO:0003735; structural constituent of ribosome; molecular_function GO:0005840; ribosome; cellular_component GO:0005622; intracellular; cellular_component}	{XM_013867908.1; PREDICTED: Brassica napus 60S ribosomal protein L6-1-like (LOC106427170), mRNA}	{PF01159:Ribosomal protein L6e PF03868:Ribosomal protein L6, N-terminal domain}
i0_HQ_PARFLO_c15843	{OMO97132.1; Histone H2A [Corchorus olitorius]}	{sp|Q75L11|H2A6_ORYSJ; Probable histone H2A.6 OS=Oryza sativa subsp. japonica GN=Os05g0113900 PE=2 SV=2}	{adu:107476865; K11251 H2A histone H2A - ko05322; Human Diseases; Immune diseases; Systemic lupus erythematosus | ko05034; Human Diseases; Substance dependence; Alcoholism}	{At5g02560; KOG1756 Histone 2A B Chromatin structure and dynamics ;}	{GO:0003677; DNA binding; molecular_function}	{XM_010039561.2; PREDICTED: Eucalyptus grandis histone H2A (LOC104426492), mRNA}	{PF00125:Core histone H2A/H2B/H3/H4}
i0_HQ_PARFLO_c15845	{XP_008786449.1; PREDICTED: NADPH-dependent pterin aldehyde reductase [Phoenix dactylifera]}	{sp|Q9SY73|PTALR_ARATH; NADPH-dependent pterin aldehyde reductase OS=Arabidopsis thaliana GN=At1g10310 PE=1 SV=1}	{pda:103704788; - - - - -}	{At1g10310; KOG0725 Reductases with broad range of substrate specificities R General function prediction only ;}	{GO:0055114; oxidation-reduction process; biological_process GO:0004616; phosphogluconate dehydrogenase (decarboxylating) activity; molecular_function GO:0003824; NA GO:0050662; coenzyme binding; molecular_function}	{NA}	{PF01370:NAD dependent epimerase/dehydratase family PF03446:NAD binding domain of 6-phosphogluconate dehydrogenase}
i0_HQ_PARFLO_c15848	{XP_009417164.1; PREDICTED: mavicyanin [Musa acuminata subsp. malaccensis]}	{sp|P80728|MAVI_CUCPE; Mavicyanin OS=Cucurbita pepo PE=1 SV=1}	{mus:103969587; - - - - -}	{NA}	{GO:0009055; NA}	{NA}	{PF02298:Plastocyanin-like domain}
i0_HQ_PARFLO_c15850	{XP_009386318.1; PREDICTED: chlorophyll a-b binding protein 6, chloroplastic-like [Musa acuminata subsp. malaccensis]}	{sp|Q01667|CAB6_ARATH; Chlorophyll a-b binding protein 6, chloroplastic OS=Arabidopsis thaliana GN=LHCA1 PE=1 SV=1}	{nnu:104594830; K08907 LHCA1 light-harvesting complex I chlorophyll a/b binding protein 1 - ko00196; Metabolism; Energy metabolism; Photosynthesis - antenna proteins}	{NA}	{NA}	{XM_009388043.2; PREDICTED: Musa acuminata subsp. malaccensis chlorophyll a-b binding protein 6, chloroplastic-like (LOC103973466), mRNA}	{NA}
i0_HQ_PARFLO_c15851	{XP_017608126.1; PREDICTED: 40S ribosomal protein S5-like [Gossypium arboreum]}	{sp|O65731|RS5_CICAR; 40S ribosomal protein S5 (Fragment) OS=Cicer arietinum GN=RPS5 PE=2 SV=1}	{atr:18448857; K02989 RP-S5e, RPS5 small subunit ribosomal protein S5e - ko03010; Genetic Information Processing; Translation; Ribosome}	{At2g37270; KOG3291 Ribosomal protein S7 J Translation, ribosomal structure and biogenesis ;}	{NA}	{XM_008779983.2; PREDICTED: Phoenix dactylifera 40S ribosomal protein S5-like (LOC103698031), mRNA}	{NA}
i0_HQ_PARFLO_c15855	{XP_010936051.1; PREDICTED: 60S ribosomal protein L18a-2 [Elaeis guineensis]}	{sp|Q943F3|RL18A_ORYSJ; 60S ribosomal protein L18a OS=Oryza sativa subsp. japonica GN=RPL18A PE=1 SV=1}	{pda:103706950; K02882 RP-L18Ae, RPL18A large subunit ribosomal protein L18Ae - ko03010; Genetic Information Processing; Translation; Ribosome}	{At3g14600; KOG0829 60S ribosomal protein L18A J Translation, ribosomal structure and biogenesis ;}	{GO:0006412; translation; biological_process GO:0005840; ribosome; cellular_component GO:0003735; structural constituent of ribosome; molecular_function}	{XM_009409567.2; PREDICTED: Musa acuminata subsp. malaccensis 60S ribosomal protein L18a-2-like (LOC103990435), transcript variant X1, mRNA}	{PF01775:Ribosomal proteins 50S-L18Ae/60S-L20/60S-L18A}
i0_HQ_PARFLO_c1586	{XP_019710131.1; PREDICTED: glycine-rich RNA-binding protein 2, mitochondrial isoform X2 [Elaeis guineensis]}	{sp|Q9C909|RBG5_ARATH; Glycine-rich RNA-binding protein 5, mitochondrial OS=Arabidopsis thaliana GN=RBG5 PE=2 SV=1}	{pda:103704472; K12741 HNRNPA1_3 heterogeneous nuclear ribonucleoprotein A1/A3 - ko03040; Genetic Information Processing; Transcription; Spliceosome}	{At1g74230; KOG0118 FOG: RRM domain R General function prediction only ;}	{GO:0003676; nucleic acid binding; molecular_function}	{NA}	{PF00076:RNA recognition motif. (a.k.a. RRM, RBD, or RNP domain) PF16367:RNA recognition motif}
i0_HQ_PARFLO_c15864	{XP_006827532.1; PREDICTED: GTP-binding nuclear protein Ran1B [Amborella trichopoda]}	{sp|P41919|RANB1_TOBAC; GTP-binding nuclear protein Ran-B1 OS=Nicotiana tabacum GN=RAN-B1 PE=2 SV=1}	{egu:105040203; K07936 RAN GTP-binding nuclear protein Ran - ko03013; Genetic Information Processing; Translation; RNA transport | ko03008; Genetic Information Processing; Translation; Ribosome biogenesis in eukaryotes | ko05166; Human Diseases; Infectious diseases: Viral; HTLV-I infection | ko05169; Human Diseases; Infectious diseases: Viral; Epstein-Barr virus infection}	{At5g55190; KOG0096 GTPase Ran/TC4/GSP1 (nuclear protein transport pathway), small G protein superfamily U Intracellular trafficking, secretion, and vesicular transport ;}	{GO:0007264; small GTPase mediated signal transduction; biological_process GO:0003924; GTPase activity; molecular_function GO:0003724; RNA helicase activity; molecular_function GO:0005524; ATP binding; molecular_function GO:0005525; GTP binding; molecular_function GO:0003723; RNA binding; molecular_function GO:0016887; ATPase activity; molecular_function}	{XM_010926846.2; PREDICTED: Elaeis guineensis GTP-binding nuclear protein Ran-A1 (LOC105047773), mRNA}	{PF03193:Protein of unknown function, DUF258 PF01926:50S ribosome-binding GTPase PF00735:Septin PF00071:Ras family PF08477:Ras of Complex, Roc, domain of DAPkinase PF00005:ABC transporter PF00910:RNA helicase PF00025:ADP-ribosylation factor family}
i0_HQ_PARFLO_c15866	{XP_009395347.1; PREDICTED: probable calcium-binding protein CML7 [Musa acuminata subsp. malaccensis]}	{sp|Q84VG0|CML7_ORYSJ; Probable calcium-binding protein CML7 OS=Oryza sativa subsp. japonica GN=CML7 PE=2 SV=1}	{pop:POPTR_0003s11450g; K13448 CML calcium-binding protein CML - ko04626; Organismal Systems; Environmental adaptation; Plant-pathogen interaction}	{At1g12310; KOG0027 Calmodulin and related proteins (EF-Hand superfamily) T Signal transduction mechanisms ;}	{GO:0005509; calcium ion binding; molecular_function GO:0005515; protein binding; molecular_function}	{XM_019855306.1; PREDICTED: Elaeis guineensis probable calcium-binding protein CML7 (LOC105059393), transcript variant X2, mRNA}	{PF13202:EF hand PF13405:EF-hand domain PF12763:Cytoskeletal-regulatory complex EF hand PF13833:EF-hand domain pair PF00036:EF hand PF13499:EF-hand domain pair}
i0_HQ_PARFLO_c15867	{XP_008802109.1; PREDICTED: bidirectional sugar transporter SWEET14-like [Phoenix dactylifera]}	{sp|Q10LI8|SWT12_ORYSJ; Bidirectional sugar transporter SWEET12 OS=Oryza sativa subsp. japonica GN=SWEET12 PE=2 SV=1}	{osa:4332825; K15382 SLC50A, SWEET solute carrier family 50 (sugar transporter) - -}	{At5g50790; KOG1623 Multitransmembrane protein R General function prediction only ;}	{GO:0016021; integral to membrane; cellular_component}	{NA}	{PF03083:Sugar efflux transporter for intercellular exchange}
i0_HQ_PARFLO_c15869	{XP_009402345.1; PREDICTED: 1,2-dihydroxy-3-keto-5-methylthiopentene dioxygenase 2 [Musa acuminata subsp. malaccensis]}	{sp|Q10RE5|MTND2_ORYSJ; 1,2-dihydroxy-3-keto-5-methylthiopentene dioxygenase 2 OS=Oryza sativa subsp. japonica GN=ARD2 PE=2 SV=1}	{mus:103986154; K08967 mtnD, mtnZ, ADI1 1,2-dihydroxy-3-keto-5-methylthiopentene dioxygenase [EC:1.13.11.53 1.13.11.54] 1.13.11.53,1.13.11.54 ko00270; Metabolism; Amino acid metabolism; Cysteine and methionine metabolism}	{At4g14710_1; KOG2107 Uncharacterized conserved protein, contains double-stranded beta-helix domain S Function unknown ;}	{GO:0010309; acireductone dioxygenase [iron(II)-requiring] activity; molecular_function GO:0045735; NA GO:0055114; oxidation-reduction process; biological_process GO:0006355; regulation of transcription, DNA-dependent; biological_process}	{XM_010911420.1; PREDICTED: Elaeis guineensis 1,2-dihydroxy-3-keto-5-methylthiopentene dioxygenase 1 (LOC105035746), transcript variant X2, mRNA}	{PF00190:Cupin PF02311:AraC-like ligand binding domain PF03079:ARD/ARD' family}
i0_HQ_PARFLO_c15871	{XP_009421404.1; PREDICTED: 40S ribosomal protein S7 [Musa acuminata subsp. malaccensis]}	{sp|Q9XET4|RS7_SECCE; 40S ribosomal protein S7 OS=Secale cereale GN=RPS7 PE=2 SV=1}	{mus:104000959; K02993 RP-S7e, RPS7 small subunit ribosomal protein S7e - ko03010; Genetic Information Processing; Translation; Ribosome}	{At1g48830; KOG3320 40S ribosomal protein S7 J Translation, ribosomal structure and biogenesis ;}	{GO:0006412; translation; biological_process GO:0005622; intracellular; cellular_component GO:0003735; structural constituent of ribosome; molecular_function GO:0005840; ribosome; cellular_component}	{NA}	{PF01251:Ribosomal protein S7e}
i0_HQ_PARFLO_c15875	{XP_009389620.1; PREDICTED: 40S ribosomal protein S9-2 [Musa acuminata subsp. malaccensis]}	{sp|Q9FLF0|RS92_ARATH; 40S ribosomal protein S9-2 OS=Arabidopsis thaliana GN=RPS9C PE=1 SV=1}	{mus:103987134; K02997 RP-S9e, RPS9 small subunit ribosomal protein S9e - ko03010; Genetic Information Processing; Translation; Ribosome}	{At5g39850; KOG3301 Ribosomal protein S4 J Translation, ribosomal structure and biogenesis ;}	{GO:0019843; rRNA binding; molecular_function GO:0003723; RNA binding; molecular_function GO:0005622; intracellular; cellular_component}	{XM_009405347.2; PREDICTED: Musa acuminata subsp. malaccensis 40S ribosomal protein S9-2 (LOC103987134), mRNA}	{PF00163:Ribosomal protein S4/S9 N-terminal domain PF01479:S4 domain}
i0_HQ_PARFLO_c15876	{NP_001147621.1; metallothionein-like protein type 2 [Zea mays]}	{sp|O22319|MT2_MUSAC; Metallothionein-like protein type 2 OS=Musa acuminata PE=3 SV=2}	{egu:105044409; - - - - -}	{At3g09390; KOG4738 Predicted metallothionein P Inorganic ion transport and metabolism ;}	{NA}	{KC222014.1; Malus x domestica cultivar Red Fuji metallothionein type 2 (MT2) mRNA, complete cds}	{NA}
i0_HQ_PARFLO_c15878	{XP_012077980.1; PREDICTED: uncharacterized protein LOC105638732 [Jatropha curcas]}	{sp|Q8LFP9|ABA4_ARATH; Protein ABA DEFICIENT 4, chloroplastic OS=Arabidopsis thaliana GN=ABA4 PE=2 SV=1}	{egu:105041221; - - - - -}	{NA}	{NA}	{XM_008799589.2; PREDICTED: Phoenix dactylifera protein MAO HUZI 4, chloroplastic-like (LOC103712893), mRNA}	{NA}
i0_HQ_PARFLO_c15881	{ABD66515.1; quinone oxidoreductase [Gymnadenia conopsea]}	{sp|Q9LSQ5|FQR1_ARATH; NAD(P)H dehydrogenase (quinone) FQR1 OS=Arabidopsis thaliana GN=FQR1 PE=1 SV=1}	{rcu:8259333; K03809 wrbA NAD(P)H dehydrogenase (quinone) 1.6.5.2 ko00130; Metabolism; Metabolism of cofactors and vitamins; Ubiquinone and other terpenoid-quinone biosynthesis}	{At5g54500; KOG3135 1,4-benzoquinone reductase-like; Trp repressor binding protein-like/protoplast-secreted protein R General function prediction only ;}	{GO:0010181; FMN binding; molecular_function GO:0016491; oxidoreductase activity; molecular_function}	{DQ407751.1; Gymnadenia conopsea quinone oxidoreductase mRNA, complete cds}	{PF03358:NADPH-dependent FMN reductase PF00258:Flavodoxin}
i0_HQ_PARFLO_c15883	{NA}	{NA}	{NA}	{NA}	{NA}	{NA}	{NA}
i0_HQ_PARFLO_c15887	{XP_009396704.1; PREDICTED: CASP-like protein 2C1 [Musa acuminata subsp. malaccensis]}	{sp|Q67W83|CSPLD_ORYSJ; CASP-like protein 2C1 OS=Oryza sativa subsp. japonica GN=Os06g0656300 PE=2 SV=1}	{bdi:100822492; - - - - -}	{NA}	{NA}	{NA}	{NA}
i0_HQ_PARFLO_c15890	{ABY66957.1; class IV chitinase [Vitis pseudoreticulata]}	{sp|Q7Y1Z0|CHI5_ORYSJ; Chitinase 5 OS=Oryza sativa subsp. japonica GN=Cht5 PE=2 SV=1}	{pda:103708573; K01183 E3.2.1.14 chitinase 3.2.1.14 ko00520; Metabolism; Carbohydrate metabolism; Amino sugar and nucleotide sugar metabolism}	{At3g54420; KOG4742 Predicted chitinase R General function prediction only ;}	{GO:0006032; chitin catabolic process; biological_process GO:0004568; chitinase activity; molecular_function GO:0016998; cell wall macromolecule catabolic process; biological_process GO:0008061; chitin binding; molecular_function}	{NA}	{PF00187:Chitin recognition protein PF00182:Chitinase class I}
i0_HQ_PARFLO_c15898	{XP_008798583.1; PREDICTED: profilin-1 [Phoenix dactylifera]}	{sp|Q94JN2|PROF_ANACO; Profilin OS=Ananas comosus PE=1 SV=1}	{cit:102628130; K05759 PFN profilin - ko04015; Environmental Information Processing; Signal transduction; Rap1 signaling pathway | ko04013; Environmental Information Processing; Signal transduction; MAPK signaling pathway - fly | ko04810; Cellular Processes; Cell motility; Regulation of actin cytoskeleton | ko05132; Human Diseases; Infectious diseases: Bacterial; Salmonella infection | ko05131; H…	{At5g56600; KOG1755 Profilin Z Cytoskeleton ;}	{NA}	{XM_002514153.2; PREDICTED: Ricinus communis profilin-1 (LOC8265128), mRNA}	{NA}
i0_HQ_PARFLO_c15900	{XP_008812171.1; PREDICTED: glutaredoxin [Phoenix dactylifera]}	{sp|P55143|GLRX_RICCO; Glutaredoxin OS=Ricinus communis PE=3 SV=1}	{cic:CICLE_v10022897mg; K03676 grxC, GLRX, GLRX2 glutaredoxin 3 - -}	{At5g40370; KOG1752 Glutaredoxin and related proteins O Posttranslational modification, protein turnover, chaperones ;}	{GO:0009055; NA GO:0015035; protein disulfide oxidoreductase activity; molecular_function GO:0045454; cell redox homeostasis; biological_process}	{NA}	{PF00462:Glutaredoxin PF00085:Thioredoxin}
i0_HQ_PARFLO_c15901	{XP_010917969.1; PREDICTED: 30S ribosomal protein S20, chloroplastic [Elaeis guineensis]}	{sp|Q9ASV6|RR20_ARATH; 30S ribosomal protein S20, chloroplastic OS=Arabidopsis thaliana GN=RPS20 PE=2 SV=1}	{egu:105042443; K02968 RP-S20, rpsT small subunit ribosomal protein S20 - ko03010; Genetic Information Processing; Translation; Ribosome}	{NA}	{GO:0006412; translation; biological_process GO:0003735; structural constituent of ribosome; molecular_function GO:0005840; ribosome; cellular_component GO:0005622; intracellular; cellular_component GO:0003723; RNA binding; molecular_function}	{NA}	{PF01649:Ribosomal protein S20}
i0_HQ_PARFLO_c15902	{XP_008800193.1; PREDICTED: putative cell wall protein [Phoenix dactylifera]}	{NA}	{sita:101762922; - - - - -}	{NA}	{NA}	{NA}	{NA}
i0_HQ_PARFLO_c15906	{XP_007205794.1; hypothetical protein PRUPE_ppa010615mg [Prunus persica]}	{sp|P51823|ARF2_ORYSJ; ADP-ribosylation factor 2 OS=Oryza sativa subsp. japonica GN=ARF PE=2 SV=2}	{pper:PRUPE_ppa010615mg; K07937 ARF1 ADP-ribosylation factor 1 - ko04072; Environmental Information Processing; Signal transduction; Phospholipase D signaling pathway | ko04144; Cellular Processes; Transport and catabolism; Endocytosis | ko05110; Human Diseases; Infectious diseases: Bacterial; Vibrio cholerae infection | ko05134; Human Diseases; Infectious diseases: Bacterial; Legionellosis}	{At5g14670; KOG0070 GTP-binding ADP-ribosylation factor Arf1 U Intracellular trafficking, secretion, and vesicular transport ;}	{GO:0004871; signal transducer activity; molecular_function GO:0003924; GTPase activity; molecular_function GO:0005525; GTP binding; molecular_function GO:0019001; guanyl nucleotide binding; molecular_function GO:0007264; small GTPase mediated signal transduction; biological_process GO:0005524; ATP binding; molecular_function GO:0006000; fructose metabolic process; biological_process GO:0007186; …	{XM_002281011.4; PREDICTED: Vitis vinifera ADP-ribosylation factor (LOC100242677), transcript variant X2, mRNA}	{PF00071:Ras family PF04670:Gtr1/RagA G protein conserved region PF00025:ADP-ribosylation factor family PF01591:6-phosphofructo-2-kinase PF00503:G-protein alpha subunit PF01926:50S ribosome-binding GTPase PF08477:Ras of Complex, Roc, domain of DAPkinase}
i0_HQ_PARFLO_c15907	{XP_009398562.1; PREDICTED: sec-independent protein translocase protein TATA, chloroplastic-like [Musa acuminata subsp. malaccensis]}	{sp|Q75GK3|TATA_ORYSJ; Sec-independent protein translocase protein TATA, chloroplastic OS=Oryza sativa subsp. japonica GN=TATA PE=2 SV=1}	{egu:105055789; K03116 tatA sec-independent protein translocase protein TatA - ko03060; Genetic Information Processing; Folding, sorting and degradation; Protein export | ko03070; Environmental Information Processing; Membrane transport; Bacterial secretion system}	{NA}	{GO:0008565; protein transporter activity; molecular_function GO:0015031; protein transport; biological_process}	{XM_009390744.2; PREDICTED: Musa acuminata subsp. malaccensis sec-independent protein translocase protein TATA, chloroplastic-like (LOC103975703), mRNA}	{PF02416:mttA/Hcf106 family}
i0_HQ_PARFLO_c15911	{XP_017697339.1; PREDICTED: 21 kDa protein-like [Phoenix dactylifera]}	{NA}	{pda:103703412; - - - - -}	{NA}	{GO:0004857; enzyme inhibitor activity; molecular_function}	{NA}	{PF04043:Plant invertase/pectin methylesterase inhibitor}
i0_HQ_PARFLO_c15913	{ONK79967.1; uncharacterized protein A4U43_C01F12350 [Asparagus officinalis]}	{sp|Q9FFY3|VAS_ARATH; Lipid transfer-like protein VAS OS=Arabidopsis thaliana GN=VAS PE=2 SV=1}	{vvi:104878333; - - - - -}	{NA}	{GO:0055114; oxidation-reduction process; biological_process GO:0016730; oxidoreductase activity, acting on iron-sulfur proteins as donors; molecular_function}	{NA}	{PF02943:Ferredoxin thioredoxin reductase catalytic beta chain}
i0_HQ_PARFLO_c15916	{XP_020104254.1; uncharacterized protein LOC109721205 [Ananas comosus]}	{NA}	{NA}	{NA}	{NA}	{NA}	{NA}
i0_HQ_PARFLO_c15917	{XP_020092313.1; phosphatidylglycerol/phosphatidylinositol transfer protein-like [Ananas comosus]}	{sp|O94183|NPC2_ASPOR; Phosphatidylglycerol/phosphatidylinositol transfer protein OS=Aspergillus oryzae (strain ATCC 42149 / RIB 40) GN=pltp PE=1 SV=1}	{jcu:105635792; - - - - -}	{At3g11780; KOG4680 Uncharacterized conserved protein, contains ML domain R General function prediction only ;}	{NA}	{XM_006481556.2; PREDICTED: Citrus sinensis putative phosphatidylglycerol/phosphatidylinositol transfer protein DDB_G0282179 (LOC102631379), mRNA}	{NA}
i0_HQ_PARFLO_c15918	{XP_009413575.1; PREDICTED: cytochrome c oxidase subunit 6b-1-like [Musa acuminata subsp. malaccensis]}	{sp|Q9S7L9|CX6B1_ARATH; Cytochrome c oxidase subunit 6b-1 OS=Arabidopsis thaliana GN=COX6B-1 PE=1 SV=1}	{obr:102710283; K02267 COX6B cytochrome c oxidase subunit 6b - ko00190; Metabolism; Energy metabolism; Oxidative phosphorylation | ko04260; Organismal Systems; Circulatory system; Cardiac muscle contraction | ko05010; Human Diseases; Neurodegenerative diseases; Alzheimer's disease | ko05012; Human Diseases; Neurodegenerative diseases; Parkinson's disease | ko05016; Human Diseases; Neurodegenerati…	{At1g22450; KOG3057 Cytochrome c oxidase, subunit VIb/COX12 C Energy production and conversion ;}	{GO:0005739; mitochondrion; cellular_component GO:0004129; cytochrome-c oxidase activity; molecular_function}	{NA}	{PF02297:Cytochrome oxidase c subunit VIb}
i0_HQ_PARFLO_c15926	{XP_010937601.1; PREDICTED: 60S ribosomal protein L13a-2 [Elaeis guineensis]}	{sp|Q9FKC0|R13A4_ARATH; 60S ribosomal protein L13a-4 OS=Arabidopsis thaliana GN=RPL13AD PE=2 SV=1}	{egu:105056923; K02872 RP-L13Ae, RPL13A large subunit ribosomal protein L13Ae - ko03010; Genetic Information Processing; Translation; Ribosome}	{At5g48760; KOG3204 60S ribosomal protein L13a J Translation, ribosomal structure and biogenesis ;}	{GO:0006412; translation; biological_process GO:0003735; structural constituent of ribosome; molecular_function GO:0005840; ribosome; cellular_component}	{XM_010939299.1; PREDICTED: Elaeis guineensis 60S ribosomal protein L13a-2 (LOC105056923), mRNA}	{PF00572:Ribosomal protein L13}
i0_HQ_PARFLO_c15927	{XP_020099946.1; 40S ribosomal protein S24-1 [Ananas comosus]}	{sp|Q9SS17|RS241_ARATH; 40S ribosomal protein S24-1 OS=Arabidopsis thaliana GN=RPS24A PE=2 SV=1}	{pper:PRUPE_ppa013145mg; K02974 RP-S24e, RPS24 small subunit ribosomal protein S24e - ko03010; Genetic Information Processing; Translation; Ribosome}	{At3g04920; KOG3424 40S ribosomal protein S24 J Translation, ribosomal structure and biogenesis ;}	{GO:0003735; structural constituent of ribosome; molecular_function GO:0005840; ribosome; cellular_component GO:0005622; intracellular; cellular_component GO:0006412; translation; biological_process}	{XM_009405221.2; PREDICTED: Musa acuminata subsp. malaccensis 40S ribosomal protein S24-1-like (LOC103987036), mRNA}	{PF01282:Ribosomal protein S24e}
i0_HQ_PARFLO_c15933	{XP_008808076.1; PREDICTED: uncharacterized protein LOC103720244 [Phoenix dactylifera]}	{sp|O65660|PLAT1_ARATH; PLAT domain-containing protein 1 OS=Arabidopsis thaliana GN=PLAT1 PE=1 SV=1}	{mus:103974097; - - - - -}	{NA}	{GO:0005515; protein binding; molecular_function}	{XM_009388849.2; PREDICTED: Musa acuminata subsp. malaccensis PLAT domain-containing protein 3-like (LOC103974097), mRNA}	{PF01477:PLAT/LH2 domain}
i0_HQ_PARFLO_c15934	{JAT53580.1; Recoverin family protein DDB_G0272130, partial [Anthurium amnicola]}	{NA}	{mus:103968529; - - - - -}	{NA}	{GO:0007165; signal transduction; biological_process GO:0005509; calcium ion binding; molecular_function GO:0005578; proteinaceous extracellular matrix; cellular_component}	{XM_008799646.2; PREDICTED: Phoenix dactylifera uncharacterized LOC103712932 (LOC103712932), mRNA}	{PF00036:EF hand PF13833:EF-hand domain pair PF13499:EF-hand domain pair PF13202:EF hand PF10591:Secreted protein acidic and rich in cysteine Ca binding region PF13405:EF-hand domain}
i0_HQ_PARFLO_c15935	{XP_019154513.1; PREDICTED: 40S ribosomal protein S13-like [Ipomoea nil]}	{sp|P62302|RS13_SOYBN; 40S ribosomal protein S13 OS=Glycine max GN=RPS13 PE=2 SV=1}	{var:108333035; K02953 RP-S13e, RPS13 small subunit ribosomal protein S13e - ko03010; Genetic Information Processing; Translation; Ribosome}	{At4g00100; KOG0400 40S ribosomal protein S13 J Translation, ribosomal structure and biogenesis ;}	{GO:0003735; structural constituent of ribosome; molecular_function GO:0005840; ribosome; cellular_component GO:0005622; intracellular; cellular_component GO:0006412; translation; biological_process}	{XM_008793115.2; PREDICTED: Phoenix dactylifera 40S ribosomal protein S13-like (LOC103708272), mRNA}	{PF00312:Ribosomal protein S15 PF08069:Ribosomal S13/S15 N-terminal domain}
i0_HQ_PARFLO_c15936	{XP_010925342.1; PREDICTED: ATP synthase subunit d, mitochondrial [Elaeis guineensis]}	{sp|Q9FT52|ATP5H_ARATH; ATP synthase subunit d, mitochondrial OS=Arabidopsis thaliana GN=At3g52300 PE=1 SV=3}	{egu:105040299; K02138 ATPeF0D, ATP5H, ATP7 F-type H+-transporting ATPase subunit d - ko00190; Metabolism; Energy metabolism; Oxidative phosphorylation | ko05010; Human Diseases; Neurodegenerative diseases; Alzheimer's disease | ko05012; Human Diseases; Neurodegenerative diseases; Parkinson's disease | ko05016; Human Diseases; Neurodegenerative diseases; Huntington's disease}	{At3g52300; KOG3366 Mitochondrial F1F0-ATP synthase, subunit d/ATP7 C Energy production and conversion ;}	{GO:0000469; cleavage involved in rRNA processing; biological_process GO:0019076; release of virus from host; biological_process GO:0071816; tail-anchored membrane protein insertion into ER membrane; biological_process GO:0019835; cytolysis; biological_process}	{XM_018980925.1; PREDICTED: Juglans regia ATP synthase subunit d, mitochondrial-like (LOC109002987), mRNA}	{PF03245:Bacteriophage Rz lysis protein PF04420:CHD5-like protein PF06102:Domain of unknown function (DUF947)}
i0_HQ_PARFLO_c15939	{NA}	{NA}	{NA}	{NA}	{NA}	{NA}	{NA}
i0_HQ_PARFLO_c1594	{XP_008806544.1; PREDICTED: 50S ribosomal protein L24 [Phoenix dactylifera]}	{sp|Q47LK4|RL24_THEFY; 50S ribosomal protein L24 OS=Thermobifida fusca (strain YX) GN=rplX PE=3 SV=1}	{csv:101215964; K02895 RP-L24, MRPL24, rplX large subunit ribosomal protein L24 - ko03010; Genetic Information Processing; Translation; Ribosome}	{HsM13375699; KOG1708 Mitochondrial/chloroplast ribosomal protein L24 J Translation, ribosomal structure and biogenesis ;}	{GO:0005840; ribosome; cellular_component GO:0003735; structural constituent of ribosome; molecular_function GO:0005622; intracellular; cellular_component GO:0006412; translation; biological_process}	{NA}	{PF17136:Ribosomal proteins 50S L24/mitochondrial 39S L24}
i0_HQ_PARFLO_c15947	{ABG27026.1; phosophlipid protein [Gymnadenia conopsea]}	{sp|Q43017|NLTP1_PRUDU; Non-specific lipid-transfer protein 1 OS=Prunus dulcis PE=3 SV=1}	{pper:PRUPE_ppa023110mg; - - - - -}	{NA}	{NA}	{NA}	{NA}
i0_HQ_PARFLO_c15958	{XP_010276806.1; PREDICTED: 40S ribosomal protein S20-2 isoform X1 [Nelumbo nucifera]}	{sp|Q9STY6|RS202_ARATH; 40S ribosomal protein S20-2 OS=Arabidopsis thaliana GN=RPS20B PE=2 SV=1}	{nnu:104611449; K02969 RP-S20e, RPS20 small subunit ribosomal protein S20e - ko03010; Genetic Information Processing; Translation; Ribosome}	{At3g47370; KOG0900 40S ribosomal protein S20 J Translation, ribosomal structure and biogenesis ;}	{NA}	{XM_014805724.1; PREDICTED: Setaria italica 40S ribosomal protein S20-2-like (LOC101763112), mRNA}	{NA}
i0_HQ_PARFLO_c15960	{XP_016537481.1; PREDICTED: defensin J1-2 [Capsicum annuum]}	{sp|O65740|DEF2_CAPAN; Defensin J1-2 OS=Capsicum annuum PE=1 SV=1}	{cmo:103504070; - - - - -}	{NA}	{NA}	{NA}	{NA}
i0_HQ_PARFLO_c15961	{XP_010942469.1; PREDICTED: RNA-binding protein 8A isoform X2 [Elaeis guineensis]}	{sp|Q5D018|RBM8A_DANRE; RNA-binding protein 8A OS=Danio rerio GN=rbm8a PE=2 SV=1}	{egu:105034078; K12876 RBM8A, Y14 RNA-binding protein 8A - ko03040; Genetic Information Processing; Transcription; Spliceosome | ko03013; Genetic Information Processing; Translation; RNA transport | ko03015; Genetic Information Processing; Translation; mRNA surveillance pathway}	{At1g51510; KOG0130 RNA-binding protein RBM8/Tsunagi (RRM superfamily) R General function prediction only ;}	{GO:0003723; RNA binding; molecular_function GO:0003676; nucleic acid binding; molecular_function}	{XM_008776903.2; PREDICTED: Phoenix dactylifera RNA-binding protein 8A-like (LOC103695541), mRNA}	{PF08777:RNA binding motif PF00076:RNA recognition motif. (a.k.a. RRM, RBD, or RNP domain)}
i0_HQ_PARFLO_c15962	{XP_008802834.1; PREDICTED: 40S ribosomal protein S15-like [Phoenix dactylifera]}	{sp|P31674|RS15_ORYSJ; 40S ribosomal protein S15 OS=Oryza sativa subsp. japonica GN=RPS15 PE=2 SV=2}	{jcu:105632091; K02958 RP-S15e, RPS15 small subunit ribosomal protein S15e - ko03010; Genetic Information Processing; Translation; Ribosome}	{At5g09510; KOG0898 40S ribosomal protein S15 J Translation, ribosomal structure and biogenesis ;}	{GO:0005840; ribosome; cellular_component GO:0003735; structural constituent of ribosome; molecular_function GO:0006412; translation; biological_process}	{XM_019324917.1; PREDICTED: Ipomoea nil 40S ribosomal protein S15-4 (LOC109175619), mRNA}	{PF00203:Ribosomal protein S19}
i0_HQ_PARFLO_c15974	{XP_009409001.2; PREDICTED: uncharacterized protein LOC103991317 [Musa acuminata subsp. malaccensis]}	{sp|Q9FIJ4|RD522_ARATH; DNA repair RAD52-like protein 2, chloroplastic OS=Arabidopsis thaliana GN=RAD52-2 PE=1 SV=1}	{nnu:104592664; - - - - -}	{NA}	{NA}	{XM_009415313.2; PREDICTED: Musa acuminata subsp. malaccensis uncharacterized LOC103994865 (LOC103994865), mRNA}	{NA}
i0_HQ_PARFLO_c15976	{XP_009406527.1; PREDICTED: mavicyanin-like [Musa acuminata subsp. malaccensis]}	{sp|Q41001|BCP_PEA; Blue copper protein OS=Pisum sativum PE=2 SV=1}	{nnu:104596498; - - - - -}	{NA}	{GO:0004553; hydrolase activity, hydrolyzing O-glycosyl compounds; molecular_function GO:0005975; carbohydrate metabolic process; biological_process GO:0009055; NA GO:0005576; NA GO:0030246; carbohydrate binding; molecular_function}	{NA}	{PF02298:Plastocyanin-like domain PF02839:Carbohydrate binding domain}
i0_HQ_PARFLO_c15988	{AFN61592.1; MADS box transcription factor DEF [Paphiopedilum concolor]}	{sp|Q944S9|MAD16_ORYSJ; MADS-box transcription factor 16 OS=Oryza sativa subsp. japonica GN=MADS16 PE=1 SV=2}	{mus:103994199; K09264 K09264 MADS-box transcription factor, plant - -}	{At3g54340; KOG0014 MADS box transcription factor K Transcription ;}	{GO:0072686; mitotic spindle; cellular_component GO:0006458; 'de novo' protein folding; biological_process GO:0046983; protein dimerization activity; molecular_function GO:0042729; DASH complex; cellular_component GO:0008608; attachment of spindle microtubules to kinetochore; biological_process GO:0005783; endoplasmic reticulum; cellular_component GO:0005634; nucleus; cellular_component GO:000635…	{JN565029.1; Paphiopedilum concolor MADS box transcription factor DEF (DEF) mRNA, complete cds}	{PF10681:Chaperone for protein-folding within the ER, fungal PF00319:SRF-type transcription factor (DNA-binding and dimerisation domain) PF01486:K-box region PF08656:DASH complex subunit Dad3}
i0_HQ_PARFLO_c1599	{XP_009386518.1; PREDICTED: 50S ribosomal protein L27, chloroplastic [Musa acuminata subsp. malaccensis]}	{sp|P30155|RK27_TOBAC; 50S ribosomal protein L27, chloroplastic OS=Nicotiana tabacum GN=RPL27 PE=1 SV=1}	{mus:103973613; K02899 RP-L27, MRPL27, rpmA large subunit ribosomal protein L27 - ko03010; Genetic Information Processing; Translation; Ribosome}	{At5g40950; KOG4600 Mitochondrial ribosomal protein MRP7 (L2) J Translation, ribosomal structure and biogenesis ;}	{GO:0005840; ribosome; cellular_component GO:0003735; structural constituent of ribosome; molecular_function GO:0005622; intracellular; cellular_component GO:0006412; translation; biological_process}	{NA}	{PF01016:Ribosomal L27 protein}
i0_HQ_PARFLO_c15993	{XP_012077615.1; PREDICTED: CBS domain-containing protein CBSX3, mitochondrial [Jatropha curcas]}	{sp|Q9LEV3|CBSX3_ARATH; CBS domain-containing protein CBSX3, mitochondrial OS=Arabidopsis thaliana GN=CBSX3 PE=1 SV=1}	{jcu:105638424; - - - - -}	{NA}	{NA}	{XM_017760946.1; PREDICTED: Gossypium arboreum CBS domain-containing protein CBSX3, mitochondrial (LOC108461197), transcript variant X2, mRNA}	{NA}
i0_HQ_PARFLO_c15999	{XP_017699276.1; PREDICTED: protein LIM1 [Phoenix dactylifera]}	{sp|Q43533|LIM1_LILLO; Protein LIM1 OS=Lilium longiflorum GN=LIM1 PE=3 SV=1}	{cic:CICLE_v10006307mg; - - - - -}	{NA}	{NA}	{NA}	{NA}
i0_HQ_PARFLO_c160	{XP_008809976.1; PREDICTED: protein EARLY RESPONSIVE TO DEHYDRATION 15-like isoform X3 [Phoenix dactylifera]}	{sp|Q39096|ERD15_ARATH; Protein EARLY RESPONSIVE TO DEHYDRATION 15 OS=Arabidopsis thaliana GN=ERD15 PE=1 SV=1}	{vvi:100248433; - - - - -}	{NA}	{NA}	{NA}	{NA}
i0_HQ_PARFLO_c1600	{JAT60365.1; Universal stress protein A-like protein [Anthurium amnicola]}	{sp|Q8VYN9|PHO32_ARATH; Universal stress protein PHOS32 OS=Arabidopsis thaliana GN=PHOS32 PE=1 SV=1}	{egu:105032995; - - - - -}	{NA}	{GO:0006950; response to stress; biological_process}	{NA}	{PF00582:Universal stress protein family}
i0_HQ_PARFLO_c16000	{XP_006435966.1; hypothetical protein CICLE_v10033444mg, partial [Citrus clementina]}	{sp|P46269|QCR8_SOLTU; Cytochrome b-c1 complex subunit 8 OS=Solanum tuberosum PE=1 SV=2}	{cic:CICLE_v10033444mg; - - - - -}	{NA}	{NA}	{XM_019847088.1; PREDICTED: Elaeis guineensis cytochrome b-c1 complex subunit 8 (LOC109505105), transcript variant X1, mRNA}	{NA}
i0_HQ_PARFLO_c16009	{XP_010929102.1; PREDICTED: uncharacterized protein LOC105050689 [Elaeis guineensis]}	{NA}	{spen:107009302; - - - - -}	{NA}	{NA}	{XM_008799806.2; PREDICTED: Phoenix dactylifera uncharacterized LOC103713044 (LOC103713044), mRNA}	{NA}
i0_HQ_PARFLO_c1601	{XP_010940641.1; PREDICTED: zinc finger protein 593 [Elaeis guineensis]}	{sp|B0BLT0|ZN593_XENTR; Zinc finger protein 593 OS=Xenopus tropicalis GN=znf593 PE=2 SV=1}	{pda:103706999; K14821 BUD20 bud site selection protein 20 - -}	{At2g36930; KOG3408 U1-like Zn-finger-containing protein, probabl erole in RNA processing/splicing A RNA processing and modification ;}	{GO:0008270; zinc ion binding; molecular_function}	{NA}	{PF06220:U1 zinc finger}
i0_HQ_PARFLO_c16015	{XP_020087587.1; uncharacterized protein LOC109709673 [Ananas comosus]}	{NA}	{nnu:104599343; - - - - -}	{NA}	{GO:0005743; mitochondrial inner membrane; cellular_component GO:0008137; NADH dehydrogenase (ubiquinone) activity; molecular_function GO:0042773; ATP synthesis coupled electron transport; biological_process}	{XM_004970000.1; PREDICTED: Setaria italica uncharacterized LOC101778817 (LOC101778817), mRNA}	{PF07347:NADH:ubiquinone oxidoreductase subunit B14.5a (Complex I-B14.5a)}
i0_HQ_PARFLO_c16020	{NA}	{NA}	{NA}	{NA}	{GO:0001104; RNA polymerase II transcription cofactor activity; molecular_function GO:0006357; regulation of transcription from RNA polymerase II promoter; biological_process GO:0006950; response to stress; biological_process GO:0016592; mediator complex; cellular_component GO:0009415; response to water; biological_process}	{AJ844001.1; Plantago major mRNA for cold stress-induced protein (src1 gene)}	{PF10278:Mediator of RNA pol II transcription subunit 19 PF00257:Dehydrin}
i0_HQ_PARFLO_c16022	{XP_020110794.1; NADH-ubiquinone oxidoreductase 20.9 kDa subunit [Ananas comosus]}	{NA}	{pda:103695473; - - - - -}	{NA}	{GO:0005737; cytoplasm; cellular_component GO:0003743; translation initiation factor activity; molecular_function GO:0005852; eukaryotic translation initiation factor 3 complex; cellular_component}	{NA}	{PF05091:Eukaryotic translation initiation factor 3 subunit 7 (eIF-3)}
i0_HQ_PARFLO_c16024	{XP_010935480.1; PREDICTED: protein BRICK 1 [Elaeis guineensis]}	{sp|Q94JY4|BRK1_ARATH; Protein BRICK 1 OS=Arabidopsis thaliana GN=BRK1 PE=1 SV=1}	{vvi:100267364; K05752 C3ORF10, HSPC300 chromosome 3 open reading frame 10 - ko04810; Cellular Processes; Cell motility; Regulation of actin cytoskeleton}	{NA}	{GO:0071203; WASH complex; cellular_component}	{XM_009397877.2; PREDICTED: Musa acuminata subsp. malaccensis protein BRICK 1 (LOC103981227), transcript variant X2, mRNA}	{PF10152:Predicted coiled-coil domain-containing protein (DUF2360)}
i0_HQ_PARFLO_c16033	{XP_006840544.1; PREDICTED: probable U6 snRNA-associated Sm-like protein LSm4 [Amborella trichopoda]}	{sp|Q9LGE6|LSM4_ORYSJ; Probable U6 snRNA-associated Sm-like protein LSm4 OS=Oryza sativa subsp. japonica GN=Os01g0256900 PE=2 SV=1}	{pda:103707248; K12623 LSM4 U6 snRNA-associated Sm-like protein LSm4 - ko03040; Genetic Information Processing; Transcription; Spliceosome | ko03018; Genetic Information Processing; Folding, sorting and degradation; RNA degradation}	{At5g27720; KOG3293 Small nuclear ribonucleoprotein (snRNP) A RNA processing and modification ;}	{NA}	{XM_016095616.1; PREDICTED: Arachis duranensis sm-like protein LSM4 (LOC107475933), mRNA}	{NA}
i0_HQ_PARFLO_c16034	{JAT49291.1; Thioredoxin-like protein Clot, partial [Anthurium amnicola]}	{sp|Q5Z9Z3|OCLOT_ORYSJ; Thioredoxin-like protein Clot OS=Oryza sativa subsp. japonica GN=Os06g0320000 PE=2 SV=1}	{vra:106761398; - - - - -}	{At5g42850; KOG3425 Uncharacterized conserved protein S Function unknown ;}	{NA}	{NA}	{NA}
i0_HQ_PARFLO_c16035	{XP_010270924.1; PREDICTED: ubiquitin-40S ribosomal protein S27a-like [Nelumbo nucifera]}	{sp|P62981|RS27A_SOLTU; Ubiquitin-40S ribosomal protein S27a OS=Solanum tuberosum GN=UBI3 PE=2 SV=2}	{egu:105044944; K02977 RP-S27Ae, RPS27A small subunit ribosomal protein S27Ae - ko03010; Genetic Information Processing; Translation; Ribosome}	{At2g47110; KOG0004 Ubiquitin/40S ribosomal protein S27a fusion J Translation, ribosomal structure and biogenesis ;}	{GO:0005840; ribosome; cellular_component GO:0003735; structural constituent of ribosome; molecular_function GO:0005515; protein binding; molecular_function GO:0006412; translation; biological_process}	{HQ693766.1; Phragmipedium longifolium ubiquitin-like protein mRNA, partial cds}	{PF01599:Ribosomal protein S27a PF14560:Ubiquitin-like domain PF00240:Ubiquitin family}
i0_HQ_PARFLO_c16044	{XP_010904687.1; PREDICTED: splicing factor 3B subunit 6-like protein [Elaeis guineensis]}	{sp|Q9FMP4|SF3B6_ARATH; Splicing factor 3B subunit 6-like protein OS=Arabidopsis thaliana GN=At5g12190 PE=2 SV=1}	{pda:103705027; K12833 SF3B14 pre-mRNA branch site protein p14 - ko03040; Genetic Information Processing; Transcription; Spliceosome}	{At5g12190; KOG0114 Predicted RNA-binding protein (RRM superfamily) R General function prediction only ;}	{GO:0003676; nucleic acid binding; molecular_function}	{XM_003545375.3; PREDICTED: Glycine max splicing factor 3B subunit 6-like protein (LOC100783741), mRNA}	{PF00076:RNA recognition motif. (a.k.a. RRM, RBD, or RNP domain)}
i0_HQ_PARFLO_c16051	{XP_006292074.1; hypothetical protein CARUB_v10018269mg, partial [Capsella rubella]}	{sp|Q96564|RS27_HORVU; 40S ribosomal protein S27 OS=Hordeum vulgare GN=RPS27 PE=3 SV=2}	{nnu:104592719; K02978 RP-S27e, RPS27 small subunit ribosomal protein S27e - ko03010; Genetic Information Processing; Translation; Ribosome}	{At3g61110; KOG1779 40s ribosomal protein S27 J Translation, ribosomal structure and biogenesis ;}	{GO:0005840; ribosome; cellular_component GO:0003735; structural constituent of ribosome; molecular_function GO:0005622; intracellular; cellular_component GO:0006412; translation; biological_process}	{XM_010910623.2; PREDICTED: Elaeis guineensis 40S ribosomal protein S27-2 (LOC105035175), mRNA}	{PF01667:Ribosomal protein S27}
i0_HQ_PARFLO_c16054	{XP_010939495.1; PREDICTED: 60S ribosomal protein L34 [Elaeis guineensis]}	{sp|P40590|RL34_PEA; 60S ribosomal protein L34 OS=Pisum sativum GN=RPL34 PE=2 SV=1}	{pda:103703165; K02915 RP-L34e, RPL34 large subunit ribosomal protein L34e - ko03010; Genetic Information Processing; Translation; Ribosome}	{At1g26880; KOG1790 60s ribosomal protein L34 J Translation, ribosomal structure and biogenesis ;}	{GO:0006412; translation; biological_process GO:0005622; intracellular; cellular_component GO:0005840; ribosome; cellular_component GO:0003735; structural constituent of ribosome; molecular_function}	{XM_010934523.2; PREDICTED: Elaeis guineensis 60S ribosomal protein L34 (LOC105053395), mRNA}	{PF01199:Ribosomal protein L34e}
i0_HQ_PARFLO_c16073	{XP_019711317.1; PREDICTED: uncharacterized protein At5g64816 [Elaeis guineensis]}	{sp|Q8L8Q8|Y5486_ARATH; Uncharacterized protein At5g64816 OS=Arabidopsis thaliana GN=At5g64816 PE=2 SV=1}	{thj:104799304; - - - - -}	{NA}	{NA}	{NA}	{NA}
i0_HQ_PARFLO_c16074	{KZV24539.1; eukaryotic translation initiation factor 5A [Dorcoceras hygrometricum]}	{sp|Q9AXQ3|IF5A4_SOLLC; Eukaryotic translation initiation factor 5A-4 OS=Solanum lycopersicum PE=2 SV=1}	{thj:104805181; K03263 EIF5A translation initiation factor 5A - -}	{At1g13950; KOG3271 Translation initiation factor 5A (eIF-5A) J Translation, ribosomal structure and biogenesis ;}	{GO:0003723; RNA binding; molecular_function GO:0045905; positive regulation of translational termination; biological_process GO:0003746; translation elongation factor activity; molecular_function GO:0006452; translational frameshifting; biological_process GO:0045901; positive regulation of translational elongation; biological_process GO:0043022; ribosome binding; molecular_function}	{XM_010943793.2; PREDICTED: Elaeis guineensis eukaryotic translation initiation factor 5A (LOC105060183), transcript variant X3, mRNA}	{PF01287:Eukaryotic elongation factor 5A hypusine, DNA-binding OB fold}
i0_HQ_PARFLO_c16078	{XP_008798962.1; PREDICTED: uncharacterized protein LOC103713724 [Phoenix dactylifera]}	{NA}	{egu:105046292; - - - - -}	{NA}	{NA}	{XM_003568288.3; PREDICTED: Brachypodium distachyon uncharacterized LOC100824988 (LOC100824988), mRNA}	{NA}
i0_HQ_PARFLO_c16083	{XP_002266030.2; PREDICTED: 60S acidic ribosomal protein P2 isoform X1 [Vitis vinifera]}	{sp|P41099|RLA2_PARAR; 60S acidic ribosomal protein P2 OS=Parthenium argentatum PE=3 SV=1}	{pper:PRUPE_ppa012794mg; K02943 RP-LP2, RPLP2 large subunit ribosomal protein LP2 - ko03010; Genetic Information Processing; Translation; Ribosome}	{At2g27720; KOG3449 60S acidic ribosomal protein P2 J Translation, ribosomal structure and biogenesis ;}	{NA}	{XM_013612574.1; Medicago truncatula 60S acidic ribosomal protein mRNA}	{NA}
i0_HQ_PARFLO_c16087	{AFC17494.1; copper/zinc superoxide dismutase 1 [Musa acuminata AAA Group]}	{sp|O49044|SODC2_MESCR; Superoxide dismutase [Cu-Zn] 2 OS=Mesembryanthemum crystallinum GN=SODCC.2 PE=2 SV=1}	{dosa:Os03t0219200-01; K04565 SOD1 superoxide dismutase, Cu-Zn family 1.15.1.1 ko04146; Cellular Processes; Transport and catabolism; Peroxisome | ko04213; Organismal Systems; Aging; Longevity regulating pathway - multiple species | ko05014; Human Diseases; Neurodegenerative diseases; Amyotrophic lateral sclerosis (ALS) | ko05016; Human Diseases; Neurodegenerative diseases; Huntington's disease |…	{At5g18100; KOG0441 Cu2+/Zn2+ superoxide dismutase SOD1 P Inorganic ion transport and metabolism ;}	{GO:0055114; oxidation-reduction process; biological_process GO:0006801; superoxide metabolic process; biological_process GO:0046872; metal ion binding; molecular_function}	{XM_015775916.1; PREDICTED: Oryza sativa Japonica Group superoxide dismutase [Cu-Zn] 2 (LOC4332082), transcript variant X1, mRNA}	{PF00080:Copper/zinc superoxide dismutase (SODC)}
i0_HQ_PARFLO_c16089	{XP_003527091.1; PREDICTED: peptidyl-prolyl cis-trans isomerase NIMA-interacting 4 [Glycine max]}	{sp|Q9CWW6|PIN4_MOUSE; Peptidyl-prolyl cis-trans isomerase NIMA-interacting 4 OS=Mus musculus GN=Pin4 PE=1 SV=1}	{pda:103702774; K09579 PIN4 peptidyl-prolyl cis-trans isomerase NIMA-interacting 4 5.2.1.8 -}	{At1g26550; KOG3258 Parvulin-like peptidyl-prolyl cis-trans isomerase O Posttranslational modification, protein turnover, chaperones ;}	{GO:0016853; isomerase activity; molecular_function}	{XM_008785336.1; PREDICTED: Phoenix dactylifera peptidyl-prolyl cis-trans isomerase NIMA-interacting 4 (LOC103702774), mRNA}	{PF13145:PPIC-type PPIASE domain PF00639:PPIC-type PPIASE domain}
i0_HQ_PARFLO_c1609	{XP_010904870.1; PREDICTED: putative oligosaccharyltransferase complex subunit CG9662 [Elaeis guineensis]}	{sp|Q9VQP9|OSTC_DROME; Putative oligosaccharyltransferase complex subunit CG9662 OS=Drosophila melanogaster GN=CG9662 PE=2 SV=3}	{egu:105040988; - - - - -}	{At2g19340; KOG3356 Predicted membrane protein S Function unknown ;}	{NA}	{XM_009384955.2; PREDICTED: Musa acuminata subsp. malaccensis oligosaccharyltransferase complex subunit ostc-like (LOC103971026), mRNA}	{NA}
i0_HQ_PARFLO_c16094	{XP_010920464.1; PREDICTED: uncharacterized protein LOC105044311 [Elaeis guineensis]}	{NA}	{egu:105044311; - - - - -}	{NA}	{NA}	{NA}	{NA}
i0_HQ_PARFLO_c16104	{ONK55795.1; uncharacterized protein A4U43_C10F1060 [Asparagus officinalis]}	{sp|Q94C12|NDBAB_ARATH; NADH dehydrogenase [ubiquinone] 1 beta subcomplex subunit 10-B OS=Arabidopsis thaliana GN=At3g18410 PE=2 SV=1}	{sbi:SORBI_01g028100; K03966 NDUFB10 NADH dehydrogenase (ubiquinone) 1 beta subcomplex subunit 10 - ko00190; Metabolism; Energy metabolism; Oxidative phosphorylation | ko05010; Human Diseases; Neurodegenerative diseases; Alzheimer's disease | ko05012; Human Diseases; Neurodegenerative diseases; Parkinson's disease | ko05016; Human Diseases; Neurodegenerative diseases; Huntington's disease | ko049…	{At3g18410; KOG4009 NADH-ubiquinone oxidoreductase, subunit NDUFB10/PDSW C Energy production and conversion ;}	{NA}	{XR_602455.2; PREDICTED: Phoenix dactylifera NADH dehydrogenase [ubiquinone] 1 beta subcomplex subunit 10-B-like (LOC103696759), transcript variant X2, misc_RNA}	{NA}
i0_HQ_PARFLO_c16106	{XP_002279220.1; PREDICTED: 11 kDa late embryogenesis abundant protein [Vitis vinifera]}	{sp|Q01417|PM1_SOYBN; 18 kDa seed maturation protein OS=Glycine max GN=GMPM1 PE=2 SV=1}	{atr:18439781; - - - - -}	{NA}	{GO:0009790; embryo development; biological_process}	{NA}	{PF03760:Late embryogenesis abundant (LEA) group 1 }
i0_HQ_PARFLO_c16118	{JAT41939.1; Polyadenylate-binding protein 2, partial [Anthurium amnicola]}	{sp|Q9FJN9|PABN2_ARATH; Polyadenylate-binding protein 2 OS=Arabidopsis thaliana GN=PABN2 PE=1 SV=1}	{nnu:104604555; K14396 PABPN1, PABP2 polyadenylate-binding protein 2 - ko03015; Genetic Information Processing; Translation; mRNA surveillance pathway | ko05164; Human Diseases; Infectious diseases: Viral; Influenza A}	{At5g65260; KOG4209 Splicing factor RNPS1, SR protein superfamily A RNA processing and modification ;}	{GO:0006914; autophagy; biological_process GO:0003676; nucleic acid binding; molecular_function}	{XM_010268951.2; PREDICTED: Nelumbo nucifera polyadenylate-binding protein 2 (LOC104604555), mRNA}	{PF00076:RNA recognition motif. (a.k.a. RRM, RBD, or RNP domain) PF16367:RNA recognition motif PF04111:Autophagy protein Apg6}
i0_HQ_PARFLO_c16121	{NA}	{NA}	{NA}	{NA}	{NA}	{NA}	{NA}
i0_HQ_PARFLO_c16137	{XP_020083918.1; ER membrane protein complex subunit 8/9 homolog [Ananas comosus]}	{sp|Q9FG71|EMC89_ARATH; ER membrane protein complex subunit 8/9 homolog OS=Arabidopsis thaliana GN=EMB2731 PE=2 SV=1}	{mus:103978855; - - - - -}	{At5g55940; KOG3289 Uncharacterized conserved protein encoded by sequence overlapping the COX4 gene R General function prediction only ;}	{GO:0005515; protein binding; molecular_function}	{XM_010935891.1; PREDICTED: Elaeis guineensis ER membrane protein complex subunit 8/9 homolog (LOC105054403), mRNA}	{PF01398:JAB1/Mov34/MPN/PAD-1 ubiquitin protease}
i0_HQ_PARFLO_c16144	{XP_015889175.1; PREDICTED: 40S ribosomal protein S30-like [Ziziphus jujuba]}	{sp|P49689|RS30_ARATH; 40S ribosomal protein S30 OS=Arabidopsis thaliana GN=RPS30A PE=3 SV=3}	{atr:18443677; K02983 RP-S30e, RPS30 small subunit ribosomal protein S30e - ko03010; Genetic Information Processing; Translation; Ribosome}	{At4g29390; KOG0009 Ubiquitin-like/40S ribosomal S30 protein fusion JO Translation, ribosomal structure and biogenesis ; Posttranslational modification, protein turnover, chaperones ;}	{GO:0006412; translation; biological_process GO:0005840; ribosome; cellular_component GO:0003735; structural constituent of ribosome; molecular_function GO:0005622; intracellular; cellular_component}	{XM_015768245.1; PREDICTED: Oryza sativa Japonica Group 40S ribosomal protein S30 (LOC9272265), mRNA}	{PF04758:Ribosomal protein S30}
i0_HQ_PARFLO_c16148	{XP_020095176.1; uncharacterized protein LOC109714867 [Ananas comosus]}	{sp|P80883|PETM_SPIOL; Cytochrome b6-f complex subunit 7 (Fragment) OS=Spinacia oleracea GN=petM PE=1 SV=1}	{nnu:104595834; - - - - -}	{NA}	{GO:0009512; cytochrome b6f complex; cellular_component}	{NA}	{PF08041:PetM family of cytochrome b6f complex subunit 7}
i0_HQ_PARFLO_c16150	{XP_010923989.1; PREDICTED: oxygen-evolving enhancer protein 3-1, chloroplastic [Elaeis guineensis]}	{sp|P12301|PSBQ_SPIOL; Oxygen-evolving enhancer protein 3, chloroplastic OS=Spinacia oleracea GN=PSBQ PE=1 SV=1}	{egu:105052408; K08901 psbQ photosystem II oxygen-evolving enhancer protein 3 - ko00195; Metabolism; Energy metabolism; Photosynthesis}	{NA}	{GO:0009654; oxygen evolving complex; cellular_component GO:0019898; extrinsic to membrane; cellular_component GO:0005509; calcium ion binding; molecular_function GO:0015979; photosynthesis; biological_process GO:0009523; photosystem II; cellular_component}	{CP019108.1; Spirodela polyrhiza strain 9509 chromosome 16 sequence}	{PF05757:Oxygen evolving enhancer protein 3 (PsbQ)}
i0_HQ_PARFLO_c16153	{XP_010926934.1; PREDICTED: photosystem II 10 kDa polypeptide, chloroplastic [Elaeis guineensis]}	{sp|Q40163|PSBR_SOLLC; Photosystem II 10 kDa polypeptide, chloroplastic OS=Solanum lycopersicum GN=PSBR PE=2 SV=1}	{egu:105033414; K03541 psbR photosystem II 10kDa protein - ko00195; Metabolism; Energy metabolism; Photosynthesis}	{NA}	{GO:0009523; photosystem II; cellular_component GO:0015979; photosynthesis; biological_process GO:0009654; oxygen evolving complex; cellular_component GO:0042651; thylakoid membrane; cellular_component}	{X04401.1; Potato mRNA for light inducible tissue-specific ST-LS1 gene}	{PF04725:Photosystem II 10 kDa polypeptide PsbR}
i0_HQ_PARFLO_c16156	{XP_008812158.1; PREDICTED: early nodulin-like protein 1 [Phoenix dactylifera]}	{sp|Q5JNJ5|ENL1_ORYSJ; Early nodulin-like protein 1 OS=Oryza sativa subsp. japonica GN=ENODL1 PE=1 SV=1}	{vra:106759833; - - - - -}	{NA}	{GO:0009055; NA}	{NA}	{PF02298:Plastocyanin-like domain}
i0_HQ_PARFLO_c16160	{ONK66203.1; uncharacterized protein A4U43_C06F5300 [Asparagus officinalis]}	{sp|Q6FUJ0|DYL1_CANGA; Dynein light chain 1, cytoplasmic OS=Candida glabrata (strain ATCC 2001 / CBS 138 / JCM 3761 / NBRC 0622 / NRRL Y-65) GN=DYN2 PE=3 SV=1}	{jcu:105634102; K10418 DYNLL dynein light chain LC8-type - ko04962; Organismal Systems; Excretory system; Vasopressin-regulated water reabsorption}	{At1g23220; KOG3430 Dynein light chain type 1 Z Cytoskeleton ;}	{GO:0007017; microtubule-based process; biological_process GO:0030286; dynein complex; cellular_component}	{XM_010908627.2; PREDICTED: Elaeis guineensis uncharacterized LOC105033724 (LOC105033724), mRNA}	{PF01221:Dynein light chain type 1 }
i0_HQ_PARFLO_c16163	{NA}	{NA}	{NA}	{NA}	{NA}	{NA}	{NA}
i0_HQ_PARFLO_c16164	{XP_007136488.1; hypothetical protein PHAVU_009G049400g [Phaseolus vulgaris]}	{sp|P49636|RL40_NICSY; Ubiquitin-60S ribosomal protein L40 OS=Nicotiana sylvestris GN=UBICEP52-7 PE=2 SV=2}	{pvu:PHAVU_009G049400g; K02927 RP-L40e, RPL40 large subunit ribosomal protein L40e - ko03010; Genetic Information Processing; Translation; Ribosome}	{At3g52590; KOG0003 Ubiquitin/60s ribosomal protein L40 fusion J Translation, ribosomal structure and biogenesis ;}	{GO:0005840; ribosome; cellular_component GO:0003735; structural constituent of ribosome; molecular_function GO:0006412; translation; biological_process GO:0005515; protein binding; molecular_function}	{XM_009386823.2; PREDICTED: Musa acuminata subsp. malaccensis ubiquitin-60S ribosomal protein L40-like (LOC103972470), transcript variant X2, mRNA}	{PF00240:Ubiquitin family PF14560:Ubiquitin-like domain PF01020:Ribosomal L40e family}
i0_HQ_PARFLO_c16170	{XP_020090630.1; uncharacterized protein LOC109711802 [Ananas comosus]}	{NA}	{egu:105039190; - - - - -}	{NA}	{NA}	{XM_018826657.1; PREDICTED: Musa acuminata subsp. malaccensis uncharacterized LOC103985376 (LOC103985376), mRNA}	{NA}
i0_HQ_PARFLO_c16173	{EOY29293.1; DnaJ/Hsp40 cysteine-rich domain superfamily protein [Theobroma cacao]}	{NA}	{atr:18435300; - - - - -}	{NA}	{NA}	{XM_003603229.2; Medicago truncatula Tsi1-interacting protein TSIP1 mRNA}	{NA}
i0_HQ_PARFLO_c16176	{XP_014491879.1; PREDICTED: cysteine-rich PDZ-binding protein [Vigna radiata var. radiata]}	{sp|Q567Z6|CRIPT_DANRE; Cysteine-rich PDZ-binding protein OS=Danio rerio GN=cript PE=3 SV=1}	{cam:101506406; - - - - -}	{At1g61780; KOG3476 Microtubule-associated protein CRIPT Z Cytoskeleton ;}	{GO:0046872; metal ion binding; molecular_function GO:0003677; DNA binding; molecular_function}	{NA}	{PF01363:FYVE zinc finger PF02892:BED zinc finger}
i0_HQ_PARFLO_c16179	{XP_002309194.2; hypothetical protein POPTR_0006s11070g, partial [Populus trichocarpa]}	{sp|P35135|UBC4_SOLLC; Ubiquitin-conjugating enzyme E2-17 kDa OS=Solanum lycopersicum PE=2 SV=1}	{pda:103702351; K06689 UBE2D, UBC4, UBC5 ubiquitin-conjugating enzyme E2 D 2.3.2.23 ko04141; Genetic Information Processing; Folding, sorting and degradation; Protein processing in endoplasmic reticulum | ko04120; Genetic Information Processing; Folding, sorting and degradation; Ubiquitin mediated proteolysis | ko04013; Environmental Information Processing; Signal transduction; MAPK signaling pat…	{At5g41700; KOG0417 Ubiquitin-protein ligase O Posttranslational modification, protein turnover, chaperones ;}	{GO:0006464; protein modification process; biological_process GO:0015031; protein transport; biological_process GO:0005515; protein binding; molecular_function}	{XM_017768126.1; PREDICTED: Gossypium arboreum ubiquitin-conjugating enzyme E2-17 kDa-like (LOC108467495), transcript variant X2, mRNA}	{PF05773:RWD domain PF05743:UEV domain}
i0_HQ_PARFLO_c1618	{XP_008782055.1; PREDICTED: heat shock factor-binding protein 1 [Phoenix dactylifera]}	{sp|Q3ZC22|HSBP1_BOVIN; Heat shock factor-binding protein 1 OS=Bos taurus GN=HSBP1 PE=3 SV=1}	{pda:103701676; K19765 HSBP1 heat shock factor-binding protein 1 - ko04212; Organismal Systems; Aging; Longevity regulating pathway - worm}	{7297944; KOG4117 Heat shock factor binding protein KO Transcription ; Posttranslational modification, protein turnover, chaperones ;}	{GO:0003714; transcription corepressor activity; molecular_function GO:0005524; ATP binding; molecular_function GO:0019028; viral capsid; cellular_component GO:0019031; viral envelope; cellular_component GO:0003677; DNA binding; molecular_function GO:0000166; nucleotide binding; molecular_function GO:0005198; NA}	{XM_008791498.2; PREDICTED: Phoenix dactylifera heat shock factor-binding protein 1-like (LOC103707122), transcript variant X4, mRNA}	{PF01580:FtsK/SpoIIIE family PF16326:ABC transporter C-terminal domain PF06825:Heat shock factor binding protein 1 PF04513:Baculovirus polyhedron envelope protein, PEP, C terminus }
i0_HQ_PARFLO_c16186	{CAL69910.1; eIF-5A precursor protein [Phalaenopsis hybrid cultivar]}	{sp|P24922|IF5A2_NICPL; Eukaryotic translation initiation factor 5A-2 OS=Nicotiana plumbaginifolia GN=EIF-5A2 PE=2 SV=1}	{sind:105156514; K03263 EIF5A translation initiation factor 5A - -}	{At1g13950; KOG3271 Translation initiation factor 5A (eIF-5A) J Translation, ribosomal structure and biogenesis ;}	{GO:0045901; positive regulation of translational elongation; biological_process GO:0043022; ribosome binding; molecular_function GO:0006452; translational frameshifting; biological_process GO:0045905; positive regulation of translational termination; biological_process GO:0003723; RNA binding; molecular_function GO:0003746; translation elongation factor activity; molecular_function}	{JN885967.1; Ammopiptanthus mongolicus clone SDQ028_E12 eukaryotic translation initiation factor mRNA, complete cds}	{PF01287:Eukaryotic elongation factor 5A hypusine, DNA-binding OB fold}
i0_HQ_PARFLO_c16187	{ONM18157.1; 60S ribosomal protein L37a-2 [Zea mays]}	{sp|Q9SRK6|R37A1_ARATH; Putative 60S ribosomal protein L37a-1 OS=Arabidopsis thaliana GN=RPL37AB PE=3 SV=1}	{rcu:8266652; K02921 RP-L37Ae, RPL37A large subunit ribosomal protein L37Ae - ko03010; Genetic Information Processing; Translation; Ribosome}	{At3g10950; KOG0402 60S ribosomal protein L37 J Translation, ribosomal structure and biogenesis ;}	{NA}	{XM_006375128.1; Populus trichocarpa hypothetical protein (POPTR_0014s05130g) mRNA, complete cds}	{NA}
i0_HQ_PARFLO_c16190	{XP_008789596.1; PREDICTED: probable calcium-binding protein CML36 [Phoenix dactylifera]}	{sp|Q9SS31|CML36_ARATH; Probable calcium-binding protein CML36 OS=Arabidopsis thaliana GN=CML36 PE=2 SV=1}	{pda:103707038; K13448 CML calcium-binding protein CML - ko04626; Organismal Systems; Environmental adaptation; Plant-pathogen interaction}	{At3g10190; KOG0027 Calmodulin and related proteins (EF-Hand superfamily) T Signal transduction mechanisms ;}	{GO:0005509; calcium ion binding; molecular_function}	{XM_008788673.1; PREDICTED: Phoenix dactylifera probable calcium-binding protein CML36 (LOC103705076), mRNA}	{PF00036:EF hand PF13833:EF-hand domain pair PF13499:EF-hand domain pair PF13202:EF hand PF13405:EF-hand domain}
i0_HQ_PARFLO_c16194	{XP_008801979.1; PREDICTED: 60S ribosomal protein L35a-1-like [Phoenix dactylifera]}	{sp|Q9C912|R35A3_ARATH; 60S ribosomal protein L35a-3 OS=Arabidopsis thaliana GN=RPL35AC PE=3 SV=1}	{egu:105049328; K02917 RP-L35Ae, RPL35A large subunit ribosomal protein L35Ae - ko03010; Genetic Information Processing; Translation; Ribosome}	{At1g74270; KOG0887 60S ribosomal protein L35A/L37 J Translation, ribosomal structure and biogenesis ;}	{GO:0006412; translation; biological_process GO:0005622; intracellular; cellular_component GO:0006364; rRNA processing; biological_process GO:0003735; structural constituent of ribosome; molecular_function GO:0005840; ribosome; cellular_component}	{XM_010258420.1; PREDICTED: Nelumbo nucifera 60S ribosomal protein L35a-3-like (LOC104597032), mRNA}	{PF01782:RimM N-terminal domain PF01247:Ribosomal protein L35Ae}
i0_HQ_PARFLO_c16196	{XP_009409473.1; PREDICTED: heme-binding protein 2-like [Musa acuminata subsp. malaccensis]}	{sp|Q9Y5Z4|HEBP2_HUMAN; Heme-binding protein 2 OS=Homo sapiens GN=HEBP2 PE=1 SV=1}	{egu:105040913; - - - - -}	{NA}	{NA}	{NA}	{NA}
i0_HQ_PARFLO_c16197	{XP_009407943.1; PREDICTED: protein FAM192A [Musa acuminata subsp. malaccensis]}	{NA}	{egu:105040100; - - - - -}	{At3g62140; KOG4036 Uncharacterized conserved protein S Function unknown ;}	{NA}	{XM_010916479.2; PREDICTED: Elaeis guineensis protein FAM192A (LOC105040100), mRNA}	{NA}
i0_HQ_PARFLO_c1620	{XP_010913468.1; PREDICTED: ferredoxin-thioredoxin reductase catalytic chain, chloroplastic isoform X1 [Elaeis guineensis]}	{sp|O49856|FTRC_SOYBN; Ferredoxin-thioredoxin reductase catalytic chain, chloroplastic OS=Glycine max GN=FTRC PE=2 SV=1}	{egu:105039146; K17892 FTRC ferredoxin-thioredoxin reductase catalytic chain 1.8.7.2 -}	{NA}	{GO:0055114; oxidation-reduction process; biological_process GO:0016730; oxidoreductase activity, acting on iron-sulfur proteins as donors; molecular_function}	{XM_010930235.2; PREDICTED: Elaeis guineensis ferredoxin-thioredoxin reductase catalytic chain, chloroplastic (LOC105050284), transcript variant X1, mRNA}	{PF02943:Ferredoxin thioredoxin reductase catalytic beta chain}
i0_HQ_PARFLO_c16200	{XP_007205794.1; hypothetical protein PRUPE_ppa010615mg [Prunus persica]}	{sp|O48920|ARF_VIGUN; ADP-ribosylation factor OS=Vigna unguiculata GN=ARF PE=2 SV=3}	{pper:PRUPE_ppa010615mg; K07937 ARF1 ADP-ribosylation factor 1 - ko04072; Environmental Information Processing; Signal transduction; Phospholipase D signaling pathway | ko04144; Cellular Processes; Transport and catabolism; Endocytosis | ko05110; Human Diseases; Infectious diseases: Bacterial; Vibrio cholerae infection | ko05134; Human Diseases; Infectious diseases: Bacterial; Legionellosis}	{At3g62290; KOG0070 GTP-binding ADP-ribosylation factor Arf1 U Intracellular trafficking, secretion, and vesicular transport ;}	{GO:0031683; G-protein beta/gamma-subunit complex binding; molecular_function GO:0003873; 6-phosphofructo-2-kinase activity; molecular_function GO:0006000; fructose metabolic process; biological_process GO:0007186; G-protein coupled receptor protein signaling pathway; biological_process GO:0005524; ATP binding; molecular_function GO:0007264; small GTPase mediated signal transduction; biological_p…	{JX316748.1; Dendrobium officinale clone A37 hypothetical protein mRNA, complete cds}	{PF01926:50S ribosome-binding GTPase PF08477:Ras of Complex, Roc, domain of DAPkinase PF01591:6-phosphofructo-2-kinase PF00025:ADP-ribosylation factor family PF00503:G-protein alpha subunit PF00071:Ras family PF04670:Gtr1/RagA G protein conserved region}
i0_HQ_PARFLO_c16204	{ABN12953.1; GASA-like protein [Gymnadenia conopsea]}	{sp|P86888|PMLN_PRUPE; Peamaclein OS=Prunus persica PE=1 SV=1}	{mus:103968557; - - - - -}	{NA}	{NA}	{NA}	{NA}
i0_HQ_PARFLO_c16205	{XP_010524493.1; PREDICTED: uncharacterized protein LOC104802545 isoform X1 [Tarenaya hassleriana]}	{sp|O32107|YUID_BACSU; Uncharacterized membrane protein YuiD OS=Bacillus subtilis (strain 168) GN=yuiD PE=4 SV=1}	{thj:104802545; K09775 K09775 uncharacterized protein - -}	{NA}	{NA}	{NA}	{NA}
i0_HQ_PARFLO_c16206	{OAY85790.1; hypothetical protein ACMD2_14930 [Ananas comosus]}	{NA}	{egu:105041848; - - - - -}	{At3g43850; KOG4210 Nuclear localization sequence binding protein K Transcription ;}	{NA}	{NA}	{NA}
i0_HQ_PARFLO_c16208	{ONK69054.1; uncharacterized protein A4U43_C05F18810 [Asparagus officinalis]}	{sp|Q9M812|CUT1C_ARATH; Protein CURVATURE THYLAKOID 1C, chloroplastic OS=Arabidopsis thaliana GN=CURT1C PE=1 SV=1}	{nnu:104595164; - - - - -}	{NA}	{GO:0003676; nucleic acid binding; molecular_function GO:0004540; ribonuclease activity; molecular_function GO:0008033; tRNA processing; biological_process}	{NA}	{PF01918:Alba PF01900:Rpp14/Pop5 family}
i0_HQ_PARFLO_c16209	{XP_018680513.1; PREDICTED: uncharacterized protein LOC108952607 [Musa acuminata subsp. malaccensis]}	{NA}	{egu:105047454; - - - - -}	{NA}	{GO:0005515; protein binding; molecular_function}	{NA}	{PF00646:F-box domain}
i0_HQ_PARFLO_c16220	{NA}	{NA}	{NA}	{NA}	{NA}	{NA}	{NA}
i0_HQ_PARFLO_c16227	{EEC82461.1; hypothetical protein OsI_26901 [Oryza sativa Indica Group]}	{sp|C7J4U3|OST4A_ORYSJ; Dolichyl-diphosphooligosaccharide--protein glycosyltransferase subunit 4A OS=Oryza sativa subsp. japonica GN=OST4A PE=3 SV=1}	{pda:103701798; - - - - -}	{NA}	{NA}	{XM_006378661.1; Populus trichocarpa hypothetical protein (POPTR_0010s21410g) mRNA, partial cds}	{NA}
i0_HQ_PARFLO_c16228	{NA}	{NA}	{NA}	{NA}	{NA}	{NA}	{NA}
i0_HQ_PARFLO_c16230	{OMO63984.1; Ribosomal protein L29e [Corchorus capsularis]}	{sp|Q9M7X7|RL291_ARATH; 60S ribosomal protein L29-1 OS=Arabidopsis thaliana GN=RPL29A PE=1 SV=1}	{mus:108951735; K02905 RP-L29e, RPL29 large subunit ribosomal protein L29e - ko03010; Genetic Information Processing; Translation; Ribosome}	{At3g06700; KOG3504 60S ribosomal protein L29 J Translation, ribosomal structure and biogenesis ;}	{GO:0006412; translation; biological_process GO:0005622; intracellular; cellular_component GO:0003735; structural constituent of ribosome; molecular_function GO:0005840; ribosome; cellular_component}	{XR_833984.2; PREDICTED: Elaeis guineensis 60S ribosomal protein L29-1 (LOC105057395), ncRNA}	{PF01779:Ribosomal L29e protein family}
i0_HQ_PARFLO_c16239	{AAL16908.1; metallothionein-like protein type 2 [Narcissus pseudonarcissus]}	{sp|O22319|MT2_MUSAC; Metallothionein-like protein type 2 OS=Musa acuminata PE=3 SV=2}	{pda:103703488; - - - - -}	{At3g09390; KOG4738 Predicted metallothionein P Inorganic ion transport and metabolism ;}	{GO:0046872; metal ion binding; molecular_function}	{EF148371.1; Populus trichocarpa x Populus deltoides clone WS01314_A09 unknown mRNA}	{PF01439:Metallothionein}
i0_HQ_PARFLO_c1624	{XP_020087292.1; cysteine proteinase inhibitor 12-like [Ananas comosus]}	{sp|Q0JNR2|CYT12_ORYSJ; Cysteine proteinase inhibitor 12 OS=Oryza sativa subsp. japonica GN=Os01g0270100 PE=2 SV=1}	{jcu:105631273; - - - - -}	{NA}	{GO:0004869; cysteine-type endopeptidase inhibitor activity; molecular_function}	{XM_015766459.1; PREDICTED: Oryza sativa Japonica Group cysteine proteinase inhibitor 12 (LOC4326272), mRNA}	{PF16845:Aspartic acid proteinase inhibitor PF00031:Cystatin domain}
i0_HQ_PARFLO_c16250	{XP_008781820.1; PREDICTED: uncharacterized protein LOC103701517 [Phoenix dactylifera]}	{sp|Q9VWH8|KISH_DROME; Protein kish OS=Drosophila melanogaster GN=ksh PE=3 SV=2}	{pda:103701517; - - - - -}	{7293589; KOG3808 Uncharacterized conserved protein S Function unknown ;}	{NA}	{XM_016093472.1; PREDICTED: Arachis duranensis protein kish-like (LOC107473877), transcript variant X2, mRNA}	{NA}
i0_HQ_PARFLO_c16264	{NA}	{NA}	{NA}	{NA}	{NA}	{NA}	{NA}
i0_HQ_PARFLO_c16293	{XP_010927367.1; PREDICTED: vesicle-associated membrane protein 711-like [Elaeis guineensis]}	{sp|O49377|VA711_ARATH; Vesicle-associated membrane protein 711 OS=Arabidopsis thaliana GN=VAMP711 PE=1 SV=2}	{gra:105771007; K08515 VAMP7 vesicle-associated membrane protein 7 - ko04130; Genetic Information Processing; Folding, sorting and degradation; SNARE interactions in vesicular transport}	{At4g32150; KOG0859 Synaptobrevin/VAMP-like protein U Intracellular trafficking, secretion, and vesicular transport ;}	{GO:0016192; vesicle-mediated transport; biological_process GO:0016021; integral to membrane; cellular_component}	{XM_010929065.2; PREDICTED: Elaeis guineensis vesicle-associated membrane protein 711-like (LOC105049430), mRNA}	{PF00957:Synaptobrevin}
i0_HQ_PARFLO_c16307	{ONK76843.1; uncharacterized protein A4U43_C02F400 [Asparagus officinalis]}	{NA}	{mus:104000886; - - - - -}	{NA}	{NA}	{NA}	{NA}
i0_HQ_PARFLO_c16311	{XP_020106845.1; F-box protein SKIP16 [Ananas comosus]}	{sp|Q9LND7|SKI16_ARATH; F-box protein SKIP16 OS=Arabidopsis thaliana GN=SKIP16 PE=1 SV=1}	{sbi:SORBI_05g009970; K10290 FBXO3 F-box protein 3 - -}	{At1g06110; KOG4408 Putative Mg2+ and Co2+ transporter CorD P Inorganic ion transport and metabolism ;}	{NA}	{XM_016031523.1; PREDICTED: Ziziphus jujuba F-box protein SKIP16 (LOC107422115), mRNA}	{NA}
i0_HQ_PARFLO_c16314	{NA}	{NA}	{NA}	{NA}	{NA}	{NA}	{NA}
i0_HQ_PARFLO_c16333	{EMT05432.1; 40S ribosomal protein S28 [Aegilops tauschii]}	{sp|P46302|RS28_MAIZE; 40S ribosomal protein S28 OS=Zea mays GN=RPS28 PE=3 SV=1}	{pda:103706732; K02979 RP-S28e, RPS28 small subunit ribosomal protein S28e - ko03010; Genetic Information Processing; Translation; Ribosome}	{At3g10090; KOG3502 40S ribosomal protein S28 J Translation, ribosomal structure and biogenesis ;}	{NA}	{NA}	{NA}
i0_HQ_PARFLO_c16340	{AAT08697.1; unknown, partial [Hyacinthus orientalis]}	{NA}	{pda:103703972; - - - - -}	{NA}	{NA}	{NA}	{NA}
i0_HQ_PARFLO_c16359	{BAT12654.1; Os11g0145400, partial [Oryza sativa Japonica Group]}	{sp|Q9FGZ9|UBL5_ARATH; Ubiquitin-like protein 5 OS=Arabidopsis thaliana GN=UBL5 PE=3 SV=1}	{eus:EUTSA_v10002757mg; K13113 UBL5, HUB1 ubiquitin-like protein 5 - ko04212; Organismal Systems; Aging; Longevity regulating pathway - worm}	{At3g45180; KOG3493 Ubiquitin-like protein O Posttranslational modification, protein turnover, chaperones ;}	{NA}	{XM_002442631.1; Sorghum bicolor hypothetical protein, mRNA}	{NA}
i0_HQ_PARFLO_c16362	{NA}	{NA}	{NA}	{NA}	{NA}	{NA}	{NA}
i0_HQ_PARFLO_c16363	{XP_018851810.1; PREDICTED: uncharacterized protein LOC109013977 [Juglans regia]}	{sp|Q680P8|RS29_ARATH; 40S ribosomal protein S29 OS=Arabidopsis thaliana GN=RPS29A PE=3 SV=2}	{pda:108511217; K02980 RP-S29e, RPS29 small subunit ribosomal protein S29e - ko03010; Genetic Information Processing; Translation; Ribosome}	{At3g43980; KOG3506 40S ribosomal protein S29 J Translation, ribosomal structure and biogenesis ;}	{GO:0003735; structural constituent of ribosome; molecular_function GO:0005840; ribosome; cellular_component GO:0005622; intracellular; cellular_component GO:0006412; translation; biological_process}	{AY389605.1; Hyacinthus orientalis ribosomal protein S29 (RPS29) mRNA, partial cds}	{PF00253:Ribosomal protein S14p/S29e}
i0_HQ_PARFLO_c16366	{NA}	{NA}	{NA}	{NA}	{NA}	{NA}	{NA}
i0_HQ_PARFLO_c1637	{OAY78228.1; hypothetical protein ACMD2_02658 [Ananas comosus]}	{NA}	{mus:103991503; - - - - -}	{NA}	{GO:0005515; protein binding; molecular_function}	{XM_015773744.1; PREDICTED: Oryza sativa Japonica Group uncharacterized LOC4331905 (LOC4331905), mRNA}	{PF00397:WW domain}
i0_HQ_PARFLO_c1638	{XP_003576008.1; PREDICTED: probable stress-associated endoplasmic reticulum protein [Brachypodium distachyon]}	{sp|Q3T073|SERP2_BOVIN; Stress-associated endoplasmic reticulum protein 2 OS=Bos taurus GN=SERP2 PE=3 SV=1}	{nnu:104594223; - - - - -}	{At1g27330; KOG3491 Predicted membrane protein S Function unknown ;}	{GO:0005783; endoplasmic reticulum; cellular_component}	{NA}	{PF06624:Ribosome associated membrane protein RAMP4}
i0_HQ_PARFLO_c16389	{NA}	{NA}	{NA}	{NA}	{NA}	{XR_606295.2; PREDICTED: Phoenix dactylifera uncharacterized LOC103721348 (LOC103721348), ncRNA}	{NA}
i0_HQ_PARFLO_c1639	{KQK05122.1; hypothetical protein BRADI_2g18142 [Brachypodium distachyon]}	{NA}	{pda:103719079; - - - - -}	{NA}	{NA}	{NA}	{NA}
i0_HQ_PARFLO_c16398	{XP_010922265.1; PREDICTED: pathogenesis-related protein 1-like [Elaeis guineensis]}	{sp|Q05736|PR1_ASPOF; Pathogenesis-related protein 1 OS=Asparagus officinalis GN=PR1 PE=2 SV=1}	{egu:105045612; - - - - -}	{NA}	{GO:0009607; response to biotic stimulus; biological_process GO:0006952; defense response; biological_process}	{NA}	{PF00407:Pathogenesis-related protein Bet v I family}
i0_HQ_PARFLO_c1640	{XP_008441351.1; PREDICTED: ribulose-phosphate 3-epimerase, cytoplasmic isoform [Cucumis melo]}	{sp|Q9SE42|RPE1_ORYSJ; Ribulose-phosphate 3-epimerase, cytoplasmic isoform OS=Oryza sativa subsp. japonica GN=Os09g0505700 PE=1 SV=1}	{cmo:103485491; K01783 rpe, RPE ribulose-phosphate 3-epimerase 5.1.3.1 ko01200; Metabolism; Global and overview maps; Carbon metabolism | ko01230; Metabolism; Global and overview maps; Biosynthesis of amino acids | ko00030; Metabolism; Carbohydrate metabolism; Pentose phosphate pathway | ko00040; Metabolism; Carbohydrate metabolism; Pentose and glucuronate interconversions | ko00710; Metabolism; …	{At1g63290; KOG3111 D-ribulose-5-phosphate 3-epimerase G Carbohydrate transport and metabolism ;}	{GO:0003824; NA GO:0016857; racemase and epimerase activity, acting on carbohydrates and derivatives; molecular_function GO:0055114; oxidation-reduction process; biological_process GO:0005975; carbohydrate metabolic process; biological_process}	{XM_008796356.2; PREDICTED: Phoenix dactylifera ribulose-phosphate 3-epimerase, cytoplasmic isoform (LOC103710577), mRNA}	{PF00834:Ribulose-phosphate 3 epimerase family PF00478:IMP dehydrogenase / GMP reductase domain}
i0_HQ_PARFLO_c16406	{XP_016197976.1; PREDICTED: plasma membrane-associated cation-binding protein 1 [Arachis ipaensis]}	{sp|Q96262|PCAP1_ARATH; Plasma membrane-associated cation-binding protein 1 OS=Arabidopsis thaliana GN=PCAP1 PE=1 SV=1}	{rcu:8279016; - - - - -}	{NA}	{GO:0006383; transcription from RNA polymerase III promoter; biological_process GO:0003677; DNA binding; molecular_function GO:0003779; actin binding; molecular_function GO:0005666; DNA-directed RNA polymerase III complex; cellular_component GO:0046658; anchored to plasma membrane; cellular_component GO:0003899; DNA-directed RNA polymerase activity; molecular_function GO:0007010; cytoskeleton org…	{XM_018969003.1; PREDICTED: Juglans regia plasma membrane-associated cation-binding protein 1-like (LOC108993939), mRNA}	{PF05558:DREPP plasma membrane polypeptide PF05132:RNA polymerase III RPC4 PF01213:Adenylate cyclase associated (CAP) N terminal}
i0_HQ_PARFLO_c16407	{XP_019710132.1; PREDICTED: glycine-rich RNA-binding protein 3, mitochondrial isoform X3 [Elaeis guineensis]}	{sp|Q9C909|RBG5_ARATH; Glycine-rich RNA-binding protein 5, mitochondrial OS=Arabidopsis thaliana GN=RBG5 PE=2 SV=1}	{pda:103704472; K12741 HNRNPA1_3 heterogeneous nuclear ribonucleoprotein A1/A3 - ko03040; Genetic Information Processing; Transcription; Spliceosome}	{At1g74230; KOG0118 FOG: RRM domain R General function prediction only ;}	{GO:0003676; nucleic acid binding; molecular_function}	{NA}	{PF16367:RNA recognition motif PF00076:RNA recognition motif. (a.k.a. RRM, RBD, or RNP domain)}
i0_HQ_PARFLO_c16409	{KYP66083.1; Glycine-rich RNA-binding protein 7 [Cajanus cajan]}	{sp|Q03250|RBG7_ARATH; Glycine-rich RNA-binding protein 7 OS=Arabidopsis thaliana GN=RBG7 PE=1 SV=1}	{nnu:104595682; - - - - -}	{At2g21660; KOG0118 FOG: RRM domain R General function prediction only ;}	{GO:0019079; viral genome replication; biological_process GO:0003676; nucleic acid binding; molecular_function GO:0030337; DNA polymerase processivity factor activity; molecular_function}	{NA}	{PF00076:RNA recognition motif. (a.k.a. RRM, RBD, or RNP domain) PF16367:RNA recognition motif PF03325:Herpesvirus polymerase accessory protein}
i0_HQ_PARFLO_c16410	{XP_020087741.1; 60S ribosomal protein L27-3-like [Ananas comosus]}	{sp|Q05462|RL27_PEA; 60S ribosomal protein L27 OS=Pisum sativum GN=RPL27 PE=2 SV=1}	{pda:103702530; K02901 RP-L27e, RPL27 large subunit ribosomal protein L27e - ko03010; Genetic Information Processing; Translation; Ribosome}	{At4g15000; KOG3418 60S ribosomal protein L27 J Translation, ribosomal structure and biogenesis ;}	{GO:0003735; structural constituent of ribosome; molecular_function GO:0005840; ribosome; cellular_component GO:0005622; intracellular; cellular_component GO:0006412; translation; biological_process}	{XM_009397715.2; PREDICTED: Musa acuminata subsp. malaccensis 60S ribosomal protein L27-3 (LOC103981114), mRNA}	{PF01777:Ribosomal L27e protein family}
i0_HQ_PARFLO_c16415	{XP_008791710.1; PREDICTED: 21 kDa protein [Phoenix dactylifera]}	{sp|P17407|21KD_DAUCA; 21 kDa protein OS=Daucus carota PE=2 SV=1}	{pda:103708529; - - - - -}	{NA}	{GO:0004857; enzyme inhibitor activity; molecular_function}	{NA}	{PF04043:Plant invertase/pectin methylesterase inhibitor}
i0_HQ_PARFLO_c16419	{XP_010922265.1; PREDICTED: pathogenesis-related protein 1-like [Elaeis guineensis]}	{sp|Q05736|PR1_ASPOF; Pathogenesis-related protein 1 OS=Asparagus officinalis GN=PR1 PE=2 SV=1}	{egu:105045612; - - - - -}	{NA}	{GO:0006952; defense response; biological_process GO:0009607; response to biotic stimulus; biological_process}	{NA}	{PF00407:Pathogenesis-related protein Bet v I family}
i0_HQ_PARFLO_c16421	{XP_008792988.1; PREDICTED: putative lipid-transfer protein DIR1 [Phoenix dactylifera]}	{sp|Q8W453|DIRL1_ARATH; Putative lipid-transfer protein DIR1 OS=Arabidopsis thaliana GN=DIR1 PE=1 SV=1}	{sind:105163772; - - - - -}	{NA}	{NA}	{NA}	{NA}
i0_HQ_PARFLO_c16431	{NA}	{NA}	{NA}	{NA}	{NA}	{NA}	{NA}
i0_HQ_PARFLO_c16438	{XP_020093056.1; peptidyl-prolyl cis-trans isomerase CYP20-1-like [Ananas comosus]}	{sp|Q8LDP4|CP19D_ARATH; Peptidyl-prolyl cis-trans isomerase CYP19-4 OS=Arabidopsis thaliana GN=CYP19-4 PE=1 SV=2}	{egr:104432646; K01802 E5.2.1.8 peptidylprolyl isomerase 5.2.1.8 -}	{At2g29960; KOG0865 Cyclophilin type peptidyl-prolyl cis-trans isomerase O Posttranslational modification, protein turnover, chaperones ;}	{GO:0006457; protein folding; biological_process GO:0000413; protein peptidyl-prolyl isomerization; biological_process GO:0003755; peptidyl-prolyl cis-trans isomerase activity; molecular_function}	{XM_010264558.2; PREDICTED: Nelumbo nucifera peptidyl-prolyl cis-trans isomerase CYP20-1 (LOC104601270), mRNA}	{PF00160:Cyclophilin type peptidyl-prolyl cis-trans isomerase/CLD}
i0_HQ_PARFLO_c16451	{XP_010923661.1; PREDICTED: photosystem I reaction center subunit psaK, chloroplastic [Elaeis guineensis]}	{sp|Q9SUI5|PSAK_ARATH; Photosystem I reaction center subunit psaK, chloroplastic OS=Arabidopsis thaliana GN=PSAK PE=2 SV=2}	{brp:103835217; K02698 psaK photosystem I subunit X - ko00195; Metabolism; Energy metabolism; Photosynthesis}	{NA}	{GO:0015979; photosynthesis; biological_process GO:0016020; membrane; cellular_component GO:0009522; photosystem I; cellular_component}	{NA}	{PF01241:Photosystem I psaG / psaK}
i0_HQ_PARFLO_c16455	{XP_007209710.1; hypothetical protein PRUPE_ppa012487mg [Prunus persica]}	{sp|Q9SMW7|BTF3_ARATH; Basic transcription factor 3 OS=Arabidopsis thaliana GN=BTF3 PE=1 SV=1}	{pxb:103946848; K01527 EGD1, BTF3 nascent polypeptide-associated complex subunit beta - ko04214; Cellular Processes; Cell growth and death; Apoptosis - fly}	{At1g17880; KOG2240 RNA polymerase II general transcription factor BTF3 and related proteins K Transcription ;}	{GO:0005524; ATP binding; molecular_function}	{XM_009388600.2; PREDICTED: Musa acuminata subsp. malaccensis nascent polypeptide-associated complex subunit beta-like (LOC103973927), mRNA}	{PF00176:SNF2 family N-terminal domain}
i0_HQ_PARFLO_c1647	{XP_010243518.1; PREDICTED: proteasome subunit beta type-3 [Nelumbo nucifera]}	{sp|O65084|PSB3_PICMA; Proteasome subunit beta type-3 OS=Picea mariana GN=PBC1 PE=2 SV=1}	{pda:103703652; K02735 PSMB3 20S proteasome subunit beta 3 3.4.25.1 ko03050; Genetic Information Processing; Folding, sorting and degradation; Proteasome}	{At1g21720; KOG0180 20S proteasome, regulatory subunit beta type PSMB3/PUP3 O Posttranslational modification, protein turnover, chaperones ;}	{GO:0005839; proteasome core complex; cellular_component GO:0004298; threonine-type endopeptidase activity; molecular_function GO:0051603; proteolysis involved in cellular protein catabolic process; biological_process}	{XM_010065641.1; PREDICTED: Eucalyptus grandis proteasome subunit beta type-3-A (LOC104450924), mRNA}	{PF00227:Proteasome subunit}
i0_HQ_PARFLO_c16493	{AFS50012.1; ubiquitin-conjugating enzyme E2 2-like protein [Dendrobium catenatum]}	{sp|P35130|UBC2_MEDSA; Ubiquitin-conjugating enzyme E2 2 OS=Medicago sativa GN=UBC2 PE=2 SV=1}	{bdi:100826690; K10573 UBE2A, UBC2, RAD6A ubiquitin-conjugating enzyme E2 A 2.3.2.23 ko04120; Genetic Information Processing; Folding, sorting and degradation; Ubiquitin mediated proteolysis}	{At2g02760; KOG0419 Ubiquitin-protein ligase O Posttranslational modification, protein turnover, chaperones ;}	{GO:0005515; protein binding; molecular_function}	{XM_002461470.1; Sorghum bicolor hypothetical protein, mRNA}	{PF05773:RWD domain}
i0_HQ_PARFLO_c16506	{JAT43069.1; 40S ribosomal protein S10, partial [Anthurium amnicola]}	{sp|P0DKK9|RS10B_ORYSJ; 40S ribosomal protein S10-2 OS=Oryza sativa subsp. japonica GN=RPS10-2 PE=2 SV=1}	{egu:105038041; K02947 RP-S10e, RPS10 small subunit ribosomal protein S10e - ko03010; Genetic Information Processing; Translation; Ribosome}	{At4g25740; KOG3344 40s ribosomal protein s10 J Translation, ribosomal structure and biogenesis ;}	{NA}	{XM_010932603.2; PREDICTED: Elaeis guineensis 40S ribosomal protein S10-1 (LOC105051950), mRNA}	{NA}
i0_HQ_PARFLO_c16508	{CDP18171.1; unnamed protein product [Coffea canephora]}	{sp|O22860|RL38_ARATH; 60S ribosomal protein L38 OS=Arabidopsis thaliana GN=RPL38A PE=3 SV=1}	{rcu:8284757; K02923 RP-L38e, RPL38 large subunit ribosomal protein L38e - ko03010; Genetic Information Processing; Translation; Ribosome}	{At2g43460; KOG3499 60S ribosomal protein L38 J Translation, ribosomal structure and biogenesis ;}	{GO:0006412; translation; biological_process GO:0005840; ribosome; cellular_component GO:0003735; structural constituent of ribosome; molecular_function GO:0005622; intracellular; cellular_component}	{XM_003542904.3; PREDICTED: Glycine max 60S ribosomal protein L38 (LOC100305707), mRNA}	{PF01781:Ribosomal L38e protein family}
i0_HQ_PARFLO_c16512	{XP_008781302.1; PREDICTED: HMG1/2-like protein [Phoenix dactylifera]}	{sp|P40619|HMGL_IPONI; HMG1/2-like protein OS=Ipomoea nil PE=2 SV=1}	{pda:103701106; - - - - -}	{At1g20690_2; KOG0381 HMG box-containing protein R General function prediction only ;}	{GO:0007275; multicellular organismal development; biological_process}	{NA}	{PF04690:YABBY protein}
i0_HQ_PARFLO_c16536	{NA}	{NA}	{NA}	{NA}	{NA}	{NA}	{NA}
i0_HQ_PARFLO_c16544	{NA}	{NA}	{NA}	{NA}	{NA}	{NA}	{NA}
i0_HQ_PARFLO_c16546	{XP_009402835.1; PREDICTED: basic proline-rich protein-like [Musa acuminata subsp. malaccensis]}	{sp|A2XT03|PI21_ORYSI; Protein PYRICULARIA ORYZAE RESISTANCE 21 OS=Oryza sativa subsp. indica GN=PI21 PE=4 SV=1}	{pda:103700875; - - - - -}	{NA}	{GO:0030001; metal ion transport; biological_process GO:0046872; metal ion binding; molecular_function}	{NA}	{PF00403:Heavy-metal-associated domain}
i0_HQ_PARFLO_c16547	{XP_008786176.1; PREDICTED: nucleoside diphosphate kinase B [Phoenix dactylifera]}	{sp|P47922|NDK1_PEA; Nucleoside diphosphate kinase 1 OS=Pisum sativum GN=NDPK1 PE=2 SV=1}	{pda:103704602; K00940 ndk, NME nucleoside-diphosphate kinase 2.7.4.6 ko00230; Metabolism; Nucleotide metabolism; Purine metabolism | ko00240; Metabolism; Nucleotide metabolism; Pyrimidine metabolism | ko04016; Environmental Information Processing; Signal transduction; MAPK signaling pathway - plant}	{At4g09320; KOG0888 Nucleoside diphosphate kinase F Nucleotide transport and metabolism ;}	{GO:0006165; nucleoside diphosphate phosphorylation; biological_process GO:0006183; GTP biosynthetic process; biological_process GO:0006228; UTP biosynthetic process; biological_process GO:0006241; CTP biosynthetic process; biological_process GO:0004550; nucleoside diphosphate kinase activity; molecular_function}	{EF051308.1; Gymnadenia conopsea nucleoside diphosphate kinase-like mRNA, complete sequence}	{PF00334:Nucleoside diphosphate kinase}
i0_HQ_PARFLO_c16555	{ACA13182.1; type II peroxiredoxin [Xerophyta viscosa]}	{sp|Q9FR35|PRX2C_ORYSJ; Peroxiredoxin-2C OS=Oryza sativa subsp. japonica GN=PRXIIC PE=1 SV=1}	{egu:105044458; - - - - -}	{At1g65980; KOG0541 Alkyl hydroperoxide reductase/peroxiredoxin O Posttranslational modification, protein turnover, chaperones ;}	{GO:0055114; oxidation-reduction process; biological_process GO:0016209; NA GO:0016491; oxidoreductase activity; molecular_function}	{NA}	{PF08534:Redoxin PF00578:AhpC/TSA family}
i0_HQ_PARFLO_c16558	{JAT41850.1; HMG-Y-related protein A, partial [Anthurium amnicola]}	{sp|Q9FYS5|HMGYA_MAIZE; HMG-Y-related protein A OS=Zea mays GN=HMGIY2 PE=1 SV=1}	{cit:102619266; - - - - -}	{NA}	{GO:0006334; nucleosome assembly; biological_process GO:0000786; nucleosome; cellular_component GO:0005634; nucleus; cellular_component GO:0003677; DNA binding; molecular_function}	{NA}	{PF02178:AT hook motif PF00538:linker histone H1 and H5 family}
i0_HQ_PARFLO_c16561	{OAY29922.1; hypothetical protein MANES_15G182400 [Manihot esculenta]}	{sp|O04066|ACBP_RICCO; Acyl-CoA-binding protein OS=Ricinus communis PE=3 SV=1}	{nnu:104596348; K08762 DBI, ACBP diazepam-binding inhibitor (GABA receptor modulator, acyl-CoA-binding protein) - ko03320; Organismal Systems; Endocrine system; PPAR signaling pathway}	{At1g31812; KOG0817 Acyl-CoA-binding protein I Lipid transport and metabolism ;}	{GO:0000062; fatty-acyl-CoA binding; molecular_function}	{NA}	{PF00887:Acyl CoA binding protein}
i0_HQ_PARFLO_c16564	{XP_008788088.1; PREDICTED: histone H2A-like [Phoenix dactylifera]}	{sp|Q2HU65|H2A2_MEDTR; Probable histone H2A.2 OS=Medicago truncatula GN=MtrDRAFT_AC149210g4v1 PE=3 SV=1}	{pda:103705949; K11251 H2A histone H2A - ko05322; Human Diseases; Immune diseases; Systemic lupus erythematosus | ko05034; Human Diseases; Substance dependence; Alcoholism}	{At5g02560; KOG1756 Histone 2A B Chromatin structure and dynamics ;}	{GO:0003677; DNA binding; molecular_function}	{XM_010907423.2; PREDICTED: Elaeis guineensis histone H2A (LOC105032845), mRNA}	{PF00125:Core histone H2A/H2B/H3/H4}
i0_HQ_PARFLO_c16566	{ABF95937.1; Superoxide dismutase 1, putative, expressed [Oryza sativa Japonica Group]}	{sp|C0HK70|SODC_ZINOF; Superoxide dismutase [Cu-Zn] OS=Zingiber officinale PE=1 SV=1}	{pxb:103943797; K04565 SOD1 superoxide dismutase, Cu-Zn family 1.15.1.1 ko04146; Cellular Processes; Transport and catabolism; Peroxisome | ko04213; Organismal Systems; Aging; Longevity regulating pathway - multiple species | ko05014; Human Diseases; Neurodegenerative diseases; Amyotrophic lateral sclerosis (ALS) | ko05016; Human Diseases; Neurodegenerative diseases; Huntington's disease | ko0502…	{At1g08830; KOG0441 Cu2+/Zn2+ superoxide dismutase SOD1 P Inorganic ion transport and metabolism ;}	{GO:0006801; superoxide metabolic process; biological_process GO:0055114; oxidation-reduction process; biological_process GO:0046872; metal ion binding; molecular_function}	{XM_010923415.2; PREDICTED: Elaeis guineensis superoxide dismutase [Cu-Zn] (LOC105045220), transcript variant X1, mRNA}	{PF00080:Copper/zinc superoxide dismutase (SODC)}
i0_HQ_PARFLO_c16568	{XP_002309194.2; hypothetical protein POPTR_0006s11070g, partial [Populus trichocarpa]}	{sp|P35135|UBC4_SOLLC; Ubiquitin-conjugating enzyme E2-17 kDa OS=Solanum lycopersicum PE=2 SV=1}	{pda:103702351; K06689 UBE2D, UBC4, UBC5 ubiquitin-conjugating enzyme E2 D 2.3.2.23 ko04141; Genetic Information Processing; Folding, sorting and degradation; Protein processing in endoplasmic reticulum | ko04120; Genetic Information Processing; Folding, sorting and degradation; Ubiquitin mediated proteolysis | ko04013; Environmental Information Processing; Signal transduction; MAPK signaling pat…	{At5g41700; KOG0417 Ubiquitin-protein ligase O Posttranslational modification, protein turnover, chaperones ;}	{GO:0015031; protein transport; biological_process GO:0005515; protein binding; molecular_function GO:0006464; protein modification process; biological_process}	{XM_017768126.1; PREDICTED: Gossypium arboreum ubiquitin-conjugating enzyme E2-17 kDa-like (LOC108467495), transcript variant X2, mRNA}	{PF05743:UEV domain PF05773:RWD domain}
i0_HQ_PARFLO_c16570	{AEQ94100.1; putative plastid ACP synthase, partial [Elaeis guineensis]}	{sp|P93092|ACP1_CASGL; Acyl carrier protein 1, chloroplastic OS=Casuarina glauca GN=ACP1 PE=2 SV=1}	{egu:105045224; - - - - -}	{At1g54580; KOG1748 Acyl carrier protein/NADH-ubiquinone oxidoreductase, NDUFAB1/SDAP subunit CIQ Energy production and conversion ; Lipid transport and metabolism ; Secondary metabolites biosynthesis, transport and catabolism ;}	{GO:0003723; RNA binding; molecular_function GO:0019079; viral genome replication; biological_process}	{XM_010940396.2; PREDICTED: Elaeis guineensis acyl carrier protein 1, chloroplastic (LOC105057703), mRNA}	{PF08710:nsp9 replicase}
i0_HQ_PARFLO_c16583	{NA}	{NA}	{NA}	{NA}	{NA}	{NA}	{NA}
i0_HQ_PARFLO_c1670	{XP_010927256.1; PREDICTED: 60S ribosomal protein L35a-1, partial [Elaeis guineensis]}	{sp|Q9C912|R35A3_ARATH; 60S ribosomal protein L35a-3 OS=Arabidopsis thaliana GN=RPL35AC PE=3 SV=1}	{egu:105049328; K02917 RP-L35Ae, RPL35A large subunit ribosomal protein L35Ae - ko03010; Genetic Information Processing; Translation; Ribosome}	{At1g74270; KOG0887 60S ribosomal protein L35A/L37 J Translation, ribosomal structure and biogenesis ;}	{GO:0005840; ribosome; cellular_component GO:0016301; kinase activity; molecular_function GO:0003735; structural constituent of ribosome; molecular_function GO:0006364; rRNA processing; biological_process GO:0005622; intracellular; cellular_component GO:0006412; translation; biological_process GO:0016772; transferase activity, transferring phosphorus-containing groups; molecular_function}	{XM_010925912.2; PREDICTED: Elaeis guineensis 60S ribosomal protein L35a-1 (LOC105047105), mRNA}	{PF01782:RimM N-terminal domain PF01247:Ribosomal protein L35Ae PF02807:ATP:guanido phosphotransferase, N-terminal domain}
i0_HQ_PARFLO_c16757	{XP_010931228.1; PREDICTED: tropinone reductase homolog At5g06060-like [Elaeis guineensis]}	{sp|A7DY56|TRN1_COCOF; Tropinone reductase OS=Cochlearia officinalis GN=TR PE=1 SV=1}	{pda:103697345; K08081 TR1 tropinone reductase I 1.1.1.206 ko00960; Metabolism; Biosynthesis of other secondary metabolites; Tropane, piperidine and pyridine alkaloid biosynthesis}	{At5g06060; KOG0725 Reductases with broad range of substrate specificities R General function prediction only ;}	{GO:0003824; NA GO:0055114; oxidation-reduction process; biological_process GO:0051287; NAD binding; molecular_function GO:0050662; coenzyme binding; molecular_function}	{NA}	{PF01370:NAD dependent epimerase/dehydratase family PF02826:D-isomer specific 2-hydroxyacid dehydrogenase, NAD binding domain}
i0_HQ_PARFLO_c16759	{XP_003527091.1; PREDICTED: peptidyl-prolyl cis-trans isomerase NIMA-interacting 4 [Glycine max]}	{sp|Q9CWW6|PIN4_MOUSE; Peptidyl-prolyl cis-trans isomerase NIMA-interacting 4 OS=Mus musculus GN=Pin4 PE=1 SV=1}	{pda:103702774; K09579 PIN4 peptidyl-prolyl cis-trans isomerase NIMA-interacting 4 5.2.1.8 -}	{At1g26550; KOG3258 Parvulin-like peptidyl-prolyl cis-trans isomerase O Posttranslational modification, protein turnover, chaperones ;}	{GO:0016853; isomerase activity; molecular_function}	{XM_008785336.1; PREDICTED: Phoenix dactylifera peptidyl-prolyl cis-trans isomerase NIMA-interacting 4 (LOC103702774), mRNA}	{PF13145:PPIC-type PPIASE domain PF00639:PPIC-type PPIASE domain}
i0_HQ_PARFLO_c16764	{XP_019711261.1; PREDICTED: uncharacterized protein LOC105060020 [Elaeis guineensis]}	{sp|P80883|PETM_SPIOL; Cytochrome b6-f complex subunit 7 (Fragment) OS=Spinacia oleracea GN=petM PE=1 SV=1}	{nnu:104595834; - - - - -}	{NA}	{GO:0009512; cytochrome b6f complex; cellular_component}	{NA}	{PF08041:PetM family of cytochrome b6f complex subunit 7}
i0_HQ_PARFLO_c16773	{NA}	{NA}	{NA}	{NA}	{NA}	{NA}	{NA}
i0_HQ_PARFLO_c16796	{XP_020083918.1; ER membrane protein complex subunit 8/9 homolog [Ananas comosus]}	{sp|Q9FG71|EMC89_ARATH; ER membrane protein complex subunit 8/9 homolog OS=Arabidopsis thaliana GN=EMB2731 PE=2 SV=1}	{mus:103978855; - - - - -}	{At5g55940; KOG3289 Uncharacterized conserved protein encoded by sequence overlapping the COX4 gene R General function prediction only ;}	{GO:0005515; protein binding; molecular_function}	{XM_010935891.1; PREDICTED: Elaeis guineensis ER membrane protein complex subunit 8/9 homolog (LOC105054403), mRNA}	{PF01398:JAB1/Mov34/MPN/PAD-1 ubiquitin protease}
i0_HQ_PARFLO_c16799	{XP_008789596.1; PREDICTED: probable calcium-binding protein CML36 [Phoenix dactylifera]}	{sp|Q9SS31|CML36_ARATH; Probable calcium-binding protein CML36 OS=Arabidopsis thaliana GN=CML36 PE=2 SV=1}	{pda:103707038; K13448 CML calcium-binding protein CML - ko04626; Organismal Systems; Environmental adaptation; Plant-pathogen interaction}	{At3g10190; KOG0027 Calmodulin and related proteins (EF-Hand superfamily) T Signal transduction mechanisms ;}	{GO:0005509; calcium ion binding; molecular_function}	{XM_008788673.1; PREDICTED: Phoenix dactylifera probable calcium-binding protein CML36 (LOC103705076), mRNA}	{PF13202:EF hand PF13405:EF-hand domain PF00036:EF hand PF13833:EF-hand domain pair PF13499:EF-hand domain pair}
i0_HQ_PARFLO_c168	{XP_008788994.1; PREDICTED: glutathione S-transferase DHAR2-like [Phoenix dactylifera]}	{sp|Q8LE52|DHAR3_ARATH; Glutathione S-transferase DHAR3, chloroplastic OS=Arabidopsis thaliana GN=DHAR3 PE=1 SV=1}	{pda:103706622; - - - - -}	{At1g19570; KOG1422 Intracellular Cl- channel CLIC, contains GST domain P Inorganic ion transport and metabolism ;}	{GO:0045454; cell redox homeostasis; biological_process GO:0005741; mitochondrial outer membrane; cellular_component GO:0015035; protein disulfide oxidoreductase activity; molecular_function GO:0005515; protein binding; molecular_function GO:0006626; protein targeting to mitochondrion; biological_process GO:0009055; NA}	{KR149279.1; Oncidium hybrid cultivar dehydroascorbate reductase (DHAR) mRNA, partial cds}	{PF02798:Glutathione S-transferase, N-terminal domain PF13417:Glutathione S-transferase, N-terminal domain PF00462:Glutaredoxin PF10568:Outer mitochondrial membrane transport complex protein PF13409:Glutathione S-transferase, N-terminal domain}
i0_HQ_PARFLO_c16822	{XP_004149815.1; PREDICTED: 60S ribosomal protein L35 [Cucumis sativus]}	{sp|Q9M5L0|RL35_EUPES; 60S ribosomal protein L35 OS=Euphorbia esula GN=RPL35 PE=2 SV=1}	{pper:PRUPE_ppa012945mg; K02918 RP-L35e, RPL35 large subunit ribosomal protein L35e - ko03010; Genetic Information Processing; Translation; Ribosome}	{At3g09500; KOG3436 60S ribosomal protein L35 J Translation, ribosomal structure and biogenesis ;}	{GO:0006412; translation; biological_process GO:0070206; protein trimerization; biological_process GO:0005622; intracellular; cellular_component GO:0005840; ribosome; cellular_component GO:0003735; structural constituent of ribosome; molecular_function}	{XM_008785383.2; PREDICTED: Phoenix dactylifera 60S ribosomal protein L35 (LOC103702814), mRNA}	{PF16331:TolA binding protein trimerisation PF00831:Ribosomal L29 protein}
i0_HQ_PARFLO_c1686	{XP_009401937.1; PREDICTED: 60S ribosomal protein L17 [Musa acuminata subsp. malaccensis]}	{sp|O48557|RL17_MAIZE; 60S ribosomal protein L17 OS=Zea mays GN=RPL17 PE=2 SV=1}	{nnu:104598286; K02880 RP-L17e, RPL17 large subunit ribosomal protein L17e - ko03010; Genetic Information Processing; Translation; Ribosome}	{At1g67430; KOG3353 60S ribosomal protein L22 J Translation, ribosomal structure and biogenesis ;}	{GO:0006412; translation; biological_process GO:0005840; ribosome; cellular_component GO:0003735; structural constituent of ribosome; molecular_function}	{FP097289.1; Phyllostachys edulis cDNA clone: bphyst029h07, full insert sequence}	{PF00237:Ribosomal protein L22p/L17e}
i0_HQ_PARFLO_c1688	{XP_010910867.2; PREDICTED: vesicle-associated membrane protein 711 [Elaeis guineensis]}	{sp|O49377|VA711_ARATH; Vesicle-associated membrane protein 711 OS=Arabidopsis thaliana GN=VAMP711 PE=1 SV=2}	{atr:18446352; K08515 VAMP7 vesicle-associated membrane protein 7 - ko04130; Genetic Information Processing; Folding, sorting and degradation; SNARE interactions in vesicular transport}	{At4g32150; KOG0859 Synaptobrevin/VAMP-like protein U Intracellular trafficking, secretion, and vesicular transport ;}	{GO:0016021; integral to membrane; cellular_component GO:0016192; vesicle-mediated transport; biological_process}	{XM_010929065.2; PREDICTED: Elaeis guineensis vesicle-associated membrane protein 711-like (LOC105049430), mRNA}	{PF00957:Synaptobrevin}
i0_HQ_PARFLO_c1691	{XP_010933483.1; PREDICTED: uncharacterized protein LOC105053865 [Elaeis guineensis]}	{NA}	{pda:103704692; - - - - -}	{NA}	{NA}	{XM_010465420.1; PREDICTED: Camelina sativa uncharacterized LOC104744374 (LOC104744374), mRNA}	{NA}
i0_HQ_PARFLO_c1695	{NA}	{NA}	{NA}	{NA}	{NA}	{NA}	{NA}
i0_HQ_PARFLO_c1701	{XP_006655702.1; PREDICTED: callose synthase 10 [Oryza brachyantha]}	{sp|Q9SFU6|CALS9_ARATH; Callose synthase 9 OS=Arabidopsis thaliana GN=CALS9 PE=2 SV=2}	{egr:104417191; K11000 CALS callose synthase 2.4.1.- -}	{At3g07160; KOG0916 1,3-beta-glucan synthase/callose synthase catalytic subunit M Cell wall/membrane/envelope biogenesis ;}	{GO:0006075; 1,3-beta-D-glucan biosynthetic process; biological_process GO:0003843; 1,3-beta-D-glucan synthase activity; molecular_function GO:0016020; membrane; cellular_component GO:0000148; 1,3-beta-D-glucan synthase complex; cellular_component}	{NA}	{PF02364:1,3-beta-glucan synthase component }
i0_HQ_PARFLO_c1709	{XP_012838074.1; PREDICTED: CBS domain-containing protein CBSX3, mitochondrial-like [Erythranthe guttata]}	{sp|Q9LEV3|CBSX3_ARATH; CBS domain-containing protein CBSX3, mitochondrial OS=Arabidopsis thaliana GN=CBSX3 PE=1 SV=1}	{sind:105163809; - - - - -}	{NA}	{NA}	{XM_017760946.1; PREDICTED: Gossypium arboreum CBS domain-containing protein CBSX3, mitochondrial (LOC108461197), transcript variant X2, mRNA}	{NA}
i0_HQ_PARFLO_c1710	{XP_020084974.1; uncharacterized protein LOC109707859, partial [Ananas comosus]}	{NA}	{egu:105043703; - - - - -}	{NA}	{NA}	{NA}	{NA}
i0_HQ_PARFLO_c1713	{XP_008803536.1; PREDICTED: ER membrane protein complex subunit 4-like [Phoenix dactylifera]}	{sp|Q6PBF7|EMC4_XENTR; ER membrane protein complex subunit 4 OS=Xenopus tropicalis GN=emc4 PE=2 SV=1}	{mus:103973869; - - - - -}	{At5g10780; KOG3318 Predicted membrane protein S Function unknown ;}	{NA}	{XM_008805314.2; PREDICTED: Phoenix dactylifera ER membrane protein complex subunit 4-like (LOC103717075), mRNA}	{NA}
i0_HQ_PARFLO_c1714	{XP_008668622.1; PREDICTED: empty pericarp 2 isoform X1 [Zea mays]}	{sp|O75506|HSBP1_HUMAN; Heat shock factor-binding protein 1 OS=Homo sapiens GN=HSBP1 PE=1 SV=1}	{sita:101763725; K19765 HSBP1 heat shock factor-binding protein 1 - ko04212; Organismal Systems; Aging; Longevity regulating pathway - worm}	{7297944; KOG4117 Heat shock factor binding protein KO Transcription ; Posttranslational modification, protein turnover, chaperones ;}	{GO:0003677; DNA binding; molecular_function GO:0000166; nucleotide binding; molecular_function GO:0005524; ATP binding; molecular_function GO:0003714; transcription corepressor activity; molecular_function}	{XM_009383366.2; PREDICTED: Musa acuminata subsp. malaccensis heat shock factor-binding protein 1-like (LOC103969724), mRNA}	{PF06825:Heat shock factor binding protein 1 PF01580:FtsK/SpoIIIE family}
i0_HQ_PARFLO_c1716	{CBI21837.3; unnamed protein product, partial [Vitis vinifera]}	{NA}	{pvu:PHAVU_011G114500g; - - - - -}	{NA}	{NA}	{NA}	{NA}
i0_HQ_PARFLO_c1718	{XP_008666844.1; PREDICTED: uncharacterized protein LOC103645593 [Zea mays]}	{NA}	{zma:103645593; - - - - -}	{NA}	{NA}	{NA}	{NA}
i0_HQ_PARFLO_c1722	{XP_009410882.1; PREDICTED: ubiquitin domain-containing protein 2-like [Musa acuminata subsp. malaccensis]}	{sp|Q6GL38|UBTD1_XENTR; Ubiquitin domain-containing protein 1 OS=Xenopus tropicalis GN=ubtd1 PE=2 SV=1}	{egu:105041419; - - - - -}	{At1g53400; KOG0013 Uncharacterized conserved protein S Function unknown ;}	{NA}	{XM_008794097.2; PREDICTED: Phoenix dactylifera ubiquitin domain-containing protein 1-like (LOC103708967), transcript variant X2, mRNA}	{NA}
i0_HQ_PARFLO_c1723	{JAT62361.1; UPF0468 protein CG5343 [Anthurium amnicola]}	{sp|Q9VKV8|CFA20_DROME; Cilia- and flagella-associated protein 20 OS=Drosophila melanogaster GN=Bug22 PE=2 SV=1}	{gra:105788510; - - - - -}	{At3g12300; KOG3213 Transcription factor IIB K Transcription ;}	{NA}	{NA}	{NA}
i0_HQ_PARFLO_c1724	{XP_008781764.1; PREDICTED: uncharacterized protein LOC103701479 [Phoenix dactylifera]}	{NA}	{pda:103701479; - - - - -}	{NA}	{NA}	{NA}	{NA}
i0_HQ_PARFLO_c1726	{XP_019710200.1; PREDICTED: probable NADH dehydrogenase [ubiquinone] 1 alpha subcomplex subunit 5, mitochondrial [Elaeis guineensis]}	{sp|Q9FLX7|NDUA5_ARATH; Probable NADH dehydrogenase [ubiquinone] 1 alpha subcomplex subunit 5, mitochondrial OS=Arabidopsis thaliana GN=At5g52840 PE=1 SV=1}	{pda:103701009; K03949 NDUFA5 NADH dehydrogenase (ubiquinone) 1 alpha subcomplex subunit 5 - ko00190; Metabolism; Energy metabolism; Oxidative phosphorylation | ko05010; Human Diseases; Neurodegenerative diseases; Alzheimer's disease | ko05012; Human Diseases; Neurodegenerative diseases; Parkinson's disease | ko05016; Human Diseases; Neurodegenerative diseases; Huntington's disease | ko04932; Hum…	{At5g52840; KOG3365 NADH:ubiquinone oxidoreductase, NDUFA5/B13 subunit C Energy production and conversion ;}	{GO:0005515; protein binding; molecular_function GO:0016651; oxidoreductase activity, acting on NADH or NADPH; molecular_function GO:0005743; mitochondrial inner membrane; cellular_component GO:0022904; respiratory electron transport chain; biological_process}	{XM_019854641.1; PREDICTED: Elaeis guineensis probable NADH dehydrogenase [ubiquinone] 1 alpha subcomplex subunit 5, mitochondrial (LOC105057324), mRNA}	{PF04716:ETC complex I subunit conserved region PF02260:FATC domain}
i0_HQ_PARFLO_c1729	{XP_019181342.1; PREDICTED: inosine triphosphate pyrophosphatase [Ipomoea nil]}	{sp|F6HS55|ITPA_VITVI; Inosine triphosphate pyrophosphatase OS=Vitis vinifera GN=VIT_05s0051g00580 PE=2 SV=1}	{ini:109176355; K01519 ITPA inosine triphosphate pyrophosphatase 3.6.1.- ko00230; Metabolism; Nucleotide metabolism; Purine metabolism | ko00983; Metabolism; Xenobiotics biodegradation and metabolism; Drug metabolism - other enzymes}	{At4g13720; KOG3222 Inosine triphosphate pyrophosphatase F Nucleotide transport and metabolism ;}	{GO:0016787; hydrolase activity; molecular_function}	{FP099394.1; Phyllostachys edulis cDNA clone: bphylf024b21, full insert sequence}	{PF01725:Ham1 family}
i0_HQ_PARFLO_c173	{NA}	{NA}	{NA}	{NA}	{NA}	{NA}	{NA}
i0_HQ_PARFLO_c1731	{XP_008776256.1; PREDICTED: probable protein phosphatase 2C 47 [Phoenix dactylifera]}	{sp|Q9FYN7|P2C02_ORYSJ; Probable protein phosphatase 2C 2 OS=Oryza sativa subsp. japonica GN=Os01g0295700 PE=2 SV=1}	{cam:101494456; K14803 PTC2_3 protein phosphatase PTC2/3 3.1.3.16 -}	{At3g62260; KOG0698 Serine/threonine protein phosphatase T Signal transduction mechanisms ;}	{NA}	{XM_009387099.2; PREDICTED: Musa acuminata subsp. malaccensis probable protein phosphatase 2C 2 (LOC103972753), mRNA}	{NA}
i0_HQ_PARFLO_c1733	{XP_020091939.1; thioredoxin-like protein HCF164, chloroplastic isoform X5 [Ananas comosus]}	{sp|Q7Y0D4|TR164_ORYSJ; Thioredoxin-like protein HCF164, chloroplastic OS=Oryza sativa subsp. japonica GN=Os03g0767500 PE=2 SV=1}	{pda:103709172; - - - - -}	{At4g37200; KOG0907 Thioredoxin O Posttranslational modification, protein turnover, chaperones ;}	{GO:0016209; NA GO:0016491; oxidoreductase activity; molecular_function GO:0055114; oxidation-reduction process; biological_process GO:0045454; cell redox homeostasis; biological_process}	{XM_007045166.2; PREDICTED: Theobroma cacao thioredoxin-like protein HCF164, chloroplastic (LOC18609846), mRNA}	{PF08534:Redoxin PF00578:AhpC/TSA family PF00085:Thioredoxin}
i0_HQ_PARFLO_c1734	{AFS50007.1; hypothetical protein [Dendrobium catenatum]}	{sp|Q56P03|EAPP_HUMAN; E2F-associated phosphoprotein OS=Homo sapiens GN=EAPP PE=1 SV=4}	{egu:105042784; - - - - -}	{At5g08320; KOG3395 Uncharacterized conserved protein S Function unknown ;}	{NA}	{NA}	{NA}
i0_HQ_PARFLO_c1735	{XP_010941067.2; PREDICTED: acid phosphatase 1 [Elaeis guineensis]}	{sp|P27061|PPA1_SOLLC; Acid phosphatase 1 OS=Solanum lycopersicum GN=APS1 PE=2 SV=1}	{nnu:104598436; - - - - -}	{NA}	{NA}	{XM_019609406.1; PREDICTED: Lupinus angustifolius acid phosphatase 1-like (LOC109363224), mRNA}	{NA}
i0_HQ_PARFLO_c1738	{NA}	{NA}	{NA}	{NA}	{NA}	{NA}	{NA}
i0_HQ_PARFLO_c1739	{XP_008800524.1; PREDICTED: superoxide dismutase [Cu-Zn]-like isoform X2 [Phoenix dactylifera]}	{sp|Q42611|SODC1_BRAJU; Superoxide dismutase [Cu-Zn] 1 OS=Brassica juncea GN=SODCC1 PE=2 SV=3}	{sita:101783048; K04565 SOD1 superoxide dismutase, Cu-Zn family 1.15.1.1 ko04146; Cellular Processes; Transport and catabolism; Peroxisome | ko04213; Organismal Systems; Aging; Longevity regulating pathway - multiple species | ko05014; Human Diseases; Neurodegenerative diseases; Amyotrophic lateral sclerosis (ALS) | ko05016; Human Diseases; Neurodegenerative diseases; Huntington's disease | ko050…	{At1g08830; KOG0441 Cu2+/Zn2+ superoxide dismutase SOD1 P Inorganic ion transport and metabolism ;}	{GO:0055114; oxidation-reduction process; biological_process GO:0006801; superoxide metabolic process; biological_process GO:0046872; metal ion binding; molecular_function}	{XM_010940392.2; PREDICTED: Elaeis guineensis superoxide dismutase [Cu-Zn] (LOC105057698), mRNA}	{PF00080:Copper/zinc superoxide dismutase (SODC)}
i0_HQ_PARFLO_c1740	{XP_008810905.1; PREDICTED: high mobility group B protein 7-like [Phoenix dactylifera]}	{sp|Q8LDF9|HMGB7_ARATH; High mobility group B protein 7 OS=Arabidopsis thaliana GN=HMGB7 PE=1 SV=1}	{pda:103722205; K11296 HMGB3 high mobility group protein B3 - -}	{At5g23420; KOG0381 HMG box-containing protein R General function prediction only ;}	{GO:0007275; multicellular organismal development; biological_process}	{NA}	{PF04690:YABBY protein}
i0_HQ_PARFLO_c1743	{XP_010905503.1; PREDICTED: thylakoid lumenal 17.9 kDa protein, chloroplastic [Elaeis guineensis]}	{sp|Q9SW33|TL1Y_ARATH; Thylakoid lumenal 17.9 kDa protein, chloroplastic OS=Arabidopsis thaliana GN=At4g24930 PE=1 SV=1}	{egr:104416773; - - - - -}	{NA}	{NA}	{NA}	{NA}
i0_HQ_PARFLO_c17443	{NA}	{NA}	{NA}	{NA}	{NA}	{NA}	{NA}
i0_HQ_PARFLO_c1745	{XP_002298104.1; signal peptidase family protein [Populus trichocarpa]}	{sp|Q9R0P6|SC11A_MOUSE; Signal peptidase complex catalytic subunit SEC11A OS=Mus musculus GN=Sec11a PE=1 SV=1}	{pop:POPTR_0001s17120g; K13280 SEC11, sipW signal peptidase, endoplasmic reticulum-type 3.4.-.- ko03060; Genetic Information Processing; Folding, sorting and degradation; Protein export}	{At1g52600; KOG3342 Signal peptidase I U Intracellular trafficking, secretion, and vesicular transport ;}	{NA}	{XM_004152158.2; PREDICTED: Cucumis sativus signal peptidase complex catalytic subunit SEC11A (LOC101215961), mRNA}	{NA}
i0_HQ_PARFLO_c1751	{XP_009412179.1; PREDICTED: methyl-CpG-binding domain-containing protein 4-like [Musa acuminata subsp. malaccensis]}	{sp|Q9LYB9|MBD4_ARATH; Methyl-CpG-binding domain-containing protein 4 OS=Arabidopsis thaliana GN=MBD4 PE=2 SV=1}	{egu:105038097; - - - - -}	{At3g63030; KOG4161 Methyl-CpG binding transcription regulators KB Transcription ; Chromatin structure and dynamics ;}	{GO:0005634; nucleus; cellular_component GO:0003677; DNA binding; molecular_function GO:0008270; zinc ion binding; molecular_function}	{NA}	{PF01429:Methyl-CpG binding domain PF07496:CW-type Zinc Finger}
i0_HQ_PARFLO_c1753	{NA}	{NA}	{NA}	{NA}	{NA}	{NA}	{NA}
i0_HQ_PARFLO_c1755	{NA}	{NA}	{NA}	{NA}	{GO:0005681; spliceosomal complex; cellular_component GO:0000398; nuclear mRNA splicing, via spliceosome; biological_process}	{NA}	{PF04889:Cwf15/Cwc15 cell cycle control protein}
i0_HQ_PARFLO_c1756	{XP_010928574.1; PREDICTED: uncharacterized protein LOC105050309 [Elaeis guineensis]}	{NA}	{egu:105039172; - - - - -}	{NA}	{NA}	{XM_010915222.2; PREDICTED: Elaeis guineensis uncharacterized LOC105039172 (LOC105039172), transcript variant X9, mRNA}	{NA}
i0_HQ_PARFLO_c1758	{XP_007218529.1; hypothetical protein PRUPE_ppa012628mg [Prunus persica]}	{sp|P35133|UBC10_ARATH; Ubiquitin-conjugating enzyme E2 10 OS=Arabidopsis thaliana GN=UBC10 PE=1 SV=1}	{cmo:103484148; - - - - -}	{At5g53300; KOG0417 Ubiquitin-protein ligase O Posttranslational modification, protein turnover, chaperones ;}	{GO:0004871; signal transducer activity; molecular_function GO:0005515; protein binding; molecular_function GO:0015031; protein transport; biological_process GO:0005834; heterotrimeric G-protein complex; cellular_component GO:0006464; protein modification process; biological_process GO:0007186; G-protein coupled receptor protein signaling pathway; biological_process}	{XM_009421042.2; PREDICTED: Musa acuminata subsp. malaccensis ubiquitin-conjugating enzyme E2 10-like (LOC103999319), mRNA}	{PF05773:RWD domain PF05743:UEV domain PF00631:GGL domain}
i0_HQ_PARFLO_c1761	{JAT61535.1; Transmembrane emp24 domain-containing protein, partial [Anthurium amnicola]}	{sp|Q9S7M9|P24B2_ARATH; Transmembrane emp24 domain-containing protein p24beta2 OS=Arabidopsis thaliana GN=At3g07680 PE=1 SV=1}	{nnu:104594268; K20347 TMED2, EMP24 p24 family protein beta-1 - -}	{At3g07680; KOG1692 Putative cargo transport protein EMP24 (p24 protein family) U Intracellular trafficking, secretion, and vesicular transport ;}	{GO:0016021; integral to membrane; cellular_component GO:0006810; transport; biological_process}	{XM_009396285.2; PREDICTED: Musa acuminata subsp. malaccensis transmembrane emp24 domain-containing protein p24beta2 (LOC103980002), mRNA}	{PF01105:emp24/gp25L/p24 family/GOLD}
i0_HQ_PARFLO_c1773	{XP_018682942.1; PREDICTED: uncharacterized protein LOC108953101 [Musa acuminata subsp. malaccensis]}	{NA}	{pmum:103341941; - - - - -}	{NA}	{GO:0008770; [acyl-carrier-protein] phosphodiesterase activity; molecular_function GO:0006633; fatty acid biosynthetic process; biological_process}	{NA}	{PF04336:Protein of unknown function, DUF479}
i0_HQ_PARFLO_c1774	{XP_020107752.1; NADH dehydrogenase [ubiquinone] 1 alpha subcomplex subunit 8-B [Ananas comosus]}	{sp|Q9SQT4|NDA8A_ARATH; NADH dehydrogenase [ubiquinone] 1 alpha subcomplex subunit 8-A OS=Arabidopsis thaliana GN=At3g06310 PE=2 SV=1}	{pda:103706728; K03952 NDUFA8 NADH dehydrogenase (ubiquinone) 1 alpha subcomplex subunit 8 - ko00190; Metabolism; Energy metabolism; Oxidative phosphorylation | ko05010; Human Diseases; Neurodegenerative diseases; Alzheimer's disease | ko05012; Human Diseases; Neurodegenerative diseases; Parkinson's disease | ko05016; Human Diseases; Neurodegenerative diseases; Huntington's disease | ko04932; Hum…	{At3g06310; KOG3458 NADH:ubiquinone oxidoreductase, NDUFA8/PGIV/19 kDa subunit C Energy production and conversion ;}	{NA}	{XM_009370808.2; PREDICTED: Pyrus x bretschneideri NADH dehydrogenase [ubiquinone] 1 alpha subcomplex subunit 8-B-like (LOC103958538), mRNA}	{NA}
i0_HQ_PARFLO_c1775	{XP_009391455.1; PREDICTED: uncharacterized protein LOC103977615 [Musa acuminata subsp. malaccensis]}	{NA}	{egu:105041818; - - - - -}	{NA}	{GO:0016020; membrane; cellular_component GO:0009523; photosystem II; cellular_component GO:0015979; photosynthesis; biological_process}	{NA}	{PF06596:Photosystem II reaction centre X protein (PsbX)}
i0_HQ_PARFLO_c1779	{NA}	{NA}	{NA}	{NA}	{NA}	{NA}	{NA}
i0_HQ_PARFLO_c1780	{XP_010939885.2; PREDICTED: protein TIFY 10a [Elaeis guineensis]}	{sp|Q84R94|TI10A_ORYSJ; Protein TIFY 10a OS=Oryza sativa subsp. japonica GN=TIFY10A PE=1 SV=1}	{pda:103702247; K13464 JAZ jasmonate ZIM domain-containing protein - ko04075; Environmental Information Processing; Signal transduction; Plant hormone signal transduction}	{NA}	{GO:0030246; carbohydrate binding; molecular_function GO:0000272; polysaccharide catabolic process; biological_process}	{XM_010100794.1; Morus notabilis Protein TIFY 10A partial mRNA}	{PF00963:Cohesin domain}
i0_HQ_PARFLO_c1781	{XP_009394996.1; PREDICTED: DNA-damage-repair/toleration protein DRT100-like [Musa acuminata subsp. malaccensis]}	{sp|Q00874|DR100_ARATH; DNA damage-repair/toleration protein DRT100 OS=Arabidopsis thaliana GN=DRT100 PE=2 SV=2}	{mus:103999874; - - - - -}	{At3g20820; KOG0619 FOG: Leucine rich repeat R General function prediction only ;}	{GO:0005515; protein binding; molecular_function}	{NA}	{PF13855:Leucine rich repeat PF13516:Leucine Rich repeat PF00560:Leucine Rich Repeat}
i0_HQ_PARFLO_c1783	{NA}	{NA}	{NA}	{NA}	{NA}	{NA}	{NA}
i0_HQ_PARFLO_c1784	{XP_009414770.1; PREDICTED: LIM domain-containing protein WLIM1 [Musa acuminata subsp. malaccensis]}	{sp|Q94JX5|WLIM1_ARATH; LIM domain-containing protein WLIM1 OS=Arabidopsis thaliana GN=WLIM1 PE=1 SV=1}	{mus:103990637; K09377 CSRP cysteine and glycine-rich protein - -}	{At1g10200; KOG1700 Regulatory protein MLP and related LIM proteins TZ Signal transduction mechanisms ; Cytoskeleton ;}	{GO:0046872; metal ion binding; molecular_function GO:0008270; zinc ion binding; molecular_function}	{KJ728400.1; Zea mays clone pUT6705 LIM transcription factor (LIM1) mRNA, partial cds}	{PF02069:Prokaryotic metallothionein PF00412:LIM domain}
i0_HQ_PARFLO_c1785	{KYP54032.1; Uncharacterized protein At2g34160 family [Cajanus cajan]}	{sp|O22969|Y2416_ARATH; Uncharacterized protein At2g34160 OS=Arabidopsis thaliana GN=At2g34160 PE=1 SV=1}	{adu:107472696; - - - - -}	{NA}	{GO:0003676; nucleic acid binding; molecular_function GO:0004526; ribonuclease P activity; molecular_function GO:0005634; nucleus; cellular_component GO:0008033; tRNA processing; biological_process}	{XM_019580832.1; PREDICTED: Lupinus angustifolius uncharacterized protein At2g34160-like (LOC109342823), transcript variant X2, mRNA}	{PF12328:Rpp20 subunit of nuclear RNase MRP and P PF01918:Alba}
i0_HQ_PARFLO_c1787	{XP_008805529.1; PREDICTED: GPI-anchored protein LORELEI-like [Phoenix dactylifera]}	{sp|Q9FKT1|LLG1_ARATH; GPI-anchored protein LLG1 OS=Arabidopsis thaliana GN=LLG1 PE=1 SV=1}	{vvi:100247178; - - - - -}	{NA}	{NA}	{XM_009401249.2; PREDICTED: Musa acuminata subsp. malaccensis GPI-anchored protein LORELEI-like (LOC103983901), mRNA}	{NA}
i0_HQ_PARFLO_c1788	{NA}	{NA}	{NA}	{NA}	{NA}	{NA}	{NA}
i0_HQ_PARFLO_c179	{XP_020089364.1; uncharacterized protein LOC109710951 [Ananas comosus]}	{NA}	{pda:103703026; - - - - -}	{NA}	{NA}	{KR095178.1; Lycoris straminea clone comp42655_c0 microsatellite sequence}	{NA}
i0_HQ_PARFLO_c1790	{XP_020108868.1; probable glutathione peroxidase 5 isoform X2 [Ananas comosus]}	{sp|Q9LYB4|GPX5_ARATH; Probable glutathione peroxidase 5 OS=Arabidopsis thaliana GN=GPX5 PE=1 SV=1}	{pxb:103947559; - - - - -}	{At3g63080; KOG1651 Glutathione peroxidase O Posttranslational modification, protein turnover, chaperones ;}	{GO:0006979; response to oxidative stress; biological_process GO:0055114; oxidation-reduction process; biological_process GO:0004602; glutathione peroxidase activity; molecular_function GO:0016491; oxidoreductase activity; molecular_function GO:0016209; NA}	{XM_010940455.2; PREDICTED: Elaeis guineensis probable glutathione peroxidase 5 (LOC105057765), mRNA}	{PF00578:AhpC/TSA family PF08534:Redoxin PF00255:Glutathione peroxidase}
i0_HQ_PARFLO_c1793	{XP_010252723.1; PREDICTED: transmembrane protein 256 homolog [Nelumbo nucifera]}	{sp|A4K526|TM256_BUFGR; Transmembrane protein 256 homolog OS=Bufo gargarizans PE=3 SV=1}	{nnu:104594219; - - - - -}	{At2g04900; KOG3472 Predicted small membrane protein S Function unknown ;}	{NA}	{NA}	{NA}
i0_HQ_PARFLO_c1794	{XP_010276806.1; PREDICTED: 40S ribosomal protein S20-2 isoform X1 [Nelumbo nucifera]}	{sp|P35686|RS20_ORYSJ; 40S ribosomal protein S20 OS=Oryza sativa subsp. japonica GN=RPS20 PE=2 SV=2}	{nnu:104611449; K02969 RP-S20e, RPS20 small subunit ribosomal protein S20e - ko03010; Genetic Information Processing; Translation; Ribosome}	{At3g47370; KOG0900 40S ribosomal protein S20 J Translation, ribosomal structure and biogenesis ;}	{NA}	{XM_008796337.2; PREDICTED: Phoenix dactylifera 40S ribosomal protein S20-1 (LOC103710562), transcript variant X2, mRNA}	{NA}
i0_HQ_PARFLO_c1795	{XP_010279005.1; PREDICTED: sm-like protein LSM7 [Nelumbo nucifera]}	{sp|Q9SI54|LSM7_ARATH; Sm-like protein LSM7 OS=Arabidopsis thaliana GN=LSM7 PE=1 SV=1}	{nnu:104597434; K12626 LSM7 U6 snRNA-associated Sm-like protein LSm7 - ko03040; Genetic Information Processing; Transcription; Spliceosome | ko03018; Genetic Information Processing; Folding, sorting and degradation; RNA degradation}	{At2g03870; KOG1781 Small Nuclear ribonucleoprotein splicing factor A RNA processing and modification ;}	{NA}	{CU231247.1; Populus EST from mild drought-stressed leaves}	{NA}
i0_HQ_PARFLO_c1797	{XP_008807026.1; PREDICTED: testis-expressed sequence 10 protein isoform X2 [Phoenix dactylifera]}	{NA}	{zma:103646346; K14827 IPI1, TEX10 pre-rRNA-processing protein IPI1 - -}	{At5g27010; KOG2149 Uncharacterized conserved protein S Function unknown ;}	{NA}	{NA}	{NA}
i0_HQ_PARFLO_c1798	{XP_004486542.1; PREDICTED: huntingtin-interacting protein K [Cicer arietinum]}	{sp|Q2PFU1|HYPK_MACFA; Huntingtin-interacting protein K OS=Macaca fascicularis GN=HYPK PE=2 SV=1}	{cam:101497984; - - - - -}	{At3g06610; KOG3450 Huntingtin interacting protein HYPK R General function prediction only ;}	{NA}	{XM_010916281.2; PREDICTED: Elaeis guineensis huntingtin-interacting protein K (LOC105039949), mRNA}	{NA}
i0_HQ_PARFLO_c1799	{NA}	{NA}	{NA}	{NA}	{NA}	{NA}	{NA}
i0_HQ_PARFLO_c1801	{XP_019708064.1; PREDICTED: immediate early response 3-interacting protein 1 isoform X3 [Elaeis guineensis]}	{NA}	{bdi:100836617; - - - - -}	{NA}	{NA}	{NA}	{NA}
i0_HQ_PARFLO_c1803	{OEL35264.1; Costars family protein [Dichanthelium oligosanthes]}	{sp|A2XKU9|COSA_ORYSI; Costars family protein OS=Oryza sativa subsp. indica GN=OsI_012692 PE=3 SV=1}	{sbi:SORBI_01g011530; - - - - -}	{At4g33640; KOG3376 Uncharacterized conserved protein S Function unknown ;}	{NA}	{NA}	{NA}
i0_HQ_PARFLO_c1804	{XP_016743888.1; PREDICTED: uncharacterized protein LOC107953161 isoform X1 [Gossypium hirsutum]}	{NA}	{pda:103703134; - - - - -}	{NA}	{NA}	{NA}	{NA}
i0_HQ_PARFLO_c1808	{XP_009400305.1; PREDICTED: uncharacterized protein LOC103984519 [Musa acuminata subsp. malaccensis]}	{NA}	{NA}	{NA}	{NA}	{NA}	{NA}
i0_HQ_PARFLO_c1811	{XP_009334520.1; PREDICTED: UMP-CMP kinase 3-like [Pyrus x bretschneideri]}	{sp|Q6K7H2|KCY4_ORYSJ; UMP-CMP kinase 4 OS=Oryza sativa subsp. japonica GN=Os02g0778400 PE=2 SV=1}	{pvu:PHAVU_010G040800g; K13800 CMPK1, UMPK UMP-CMP kinase [EC:2.7.4.- 2.7.4.14] 2.7.4.-,2.7.4.14 ko00240; Metabolism; Nucleotide metabolism; Pyrimidine metabolism}	{At3g60180; KOG3079 Uridylate kinase/adenylate kinase F Nucleotide transport and metabolism ;}	{GO:0016301; kinase activity; molecular_function GO:0005524; ATP binding; molecular_function GO:0043531; ADP binding; molecular_function}	{XM_008779344.2; PREDICTED: Phoenix dactylifera UMP-CMP kinase 4-like (LOC103697479), transcript variant X2, mRNA}	{PF00004:ATPase family associated with various cellular activities (AAA) PF06414:Zeta toxin PF00931:NB-ARC domain}
i0_HQ_PARFLO_c1812	{XP_009413387.1; PREDICTED: uncharacterized protein LOC103994699 [Musa acuminata subsp. malaccensis]}	{NA}	{egu:105040896; - - - - -}	{NA}	{NA}	{XM_018601407.1; PREDICTED: Raphanus sativus collagen alpha-5(IV) chain (LOC108827894), mRNA}	{NA}
i0_HQ_PARFLO_c1814	{XP_009395645.1; PREDICTED: 60S ribosomal protein L10a [Musa acuminata subsp. malaccensis]}	{sp|B8B9K6|R10A_ORYSI; 60S ribosomal protein L10a OS=Oryza sativa subsp. indica GN=RPL10A PE=3 SV=1}	{pda:103699891; K02865 RP-L10Ae, RPL10A large subunit ribosomal protein L10Ae - ko03010; Genetic Information Processing; Translation; Ribosome}	{At5g22440; KOG1570 60S ribosomal protein L10A J Translation, ribosomal structure and biogenesis ;}	{GO:0098599; NA}	{XM_019846509.1; PREDICTED: Elaeis guineensis 60S ribosomal protein L10a (LOC105033041), transcript variant X3, mRNA}	{PF02089:Palmitoyl protein thioesterase}
i0_HQ_PARFLO_c1815	{XP_010928408.1; PREDICTED: uncharacterized protein LOC105050184 isoform X1 [Elaeis guineensis]}	{NA}	{pda:103714087; - - - - -}	{NA}	{NA}	{NA}	{NA}
i0_HQ_PARFLO_c1817	{XP_020105082.1; vesicle transport protein GOT1-like [Ananas comosus]}	{sp|Q6NMM1|GOT1_ARATH; Vesicle transport protein GOT1 OS=Arabidopsis thaliana GN=GOT1 PE=1 SV=1}	{obr:102717969; - - - - -}	{At3g49420; KOG1743 Ferric reductase-like proteins P Inorganic ion transport and metabolism ;}	{GO:0016192; vesicle-mediated transport; biological_process GO:0016021; integral to membrane; cellular_component GO:0019087; transformation of host cell by virus; biological_process}	{XM_010936586.2; PREDICTED: Elaeis guineensis vesicle transport protein GOT1 (LOC105054936), mRNA}	{PF04178:Got1/Sft2-like family PF05297:Herpesvirus latent membrane protein 1 (LMP1)}
i0_HQ_PARFLO_c1818	{ALJ02096.1; Clp protease proteolytic subunit (chloroplast) [Paphiopedilum armeniacum]}	{sp|Q3BAL3|CLPP_PHAAO; ATP-dependent Clp protease proteolytic subunit OS=Phalaenopsis aphrodite subsp. formosana GN=clpP PE=3 SV=1}	{mtr:MTR_0002s0730; K01358 clpP, CLPP ATP-dependent Clp protease, protease subunit 3.4.21.92 ko04112; Cellular Processes; Cell growth and death; Cell cycle - Caulobacter | ko04212; Organismal Systems; Aging; Longevity regulating pathway - worm}	{AtCh047; KOG0840 ATP-dependent Clp protease, proteolytic subunit O Posttranslational modification, protein turnover, chaperones ;}	{NA}	{KT388109.1; Paphiopedilum armeniacum chloroplast, complete genome}	{NA}
i0_HQ_PARFLO_c1820	{XP_010942315.1; PREDICTED: OTU domain-containing protein DDB_G0284757 isoform X1 [Elaeis guineensis]}	{sp|Q54P70|Y4757_DICDI; OTU domain-containing protein DDB_G0284757 OS=Dictyostelium discoideum GN=DDB_G0284757 PE=4 SV=2}	{mus:103973670; - - - - -}	{At3g02070; KOG2605 OTU (ovarian tumor)-like cysteine protease TO Signal transduction mechanisms ; Posttranslational modification, protein turnover, chaperones ;}	{NA}	{XM_010944013.2; PREDICTED: Elaeis guineensis OTU domain-containing protein DDB_G0284757 (LOC105060350), transcript variant X1, mRNA}	{NA}
i0_HQ_PARFLO_c1821	{KDO62074.1; hypothetical protein CISIN_1g010230mg [Citrus sinensis]}	{sp|Q42456|ASPR1_ORYSJ; Aspartic proteinase oryzasin-1 OS=Oryza sativa subsp. japonica GN=Os05g0567100 PE=2 SV=2}	{cit:102620813; K08245 E3.4.23.40 phytepsin 3.4.23.40 -}	{At4g04460; KOG1339 Aspartyl protease O Posttranslational modification, protein turnover, chaperones ;}	{NA}	{LT669788.1; Arabis alpina genome assembly, chromosome: chr1}	{NA}
i0_HQ_PARFLO_c1822	{XP_010545253.1; PREDICTED: V-type proton ATPase subunit e1 [Tarenaya hassleriana]}	{sp|Q9FLN5|VA0E1_ARATH; V-type proton ATPase subunit e1 OS=Arabidopsis thaliana GN=VHA-e1 PE=2 SV=1}	{crb:CARUB_v10027488mg; K02153 ATPeV0E, ATP6H V-type H+-transporting ATPase subunit e - ko00190; Metabolism; Energy metabolism; Oxidative phosphorylation | ko04145; Cellular Processes; Transport and catabolism; Phagosome | ko04966; Organismal Systems; Excretory system; Collecting duct acid secretion | ko04721; Organismal Systems; Nervous system; Synaptic vesicle cycle | ko05323; Human Diseases; I…	{At5g55290; KOG3500 Vacuolar H+-ATPase V0 sector, subunit M9.7 (M9.2) C Energy production and conversion ;}	{NA}	{XM_009396215.2; PREDICTED: Musa acuminata subsp. malaccensis V-type proton ATPase subunit e1-like (LOC103979946), mRNA}	{NA}
i0_HQ_PARFLO_c1826	{XP_010936932.1; PREDICTED: stress enhanced protein 1, chloroplastic-like [Elaeis guineensis]}	{sp|Q9M7I9|STEP1_ARATH; Stress enhanced protein 1, chloroplastic OS=Arabidopsis thaliana GN=SEP1 PE=2 SV=1}	{pda:103712598; - - - - -}	{NA}	{NA}	{NA}	{NA}
i0_HQ_PARFLO_c1828	{XP_010920408.1; PREDICTED: 60S ribosomal protein L12 [Elaeis guineensis]}	{sp|O50003|RL12_PRUAR; 60S ribosomal protein L12 OS=Prunus armeniaca GN=RPL12 PE=2 SV=1}	{egu:105044285; K02870 RP-L12e, RPL12 large subunit ribosomal protein L12e - ko03010; Genetic Information Processing; Translation; Ribosome}	{At5g60670; KOG0886 40S ribosomal protein S2 J Translation, ribosomal structure and biogenesis ;}	{GO:0005840; ribosome; cellular_component GO:0003735; structural constituent of ribosome; molecular_function GO:0006412; translation; biological_process}	{XM_009397599.2; PREDICTED: Musa acuminata subsp. malaccensis 60S ribosomal protein L12-1 (LOC103981026), mRNA}	{PF00298:Ribosomal protein L11, RNA binding domain}
i0_HQ_PARFLO_c1830	{CDP04174.1; unnamed protein product [Coffea canephora]}	{sp|O80800|ACPM2_ARATH; Acyl carrier protein 2, mitochondrial OS=Arabidopsis thaliana GN=MTACP2 PE=1 SV=1}	{egr:104427204; K03955 NDUFAB1 NADH dehydrogenase (ubiquinone) 1 alpha/beta subcomplex 1 - ko00190; Metabolism; Energy metabolism; Oxidative phosphorylation | ko05010; Human Diseases; Neurodegenerative diseases; Alzheimer's disease | ko05012; Human Diseases; Neurodegenerative diseases; Parkinson's disease | ko05016; Human Diseases; Neurodegenerative diseases; Huntington's disease | ko04932; Human…	{At1g65290; KOG1748 Acyl carrier protein/NADH-ubiquinone oxidoreductase, NDUFAB1/SDAP subunit CIQ Energy production and conversion ; Lipid transport and metabolism ; Secondary metabolites biosynthesis, transport and catabolism ;}	{NA}	{XM_009407396.2; PREDICTED: Musa acuminata subsp. malaccensis acyl carrier protein 2, mitochondrial-like (LOC103988761), mRNA}	{NA}
i0_HQ_PARFLO_c1831	{XP_010936230.1; PREDICTED: 50S ribosomal protein 6, chloroplastic [Elaeis guineensis]}	{sp|P82411|PSRP6_SPIOL; 50S ribosomal protein 6, chloroplastic OS=Spinacia oleracea GN=PSRP6 PE=1 SV=1}	{jcu:105630782; K19035 PSRP6 50S ribosomal protein 6 - -}	{NA}	{NA}	{NA}	{NA}
i0_HQ_PARFLO_c1832	{JAT56859.1; Calmodulin, partial [Anthurium amnicola]}	{sp|P27161|CALM_SOLLC; Calmodulin OS=Solanum lycopersicum GN=CALM1 PE=2 SV=2}	{nnu:104587650; K02183 CALM calmodulin - ko04014; Environmental Information Processing; Signal transduction; Ras signaling pathway | ko04015; Environmental Information Processing; Signal transduction; Rap1 signaling pathway | ko04016; Environmental Information Processing; Signal transduction; MAPK signaling pathway - plant | ko04371; Environmental Information Processing; Signal transduction; Apel…	{At3g43810; KOG0027 Calmodulin and related proteins (EF-Hand superfamily) T Signal transduction mechanisms ;}	{GO:0009055; NA GO:0007165; signal transduction; biological_process GO:0015774; polysaccharide transport; biological_process GO:0003899; DNA-directed RNA polymerase activity; molecular_function GO:0005578; proteinaceous extracellular matrix; cellular_component GO:0005515; protein binding; molecular_function GO:0020037; heme binding; molecular_function GO:0016020; membrane; cellular_component GO:0…	{XM_011626945.1; PREDICTED: Amborella trichopoda calmodulin (LOC18439217), mRNA}	{PF13833:EF-hand domain pair PF13499:EF-hand domain pair PF03874:RNA polymerase Rpb4 PF13202:EF hand PF13405:EF-hand domain PF10591:Secreted protein acidic and rich in cysteine Ca binding region PF00034:Cytochrome c PF00036:EF hand PF02563:Polysaccharide biosynthesis/export protein PF12763:Cytoskeletal-regulatory complex EF hand}
i0_HQ_PARFLO_c1833	{XP_010911987.1; PREDICTED: RWD domain-containing protein 1 [Elaeis guineensis]}	{NA}	{egu:105038015; - - - - -}	{At1g51730; KOG4018 Uncharacterized conserved protein, contains RWD domain S Function unknown ;}	{GO:0006359; regulation of transcription from RNA polymerase III promoter; biological_process}	{XM_017844248.1; PREDICTED: Phoenix dactylifera RWD domain-containing protein 1-like (LOC103712968), mRNA}	{PF11705:DNA-directed RNA polymerase III subunit Rpc31}
i0_HQ_PARFLO_c1837	{XP_010937779.1; PREDICTED: thioredoxin-like protein AAED1, chloroplastic [Elaeis guineensis]}	{sp|Q9ZUU2|AAED1_ARATH; Thioredoxin-like protein AAED1, chloroplastic OS=Arabidopsis thaliana GN=At2g37240 PE=1 SV=2}	{pda:103706641; - - - - -}	{At2g37240; KOG4498 Uncharacterized conserved protein S Function unknown ;}	{GO:0055114; oxidation-reduction process; biological_process GO:0016209; NA GO:0016491; oxidoreductase activity; molecular_function}	{NA}	{PF00578:AhpC/TSA family}
i0_HQ_PARFLO_c1838	{XP_015625817.1; PREDICTED: 60S ribosomal protein L23 [Oryza sativa Japonica Group]}	{sp|P49690|RL23_ARATH; 60S ribosomal protein L23 OS=Arabidopsis thaliana GN=RPL23A PE=2 SV=3}	{rcu:8265741; K02894 RP-L23e, RPL23 large subunit ribosomal protein L23e - ko03010; Genetic Information Processing; Translation; Ribosome}	{At3g04400; KOG0901 60S ribosomal protein L14/L17/L23 J Translation, ribosomal structure and biogenesis ;}	{GO:0005840; ribosome; cellular_component GO:0003735; structural constituent of ribosome; molecular_function GO:0006412; translation; biological_process}	{XM_002468498.1; Sorghum bicolor hypothetical protein, mRNA}	{PF00238:Ribosomal protein L14p/L23e}
i0_HQ_PARFLO_c1839	{XP_009410121.1; PREDICTED: AT-hook motif nuclear-localized protein 28-like [Musa acuminata subsp. malaccensis]}	{sp|Q9M2S3|AHL15_ARATH; AT-hook motif nuclear-localized protein 15 OS=Arabidopsis thaliana GN=AHL15 PE=2 SV=1}	{mus:103969615; - - - - -}	{NA}	{NA}	{NA}	{NA}
i0_HQ_PARFLO_c1840	{ONK64569.1; uncharacterized protein A4U43_C07F27460 [Asparagus officinalis]}	{sp|Q8S8F8|GEM_ARATH; GLABRA2 expression modulator OS=Arabidopsis thaliana GN=GEM PE=1 SV=1}	{egu:105041418; - - - - -}	{NA}	{NA}	{NA}	{NA}
i0_HQ_PARFLO_c1844	{XP_020097327.1; uncharacterized protein LOC109716354 [Ananas comosus]}	{NA}	{egu:105040205; - - - - -}	{NA}	{NA}	{XM_009382988.2; PREDICTED: Musa acuminata subsp. malaccensis uncharacterized LOC103969460 (LOC103969460), mRNA}	{NA}
i0_HQ_PARFLO_c1847	{XP_010657994.2; PREDICTED: uncharacterized protein LOC100244061 [Vitis vinifera]}	{NA}	{vvi:100244061; - - - - -}	{NA}	{NA}	{NA}	{NA}
i0_HQ_PARFLO_c1848	{AHA42267.1; AGL6 [Dendrobium hybrid cultivar]}	{sp|Q6EU39|MADS6_ORYSJ; MADS-box transcription factor 6 OS=Oryza sativa subsp. japonica GN=MADS6 PE=1 SV=1}	{pda:103702755; K09264 K09264 MADS-box transcription factor, plant - -}	{At2g45650; KOG0014 MADS box transcription factor K Transcription ;}	{GO:0046983; protein dimerization activity; molecular_function GO:0005634; nucleus; cellular_component GO:0005737; cytoplasm; cellular_component GO:0003677; DNA binding; molecular_function GO:0003700; sequence-specific DNA binding transcription factor activity; molecular_function GO:0005094; Rho GDP-dissociation inhibitor activity; molecular_function GO:0006355; regulation of transcription, DNA-d…	{AY727618.1; Arabidopsis thaliana ecotype Ko-2 SEPALLATA2 (SEP2) gene, complete cds}	{PF02115:RHO protein GDP dissociation inhibitor PF01486:K-box region PF00319:SRF-type transcription factor (DNA-binding and dimerisation domain)}
i0_HQ_PARFLO_c1849	{ONK79850.1; uncharacterized protein A4U43_C01F10800 [Asparagus officinalis]}	{sp|Q9M573|RL31_PERFR; 60S ribosomal protein L31 OS=Perilla frutescens GN=RPL31 PE=2 SV=1}	{egu:105038913; K02910 RP-L31e, RPL31 large subunit ribosomal protein L31e - ko03010; Genetic Information Processing; Translation; Ribosome}	{At5g56710; KOG0893 60S ribosomal protein L31 J Translation, ribosomal structure and biogenesis ;}	{GO:0042254; ribosome biogenesis; biological_process GO:0006412; translation; biological_process GO:0006281; DNA repair; biological_process GO:0005840; ribosome; cellular_component GO:0003735; structural constituent of ribosome; molecular_function GO:0003684; damaged DNA binding; molecular_function}	{XM_016684904.1; PREDICTED: Capsicum annuum 60S ribosomal protein L31 (LOC107840949), mRNA}	{PF09377:SBDS protein C-terminal domain PF01198:Ribosomal protein L31e PF11799:impB/mucB/samB family C-terminal domain}
i0_HQ_PARFLO_c185	{XP_008803900.1; PREDICTED: uncharacterized protein LOC103717341 [Phoenix dactylifera]}	{NA}	{sita:101771529; - - - - -}	{NA}	{GO:0016021; integral to membrane; cellular_component GO:0005783; endoplasmic reticulum; cellular_component GO:0006886; intracellular protein transport; biological_process}	{XM_008777709.2; PREDICTED: Phoenix dactylifera uncharacterized LOC103696169 (LOC103696169), mRNA}	{PF05529:B-cell receptor-associated protein 31-like }
i0_HQ_PARFLO_c1851	{XP_009384427.1; PREDICTED: cytochrome c oxidase subunit 5C [Musa acuminata subsp. malaccensis]}	{sp|Q9SXX7|COX5C_ORYSJ; Cytochrome c oxidase subunit 5C OS=Oryza sativa subsp. japonica GN=COX5C PE=3 SV=3}	{mus:103971980; - - - - -}	{NA}	{NA}	{XM_011080928.1; PREDICTED: Sesamum indicum probable cytochrome c oxidase subunit 5C-1 (LOC105162813), mRNA}	{NA}
i0_HQ_PARFLO_c1853	{XP_010942737.1; PREDICTED: NADH dehydrogenase [ubiquinone] iron-sulfur protein 6, mitochondrial [Elaeis guineensis]}	{sp|Q9M9M6|NDUS6_ARATH; NADH dehydrogenase [ubiquinone] iron-sulfur protein 6, mitochondrial OS=Arabidopsis thaliana GN=At3g03070 PE=3 SV=1}	{pxb:103943292; K03939 NDUFS6 NADH dehydrogenase (ubiquinone) Fe-S protein 6 - ko00190; Metabolism; Energy metabolism; Oxidative phosphorylation | ko05010; Human Diseases; Neurodegenerative diseases; Alzheimer's disease | ko05012; Human Diseases; Neurodegenerative diseases; Parkinson's disease | ko05016; Human Diseases; Neurodegenerative diseases; Huntington's disease | ko04932; Human Diseases; E…	{At3g03070; KOG3456 NADH:ubiquinone oxidoreductase, NDUFS6/13 kDa subunit C Energy production and conversion ;}	{NA}	{XM_006478859.2; PREDICTED: Citrus sinensis NADH dehydrogenase [ubiquinone] iron-sulfur protein 6, mitochondrial (LOC102614839), mRNA}	{NA}
i0_HQ_PARFLO_c1856	{XP_010919048.1; PREDICTED: uncharacterized protein LOC105043266 [Elaeis guineensis]}	{NA}	{egu:105043266; - - - - -}	{NA}	{NA}	{XR_001879187.1; PREDICTED: Phoenix dactylifera uncharacterized LOC103702900 (LOC103702900), ncRNA}	{NA}
i0_HQ_PARFLO_c1857	{XP_008776851.1; PREDICTED: cytochrome c oxidase subunit 6a, mitochondrial [Phoenix dactylifera]}	{sp|Q9T070|COX6A_ARATH; Cytochrome c oxidase subunit 6a, mitochondrial OS=Arabidopsis thaliana GN=COX6A PE=2 SV=1}	{egu:105061081; K02266 COX6A cytochrome c oxidase subunit 6a - ko00190; Metabolism; Energy metabolism; Oxidative phosphorylation | ko04260; Organismal Systems; Circulatory system; Cardiac muscle contraction | ko05010; Human Diseases; Neurodegenerative diseases; Alzheimer's disease | ko05012; Human Diseases; Neurodegenerative diseases; Parkinson's disease | ko05016; Human Diseases; Neurodegenerati…	{At4g37830; KOG3469 Cytochrome c oxidase, subunit VIa/COX13 C Energy production and conversion ;}	{GO:0005751; mitochondrial respiratory chain complex IV; cellular_component GO:0004129; cytochrome-c oxidase activity; molecular_function GO:0005743; mitochondrial inner membrane; cellular_component}	{XM_002466335.1; Sorghum bicolor hypothetical protein, mRNA}	{PF02046:Cytochrome c oxidase subunit VIa}
i0_HQ_PARFLO_c1858	{XP_010915346.1; PREDICTED: transcription factor RAX2 [Elaeis guineensis]}	{sp|Q9SJL7|RAX2_ARATH; Transcription factor RAX2 OS=Arabidopsis thaliana GN=RAX2 PE=1 SV=1}	{egu:105040495; K09422 MYBP myb proto-oncogene protein, plant - -}	{At2g36890; KOG0048 Transcription factor, Myb superfamily K Transcription ;}	{GO:0006338; chromatin remodeling; biological_process GO:0005634; nucleus; cellular_component GO:0005524; ATP binding; molecular_function GO:0003676; nucleic acid binding; molecular_function GO:0016818; hydrolase activity, acting on acid anhydrides, in phosphorus-containing anhydrides; molecular_function}	{XM_009400807.2; PREDICTED: Musa acuminata subsp. malaccensis transcription factor RAX3-like (LOC103983573), transcript variant X2, mRNA}	{PF09111:SLIDE}
i0_HQ_PARFLO_c186	{XP_008789701.1; PREDICTED: ATP synthase subunit epsilon, mitochondrial-like [Phoenix dactylifera]}	{sp|Q41898|ATP5E_MAIZE; ATP synthase subunit epsilon, mitochondrial OS=Zea mays PE=3 SV=1}	{pda:103707111; K02135 ATPeF1E, ATP5E, ATP15 F-type H+-transporting ATPase subunit epsilon - ko00190; Metabolism; Energy metabolism; Oxidative phosphorylation | ko05010; Human Diseases; Neurodegenerative diseases; Alzheimer's disease | ko05012; Human Diseases; Neurodegenerative diseases; Parkinson's disease | ko05016; Human Diseases; Neurodegenerative diseases; Huntington's disease}	{At1g51650; KOG3495 Mitochondrial F1F0-ATP synthase, subunit epsilon/ATP15 C Energy production and conversion ;}	{NA}	{XM_010915313.2; PREDICTED: Elaeis guineensis ATP synthase subunit epsilon, mitochondrial-like (LOC105039235), mRNA}	{NA}
i0_HQ_PARFLO_c1862	{ONK55685.1; uncharacterized protein A4U43_UnF150 [Asparagus officinalis]}	{NA}	{egu:105037892; K17784 MINOS1, MOS1 mitochondrial inner membrane organizing system protein 1 - -}	{At1g22520; KOG4604 Uncharacterized conserved protein S Function unknown ;}	{NA}	{XM_008804660.2; PREDICTED: Phoenix dactylifera uncharacterized LOC103716606 (LOC103716606), transcript variant X3, mRNA}	{NA}
i0_HQ_PARFLO_c1866	{XP_010910290.1; PREDICTED: uncharacterized protein At3g03773 [Elaeis guineensis]}	{sp|Q6ID70|Y3377_ARATH; Uncharacterized protein At3g03773 OS=Arabidopsis thaliana GN=At3g03773 PE=1 SV=1}	{jcu:105632592; - - - - -}	{At4g02450; KOG3158 HSP90 co-chaperone p23 O Posttranslational modification, protein turnover, chaperones ;}	{GO:0005681; spliceosomal complex; cellular_component GO:0000398; nuclear mRNA splicing, via spliceosome; biological_process}	{XM_004982214.1; PREDICTED: Setaria italica uncharacterized protein At3g03773 (LOC101763774), mRNA}	{PF04889:Cwf15/Cwc15 cell cycle control protein}
i0_HQ_PARFLO_c1867	{XP_010275998.1; PREDICTED: polyadenylation and cleavage factor homolog 4 isoform X1 [Nelumbo nucifera]}	{sp|Q0WPF2|PCFS4_ARATH; Polyadenylation and cleavage factor homolog 4 OS=Arabidopsis thaliana GN=PCFS4 PE=1 SV=1}	{vvi:100255600; K14400 PCF11 pre-mRNA cleavage complex 2 protein Pcf11 - ko03015; Genetic Information Processing; Translation; mRNA surveillance pathway}	{At2g36480; KOG2071 mRNA cleavage and polyadenylation factor I/II complex, subunit Pcf11 A RNA processing and modification ;}	{NA}	{XM_013892972.1; PREDICTED: Brassica napus uncharacterized LOC106451110 (LOC106451110), mRNA}	{NA}
i0_HQ_PARFLO_c1869	{NA}	{NA}	{NA}	{NA}	{NA}	{NA}	{NA}
i0_HQ_PARFLO_c1870	{XP_010251568.1; PREDICTED: uncharacterized protein LOC104593432 [Nelumbo nucifera]}	{NA}	{nnu:104593432; - - - - -}	{NA}	{NA}	{XM_019600281.1; PREDICTED: Lupinus angustifolius uncharacterized LOC109356763 (LOC109356763), mRNA}	{NA}
i0_HQ_PARFLO_c1871	{XP_008781810.1; PREDICTED: glutaredoxin-C8 [Phoenix dactylifera]}	{sp|Q0DAE4|GRXC8_ORYSJ; Glutaredoxin-C8 OS=Oryza sativa subsp. japonica GN=GRXC8 PE=2 SV=2}	{pda:103701513; K03676 grxC, GLRX, GLRX2 glutaredoxin 3 - -}	{At5g20500; KOG1752 Glutaredoxin and related proteins O Posttranslational modification, protein turnover, chaperones ;}	{GO:0009055; NA GO:0045454; cell redox homeostasis; biological_process GO:0015035; protein disulfide oxidoreductase activity; molecular_function GO:0005515; protein binding; molecular_function}	{XM_017402793.1; PREDICTED: Daucus carota subsp. sativus glutaredoxin-C4 (LOC108227573), mRNA}	{PF01323:DSBA-like thioredoxin domain PF13417:Glutathione S-transferase, N-terminal domain PF00462:Glutaredoxin PF13409:Glutathione S-transferase, N-terminal domain}
i0_HQ_PARFLO_c1874	{XP_008806249.1; PREDICTED: uncharacterized protein LOC103718989 [Phoenix dactylifera]}	{NA}	{egu:105041198; - - - - -}	{At1g13350; KOG0670 U4/U6-associated splicing factor PRP4 A RNA processing and modification ;}	{NA}	{NA}	{NA}
i0_HQ_PARFLO_c1875	{XP_006381003.1; hypothetical protein POPTR_0006s04640g [Populus trichocarpa]}	{NA}	{egu:105045582; - - - - -}	{NA}	{NA}	{NA}	{NA}
i0_HQ_PARFLO_c1876	{ACP43542.1; lipid transfer protein [Chimonanthus praecox]}	{sp|A0A0B4JDK1|NLTP_ANEGR; Non-specific lipid-transfer protein OS=Anethum graveolens PE=1 SV=1}	{nta:107772808; - - - - -}	{NA}	{NA}	{NA}	{NA}
i0_HQ_PARFLO_c1878	{NA}	{NA}	{NA}	{NA}	{GO:0006874; cellular calcium ion homeostasis; biological_process GO:0005219; ryanodine-sensitive calcium-release channel activity; molecular_function GO:0016021; integral to membrane; cellular_component}	{NA}	{PF06459:Ryanodine Receptor TM 4-6}
i0_HQ_PARFLO_c1879	{XP_008798226.1; PREDICTED: 14 kDa zinc-binding protein [Phoenix dactylifera]}	{sp|P42856|ZB14_MAIZE; 14 kDa zinc-binding protein OS=Zea mays GN=ZBP14 PE=1 SV=1}	{nnu:104599674; K02503 HINT1, hinT, hit histidine triad (HIT) family protein - -}	{At1g31160; KOG3275 Zinc-binding protein of the histidine triad (HIT) family T Signal transduction mechanisms ;}	{NA}	{XM_010943360.2; PREDICTED: Elaeis guineensis 14 kDa zinc-binding protein (LOC105059873), mRNA}	{NA}
i0_HQ_PARFLO_c1881	{XP_010647493.1; PREDICTED: GTP-binding protein YPTM2 [Vitis vinifera]}	{sp|Q05737|YPTM2_MAIZE; GTP-binding protein YPTM2 OS=Zea mays GN=YPTM2 PE=2 SV=1}	{pop:POPTR_0003s07970g; K07874 RAB1A Ras-related protein Rab-1A - ko05134; Human Diseases; Infectious diseases: Bacterial; Legionellosis}	{At1g02130; KOG0084 GTPase Rab1/YPT1, small G protein superfamily, and related GTP-binding proteins TU Signal transduction mechanisms ; Intracellular trafficking, secretion, and vesicular transport ;}	{GO:0016887; ATPase activity; molecular_function GO:0006576; cellular biogenic amine metabolic process; biological_process GO:0003924; GTPase activity; molecular_function GO:0007264; small GTPase mediated signal transduction; biological_process GO:0005525; GTP binding; molecular_function GO:0005524; ATP binding; molecular_function}	{XM_010649191.1; PREDICTED: Vitis vinifera GTP-binding protein YPTM2 (LOC100248422), mRNA}	{PF03193:Protein of unknown function, DUF258 PF00004:ATPase family associated with various cellular activities (AAA) PF01926:50S ribosome-binding GTPase PF04670:Gtr1/RagA G protein conserved region PF00071:Ras family PF00735:Septin PF07728:AAA domain (dynein-related subfamily) PF00005:ABC transporter PF08477:Ras of Complex, Roc, domain of DAPkinase PF00025:ADP-ribosylation factor family PF10662:E…
i0_HQ_PARFLO_c1882	{XP_010911482.1; PREDICTED: transcription initiation factor TFIID subunit 10-like [Elaeis guineensis]}	{sp|O04173|TAF10_ARATH; Transcription initiation factor TFIID subunit 10 OS=Arabidopsis thaliana GN=TAF10 PE=1 SV=1}	{pda:103702412; K03134 TAF10 transcription initiation factor TFIID subunit 10 - ko03022; Genetic Information Processing; Transcription; Basal transcription factors | ko05168; Human Diseases; Infectious diseases: Viral; Herpes simplex infection}	{At4g31720; KOG3423 Transcription initiation factor TFIID, subunit TAF10 (also component of histone acetyltransferase SAGA) K Transcription ;}	{GO:0005634; nucleus; cellular_component GO:0006352; transcription initiation, DNA-dependent; biological_process}	{XM_007011581.2; PREDICTED: Theobroma cacao transcription initiation factor TFIID subunit 10 (LOC18587658), mRNA}	{PF03540:Transcription initiation factor TFIID 23-30kDa subunit}
i0_HQ_PARFLO_c1883	{JAT42060.1; Calmodulin-related protein, partial [Anthurium amnicola]}	{sp|P62202|CALM_BRYDI; Calmodulin OS=Bryonia dioica PE=2 SV=2}	{nnu:104593543; - - - - -}	{At3g43810; KOG0027 Calmodulin and related proteins (EF-Hand superfamily) T Signal transduction mechanisms ;}	{GO:0003899; DNA-directed RNA polymerase activity; molecular_function GO:0007165; signal transduction; biological_process GO:0015774; polysaccharide transport; biological_process GO:0005515; protein binding; molecular_function GO:0005578; proteinaceous extracellular matrix; cellular_component GO:0016020; membrane; cellular_component GO:0006351; transcription, DNA-dependent; biological_process GO:…	{XM_010910799.1; PREDICTED: Elaeis guineensis calmodulin-7 (LOC105035282), mRNA}	{PF02563:Polysaccharide biosynthesis/export protein PF12763:Cytoskeletal-regulatory complex EF hand PF00036:EF hand PF10591:Secreted protein acidic and rich in cysteine Ca binding region PF13405:EF-hand domain PF13202:EF hand PF03874:RNA polymerase Rpb4 PF13499:EF-hand domain pair PF13833:EF-hand domain pair}
i0_HQ_PARFLO_c1884	{XP_020090126.1; dormancy-associated protein homolog 3-like isoform X2 [Ananas comosus]}	{NA}	{egu:105042011; - - - - -}	{NA}	{NA}	{NA}	{NA}
i0_HQ_PARFLO_c1886	{XP_010250004.1; PREDICTED: uncharacterized protein LOC104592363 [Nelumbo nucifera]}	{NA}	{nnu:104592363; - - - - -}	{NA}	{GO:0051082; unfolded protein binding; molecular_function GO:0005887; integral to plasma membrane; cellular_component GO:0031072; heat shock protein binding; molecular_function}	{NA}	{PF00684:DnaJ central domain PF06305:Protein of unknown function (DUF1049)}
i0_HQ_PARFLO_c1889	{XP_010063371.1; PREDICTED: uncharacterized protein LOC104450491 [Eucalyptus grandis]}	{NA}	{cit:102623413; - - - - -}	{NA}	{NA}	{NA}	{NA}
i0_HQ_PARFLO_c1890	{XP_008776561.1; PREDICTED: zinc finger A20 and AN1 domain-containing stress-associated protein 1-like [Phoenix dactylifera]}	{sp|Q9LHJ8|SAP5_ARATH; Zinc finger A20 and AN1 domain-containing stress-associated protein 5 OS=Arabidopsis thaliana GN=SAP5 PE=2 SV=1}	{egu:105038915; - - - - -}	{At3g12630; KOG3173 Predicted Zn-finger protein R General function prediction only ;}	{GO:0008270; zinc ion binding; molecular_function GO:0006464; protein modification process; biological_process GO:0003677; DNA binding; molecular_function GO:0016151; nickel ion binding; molecular_function}	{GU969053.1; Phyllostachys vivax cultivar aureocaulis zinc finger protein mRNA, complete cds}	{PF01428:AN1-like Zinc finger PF01754:A20-like zinc finger PF01155:Hydrogenase/urease nickel incorporation, metallochaperone, hypA}
i0_HQ_PARFLO_c1893	{XP_010906912.1; PREDICTED: non-symbiotic hemoglobin 1 [Elaeis guineensis]}	{sp|O04985|HBL2_ORYSJ; Non-symbiotic hemoglobin 2 OS=Oryza sativa subsp. japonica GN=HB2 PE=2 SV=1}	{obr:102707753; - - - - -}	{At2g16060; KOG3378 Globins and related hemoproteins C Energy production and conversion ;}	{GO:0019825; oxygen binding; molecular_function GO:0020037; heme binding; molecular_function}	{NA}	{PF00042:Globin}
i0_HQ_PARFLO_c1894	{XP_008788654.1; PREDICTED: ATP synthase subunit delta', mitochondrial-like [Phoenix dactylifera]}	{sp|Q40089|ATP4_IPOBA; ATP synthase subunit delta', mitochondrial OS=Ipomoea batatas PE=1 SV=1}	{pda:103706362; K02134 ATPeF1D, ATP5D, ATP16 F-type H+-transporting ATPase subunit delta - ko00190; Metabolism; Energy metabolism; Oxidative phosphorylation | ko05010; Human Diseases; Neurodegenerative diseases; Alzheimer's disease | ko05012; Human Diseases; Neurodegenerative diseases; Parkinson's disease | ko05016; Human Diseases; Neurodegenerative diseases; Huntington's disease}	{At5g47030; KOG1758 Mitochondrial F1F0-ATP synthase, subunit delta/ATP16 C Energy production and conversion ;}	{GO:0015986; ATP synthesis coupled proton transport; biological_process}	{XM_008796636.2; PREDICTED: Phoenix dactylifera ATP synthase subunit delta', mitochondrial-like (LOC103710757), mRNA}	{PF02823:ATP synthase, Delta/Epsilon chain, beta-sandwich domain}
i0_HQ_PARFLO_c1896	{XP_009421339.1; PREDICTED: 60S ribosomal protein L36-3 [Musa acuminata subsp. malaccensis]}	{sp|Q9LZ57|RL363_ARATH; 60S ribosomal protein L36-3 OS=Arabidopsis thaliana GN=RPL36C PE=3 SV=1}	{mus:104000911; K02920 RP-L36e, RPL36 large subunit ribosomal protein L36e - ko03010; Genetic Information Processing; Translation; Ribosome}	{At5g02450; KOG3452 60S ribosomal protein L36 J Translation, ribosomal structure and biogenesis ;}	{GO:0005622; intracellular; cellular_component GO:0005840; ribosome; cellular_component GO:0003735; structural constituent of ribosome; molecular_function GO:0006412; translation; biological_process}	{XM_008786312.2; PREDICTED: Phoenix dactylifera 60S ribosomal protein L36-3-like (LOC103703461), mRNA}	{PF01158:Ribosomal protein L36e}
i0_HQ_PARFLO_c1897	{KQK88880.1; hypothetical protein SETIT_038560mg, partial [Setaria italica]}	{sp|P42748|UBC4_ARATH; Ubiquitin-conjugating enzyme E2 4 OS=Arabidopsis thaliana GN=UBC4 PE=2 SV=2}	{sbi:SORBI_01g020460; K10576 UBE2H, UBC8 ubiquitin-conjugating enzyme E2 H 2.3.2.23 ko04120; Genetic Information Processing; Folding, sorting and degradation; Ubiquitin mediated proteolysis}	{At5g41340; KOG0416 Ubiquitin-protein ligase O Posttranslational modification, protein turnover, chaperones ;}	{NA}	{XM_010934827.1; PREDICTED: Elaeis guineensis ubiquitin-conjugating enzyme E2 4 (LOC105053594), transcript variant X2, mRNA}	{NA}
i0_HQ_PARFLO_c18978	{XP_019711280.1; PREDICTED: pathogenesis-related protein PRB1-3-like [Elaeis guineensis]}	{sp|Q05968|PR1_HORVU; Pathogenesis-related protein 1 OS=Hordeum vulgare PE=2 SV=1}	{egu:105061190; K13449 PR1 pathogenesis-related protein 1 - ko04016; Environmental Information Processing; Signal transduction; MAPK signaling pathway - plant | ko04075; Environmental Information Processing; Signal transduction; Plant hormone signal transduction | ko04626; Organismal Systems; Environmental adaptation; Plant-pathogen interaction}	{At4g33720; KOG3017 Defense-related protein containing SCP domain S Function unknown ;}	{NA}	{AC226043.1; Musa acuminata clone BAC MA4-57L19, complete sequence}	{NA}
i0_HQ_PARFLO_c1898	{XP_010915301.1; PREDICTED: uncharacterized protein LOC105040464 [Elaeis guineensis]}	{NA}	{egu:105040464; - - - - -}	{NA}	{NA}	{NA}	{NA}
i0_HQ_PARFLO_c1899	{NA}	{NA}	{NA}	{NA}	{NA}	{NA}	{NA}
i0_HQ_PARFLO_c1900	{KCW86494.1; hypothetical protein EUGRSUZ_B03153 [Eucalyptus grandis]}	{sp|P51426|RL392_ORYSJ; 60S ribosomal protein L39-2 OS=Oryza sativa subsp. japonica GN=RPL39B PE=3 SV=2}	{nnu:104597915; K02924 RP-L39e, RPL39 large subunit ribosomal protein L39e - ko03010; Genetic Information Processing; Translation; Ribosome}	{At2g25210; KOG0002 60s ribosomal protein L39 J Translation, ribosomal structure and biogenesis ;}	{GO:0006412; translation; biological_process GO:0005622; intracellular; cellular_component GO:0003735; structural constituent of ribosome; molecular_function GO:0005840; ribosome; cellular_component}	{XM_010050612.2; PREDICTED: Eucalyptus grandis 60S ribosomal protein L39 (LOC104437628), mRNA}	{PF00832:Ribosomal L39 protein}
i0_HQ_PARFLO_c1901	{XP_008794054.1; PREDICTED: uncharacterized protein LOC103710189 [Phoenix dactylifera]}	{NA}	{nnu:104587154; K15365 RMI2 RecQ-mediated genome instability protein 2 - ko03460; Genetic Information Processing; Replication and repair; Fanconi anemia pathway}	{NA}	{NA}	{NA}	{NA}
i0_HQ_PARFLO_c19010	{XP_010913319.1; PREDICTED: 36.4 kDa proline-rich protein [Elaeis guineensis]}	{sp|Q00451|PRF1_SOLLC; 36.4 kDa proline-rich protein OS=Solanum lycopersicum GN=TPRP-F1 PE=2 SV=1}	{egu:105039045; - - - - -}	{NA}	{NA}	{NA}	{NA}
i0_HQ_PARFLO_c1902	{XP_010937955.1; PREDICTED: macrophage migration inhibitory factor homolog [Elaeis guineensis]}	{sp|P81529|MIFH_TRISP; Macrophage migration inhibitory factor homolog OS=Trichinella spiralis PE=1 SV=2}	{egu:105044745; - - - - -}	{At5g01650; KOG1759 Macrophage migration inhibitory factor V Defense mechanisms ;}	{NA}	{XM_009389351.2; PREDICTED: Musa acuminata subsp. malaccensis macrophage migration inhibitory factor homolog (LOC103974496), mRNA}	{NA}
i0_HQ_PARFLO_c1903	{EMT17993.1; Monothiol glutaredoxin-S5 [Aegilops tauschii]}	{sp|P0C291|GRXS9_ORYSJ; Monothiol glutaredoxin-S9 OS=Oryza sativa subsp. japonica GN=GRXS9 PE=3 SV=1}	{bdi:104582590; - - - - -}	{At1g28480; KOG1752 Glutaredoxin and related proteins O Posttranslational modification, protein turnover, chaperones ;}	{GO:0009055; NA GO:0045454; cell redox homeostasis; biological_process GO:0015035; protein disulfide oxidoreductase activity; molecular_function}	{NA}	{PF00462:Glutaredoxin}
i0_HQ_PARFLO_c1904	{ONK67681.1; uncharacterized protein A4U43_C05F2630 [Asparagus officinalis]}	{NA}	{egu:105035620; - - - - -}	{NA}	{NA}	{NA}	{NA}
i0_HQ_PARFLO_c1907	{XP_019702579.1; PREDICTED: uncharacterized protein LOC109505088 [Elaeis guineensis]}	{NA}	{mus:103970056; K11656 CHRAC1, CHRAC15 chromatin accessibility complex protein 1 - -}	{At1g07980; KOG1657 CCAAT-binding factor, subunit C (HAP5) K Transcription ;}	{GO:0003677; DNA binding; molecular_function}	{NA}	{PF00125:Core histone H2A/H2B/H3/H4}
i0_HQ_PARFLO_c1909	{XP_008796584.1; PREDICTED: uncharacterized protein LOC103711999 [Phoenix dactylifera]}	{NA}	{egu:105038788; - - - - -}	{NA}	{GO:0005515; protein binding; molecular_function}	{XR_001687313.1; PREDICTED: Gossypium hirsutum uncharacterized LOC107909705 (LOC107909705), transcript variant X3, misc_RNA}	{PF00564:PB1 domain}
i0_HQ_PARFLO_c1914	{XP_020105022.1; somatic embryogenesis receptor kinase 1-like [Ananas comosus]}	{sp|B8BB68|BAK1_ORYSI; LRR receptor kinase BAK1 OS=Oryza sativa subsp. indica GN=BAK1 PE=2 SV=1}	{pda:103705272; - - - - -}	{At5g21090; KOG0619 FOG: Leucine rich repeat R General function prediction only ;}	{GO:0005515; protein binding; molecular_function}	{XM_009395567.2; PREDICTED: Musa acuminata subsp. malaccensis somatic embryogenesis receptor kinase 2-like (LOC103979424), mRNA}	{PF13855:Leucine rich repeat PF13516:Leucine Rich repeat PF00560:Leucine Rich Repeat}
i0_HQ_PARFLO_c1916	{XP_009404556.1; PREDICTED: transcription elongation factor B polypeptide 1 [Musa acuminata subsp. malaccensis]}	{sp|Q15369|ELOC_HUMAN; Elongin-C OS=Homo sapiens GN=ELOC PE=1 SV=1}	{nnu:104597068; K03872 TCEB1 transcription elongation factor B, polypeptide 1 - ko04120; Genetic Information Processing; Folding, sorting and degradation; Ubiquitin mediated proteolysis | ko04066; Environmental Information Processing; Signal transduction; HIF-1 signaling pathway | ko05200; Human Diseases; Cancers: Overview; Pathways in cancer | ko05211; Human Diseases; Cancers: Specific types; Re…	{At5g59140; KOG3473 RNA polymerase II transcription elongation factor Elongin/SIII, subunit elongin C K Transcription ;}	{GO:0006511; ubiquitin-dependent protein catabolic process; biological_process}	{XR_848509.1; PREDICTED: Sesamum indicum transcription elongation factor B polypeptide 1 (LOC105170634), transcript variant X3, misc_RNA}	{PF03931:Skp1 family, tetramerisation domain}
i0_HQ_PARFLO_c1918	{XP_010931852.1; PREDICTED: probable histone H2A.2 [Elaeis guineensis]}	{sp|Q6ZL42|H2A2_ORYSJ; Probable histone H2A.2 OS=Oryza sativa subsp. japonica GN=Os07g0545400 PE=2 SV=1}	{pda:103703548; K11251 H2A histone H2A - ko05322; Human Diseases; Immune diseases; Systemic lupus erythematosus | ko05034; Human Diseases; Substance dependence; Alcoholism}	{At5g54640; KOG1756 Histone 2A B Chromatin structure and dynamics ;}	{GO:0003677; DNA binding; molecular_function}	{XM_008786436.1; PREDICTED: Phoenix dactylifera probable histone H2A.2 (LOC103703548), mRNA}	{PF00125:Core histone H2A/H2B/H3/H4}
i0_HQ_PARFLO_c1920	{OMO64052.1; Nitrogen regulatory protein PII [Corchorus capsularis]}	{sp|P51823|ARF2_ORYSJ; ADP-ribosylation factor 2 OS=Oryza sativa subsp. japonica GN=ARF PE=2 SV=2}	{pper:PRUPE_ppa010615mg; K07937 ARF1 ADP-ribosylation factor 1 - ko04072; Environmental Information Processing; Signal transduction; Phospholipase D signaling pathway | ko04144; Cellular Processes; Transport and catabolism; Endocytosis | ko05110; Human Diseases; Infectious diseases: Bacterial; Vibrio cholerae infection | ko05134; Human Diseases; Infectious diseases: Bacterial; Legionellosis}	{At5g14670; KOG0070 GTP-binding ADP-ribosylation factor Arf1 U Intracellular trafficking, secretion, and vesicular transport ;}	{GO:0005524; ATP binding; molecular_function GO:0007264; small GTPase mediated signal transduction; biological_process GO:0019001; guanyl nucleotide binding; molecular_function GO:0003873; 6-phosphofructo-2-kinase activity; molecular_function GO:0031683; G-protein beta/gamma-subunit complex binding; molecular_function GO:0007186; G-protein coupled receptor protein signaling pathway; biological_pr…	{XM_008779735.2; PREDICTED: Phoenix dactylifera ADP-ribosylation factor (LOC103697803), mRNA}	{PF00503:G-protein alpha subunit PF00025:ADP-ribosylation factor family PF01591:6-phosphofructo-2-kinase PF00071:Ras family PF04670:Gtr1/RagA G protein conserved region PF08477:Ras of Complex, Roc, domain of DAPkinase PF01926:50S ribosome-binding GTPase}
i0_HQ_PARFLO_c1921	{OAY65007.1; Thioredoxin H4-1 [Ananas comosus]}	{sp|Q9AS75|TRH41_ORYSJ; Thioredoxin H4-1 OS=Oryza sativa subsp. japonica GN=Os01g0168200 PE=2 SV=1}	{egu:105044848; K03671 trxA thioredoxin 1 - ko04621; Organismal Systems; Immune system; NOD-like receptor signaling pathway | ko05418; Human Diseases; Cardiovascular diseases; Fluid shear stress and atherosclerosis}	{At3g08710; KOG0907 Thioredoxin O Posttranslational modification, protein turnover, chaperones ;}	{GO:0055114; oxidation-reduction process; biological_process GO:0045454; cell redox homeostasis; biological_process GO:0016209; NA GO:0016491; oxidoreductase activity; molecular_function}	{NA}	{PF00578:AhpC/TSA family PF00085:Thioredoxin}
i0_HQ_PARFLO_c1922	{NA}	{NA}	{NA}	{NA}	{NA}	{NA}	{NA}
i0_HQ_PARFLO_c1924	{XP_016448403.1; PREDICTED: uncharacterized protein LOC107773508 [Nicotiana tabacum]}	{sp|P59259|H4_ARATH; Histone H4 OS=Arabidopsis thaliana GN=At1g07660 PE=1 SV=2}	{nta:107773508; - - - - -}	{At1g07820; KOG3467 Histone H4 B Chromatin structure and dynamics ;}	{GO:0003677; DNA binding; molecular_function GO:0071821; FANCM-MHF complex; cellular_component GO:0006352; transcription initiation, DNA-dependent; biological_process}	{XM_010039546.2; PREDICTED: Eucalyptus grandis histone H4 (LOC104426480), mRNA}	{PF00125:Core histone H2A/H2B/H3/H4 PF02291:Transcription initiation factor IID, 31kD subunit PF15630:CENP-S protein PF02969:TATA box binding protein associated factor (TAF)}
i0_HQ_PARFLO_c1926	{XP_018684813.1; PREDICTED: indole-3-acetic acid-induced protein ARG7-like [Musa acuminata subsp. malaccensis]}	{sp|P32295|ARG7_VIGRR; Indole-3-acetic acid-induced protein ARG7 OS=Vigna radiata var. radiata GN=ARG7 PE=2 SV=1}	{mus:103977449; K14488 SAUR SAUR family protein - ko04075; Environmental Information Processing; Signal transduction; Plant hormone signal transduction}	{NA}	{GO:0009733; response to auxin stimulus; biological_process}	{XM_009413180.2; PREDICTED: Musa acuminata subsp. malaccensis auxin-responsive protein SAUR71-like (LOC103993206), mRNA}	{PF02519:Auxin responsive protein}
i0_HQ_PARFLO_c1927	{AIS35913.1; chalcone isomerase [Phalaenopsis equestris]}	{sp|Q8VZW3|CFI3_ARATH; Probable chalcone--flavonone isomerase 3 OS=Arabidopsis thaliana GN=CHI3 PE=1 SV=1}	{egu:105045978; - - - - -}	{NA}	{GO:0016872; intramolecular lyase activity; molecular_function}	{KC345013.1; Dendrobium hybrid cultivar Sonia Earsakul chalcone isomerase 2 (CHI2) mRNA, complete cds}	{PF16035:Chalcone isomerase like PF02431:Chalcone-flavanone isomerase}
i0_HQ_PARFLO_c1928	{ADQ91835.1; late embryogenesis abundant protein group 3 protein [Arachis hypogaea]}	{sp|O49817|LEA2_CICAR; Late embryogenesis abundant protein 2 OS=Cicer arietinum PE=2 SV=1}	{lang:109337475; - - - - -}	{At1g52690; KOG4744 Uncharacterized conserved protein S Function unknown ;}	{GO:0005576; NA GO:0006869; lipid transport; biological_process GO:0006950; response to stress; biological_process GO:0046872; metal ion binding; molecular_function GO:0042157; lipoprotein metabolic process; biological_process GO:0008289; lipid binding; molecular_function}	{NA}	{PF01442:Apolipoprotein A1/A4/E domain PF02862:DDHD domain PF04119:Heat shock protein 9/12}
i0_HQ_PARFLO_c1929	{NP_001241730.1; thioredoxin H-type 5 [Zea mays]}	{sp|Q851R5|TRH22_ORYSJ; Thioredoxin H2-2 OS=Oryza sativa subsp. japonica GN=Os03g0800700 PE=2 SV=1}	{obr:102714998; K03671 trxA thioredoxin 1 - ko04621; Organismal Systems; Immune system; NOD-like receptor signaling pathway | ko05418; Human Diseases; Cardiovascular diseases; Fluid shear stress and atherosclerosis}	{At5g39950; KOG0907 Thioredoxin O Posttranslational modification, protein turnover, chaperones ;}	{GO:0016209; NA GO:0009055; NA GO:0016491; oxidoreductase activity; molecular_function GO:0055114; oxidation-reduction process; biological_process GO:0045454; cell redox homeostasis; biological_process GO:0004800; thyroxine 5'-deiodinase activity; molecular_function GO:0015035; protein disulfide oxidoreductase activity; molecular_function}	{XM_010924997.2; PREDICTED: Elaeis guineensis thioredoxin H2-2 (LOC105046418), mRNA}	{PF00578:AhpC/TSA family PF08534:Redoxin PF00837:Iodothyronine deiodinase PF00085:Thioredoxin PF00462:Glutaredoxin}
i0_HQ_PARFLO_c1937	{XP_010105796.1; 60S ribosomal protein L17-2 [Morus notabilis]}	{sp|Q944J0|SPCS1_ARATH; Probable signal peptidase complex subunit 1 OS=Arabidopsis thaliana GN=At2g22425 PE=2 SV=1}	{egr:104433663; K12946 SPCS1 signal peptidase complex subunit 1 3.4.-.- ko03060; Genetic Information Processing; Folding, sorting and degradation; Protein export}	{NA}	{GO:0016021; integral to membrane; cellular_component GO:0004673; protein histidine kinase activity; molecular_function GO:0008233; peptidase activity; molecular_function GO:0005787; signal peptidase complex; cellular_component GO:0006465; signal peptide processing; biological_process}	{NA}	{PF06645:Microsomal signal peptidase 12 kDa subunit (SPC12) PF11808:Domain of unknown function (DUF3329)}
i0_HQ_PARFLO_c1939	{XP_019703400.1; PREDICTED: uncharacterized protein LOC105037560 [Elaeis guineensis]}	{NA}	{bdi:100838997; - - - - -}	{NA}	{NA}	{NA}	{NA}
i0_HQ_PARFLO_c194	{XP_010936690.1; PREDICTED: uncharacterized protein LOC105056252 [Elaeis guineensis]}	{NA}	{pda:103703734; - - - - -}	{NA}	{NA}	{NA}	{NA}
i0_HQ_PARFLO_c1941	{XP_002273352.1; PREDICTED: protein canopy-1 [Vitis vinifera]}	{sp|Q2L6L1|CNPY1_DANRE; Protein canopy-1 OS=Danio rerio GN=cnpy1 PE=1 SV=1}	{mus:103982696; - - - - -}	{NA}	{GO:0006629; lipid metabolic process; biological_process}	{NA}	{PF05184:Saposin-like type B, region 1}
i0_HQ_PARFLO_c1942	{XP_008800823.1; PREDICTED: universal stress protein PHOS34-like isoform X1 [Phoenix dactylifera]}	{sp|Q8L4N1|PHO34_ARATH; Universal stress protein PHOS34 OS=Arabidopsis thaliana GN=PHOS34 PE=1 SV=1}	{gra:105790821; - - - - -}	{NA}	{GO:0006950; response to stress; biological_process}	{XM_017844724.1; PREDICTED: Phoenix dactylifera universal stress protein PHOS34-like (LOC103715084), transcript variant X2, mRNA}	{PF00582:Universal stress protein family}
i0_HQ_PARFLO_c1943	{XP_008798004.1; PREDICTED: uncharacterized protein LOC103713026 [Phoenix dactylifera]}	{NA}	{vvi:100249947; - - - - -}	{NA}	{NA}	{XM_009401163.1; PREDICTED: Musa acuminata subsp. malaccensis uncharacterized LOC103983850 (LOC103983850), mRNA}	{NA}
i0_HQ_PARFLO_c1948	{NA}	{NA}	{NA}	{NA}	{NA}	{NA}	{NA}
i0_HQ_PARFLO_c1950	{JAT54037.1; putative S-acyltransferase At3g09320 [Anthurium amnicola]}	{sp|Q93VV0|ZDHC6_ARATH; Probable protein S-acyltransferase 16 OS=Arabidopsis thaliana GN=PAT16 PE=2 SV=1}	{bdi:100844981; K20029 ZDHHC3_7_25 palmitoyltransferase ZDHHC3/7/25 2.3.1.225 -}	{At3g09320; KOG1315 Predicted DHHC-type Zn-finger protein R General function prediction only ;}	{NA}	{NA}	{NA}
i0_HQ_PARFLO_c1952	{XP_020090096.1; protein CREG1 isoform X1 [Ananas comosus]}	{sp|O75629|CREG1_HUMAN; Protein CREG1 OS=Homo sapiens GN=CREG1 PE=1 SV=1}	{var:108336073; - - - - -}	{At2g04690; KOG3374 Cellular repressor of transcription K Transcription ;}	{GO:0055114; oxidation-reduction process; biological_process GO:0004733; pyridoxamine-phosphate oxidase activity; molecular_function GO:0010181; FMN binding; molecular_function}	{NA}	{PF01243:Pyridoxamine 5'-phosphate oxidase}
i0_HQ_PARFLO_c1953	{XP_010905485.1; PREDICTED: uncharacterized protein LOC105032670 [Elaeis guineensis]}	{NA}	{egu:105032670; - - - - -}	{NA}	{NA}	{NA}	{NA}
i0_HQ_PARFLO_c1954	{XP_010926963.1; PREDICTED: mitochondrial fission 1 protein A [Elaeis guineensis]}	{sp|Q9M1J1|FIS1A_ARATH; Mitochondrial fission 1 protein A OS=Arabidopsis thaliana GN=FIS1A PE=1 SV=1}	{sita:101765648; K17969 FIS1, TTC11, MDV2 mitochondrial fission 1 protein - ko04139; Cellular Processes; Transport and catabolism; Mitophagy - yeast}	{At3g57090; KOG3364 Membrane protein involved in organellar division M Cell wall/membrane/envelope biogenesis ;}	{GO:0042802; identical protein binding; molecular_function GO:0005515; protein binding; molecular_function}	{XM_009401703.2; PREDICTED: Musa acuminata subsp. malaccensis mitochondrial fission 1 protein A (LOC103984242), mRNA}	{PF00515:Tetratricopeptide repeat PF13374:Tetratricopeptide repeat PF13176:Tetratricopeptide repeat PF07721:Tetratricopeptide repeat PF13371:Tetratricopeptide repeat PF13174:Tetratricopeptide repeat PF13181:Tetratricopeptide repeat}
i0_HQ_PARFLO_c1955	{XP_010930824.1; PREDICTED: mitochondrial import inner membrane translocase subunit PAM16 like 2 [Elaeis guineensis]}	{sp|Q93VV9|TM16B_ARATH; Mitochondrial import inner membrane translocase subunit PAM16 like 2 OS=Arabidopsis thaliana GN=PAM16L2 PE=2 SV=1}	{pda:103703213; K17805 PAM16, TIM16 mitochondrial import inner membrane translocase subunit TIM16 - -}	{At3g59280; KOG3442 Uncharacterized conserved protein S Function unknown ;}	{NA}	{NA}	{NA}
i0_HQ_PARFLO_c1956	{XP_008781248.1; PREDICTED: 50S ribosomal protein L20-like [Phoenix dactylifera]}	{sp|B6IPJ8|RL20_RHOCS; 50S ribosomal protein L20 OS=Rhodospirillum centenum (strain ATCC 51521 / SW) GN=rplT PE=3 SV=1}	{pda:103701072; K02887 RP-L20, MRPL20, rplT large subunit ribosomal protein L20 - ko03010; Genetic Information Processing; Translation; Ribosome}	{At1g16740; KOG4707 Mitochondrial/chloroplast ribosomal protein L20 J Translation, ribosomal structure and biogenesis ;}	{GO:0003735; structural constituent of ribosome; molecular_function GO:0019843; rRNA binding; molecular_function GO:0005840; ribosome; cellular_component GO:0005622; intracellular; cellular_component GO:0006412; translation; biological_process}	{XM_016611273.1; PREDICTED: Nicotiana tabacum 50S ribosomal protein L20-like (LOC107789461), mRNA}	{PF00453:Ribosomal protein L20}
i0_HQ_PARFLO_c1957	{ONK59502.1; uncharacterized protein A4U43_C08F7090 [Asparagus officinalis]}	{sp|Q0JM76|GRXS4_ORYSJ; Monothiol glutaredoxin-S4, mitochondrial OS=Oryza sativa subsp. japonica GN=GRXS4 PE=2 SV=1}	{nnu:104598221; K07390 grxD, GLRX5 monothiol glutaredoxin - -}	{At3g15660; KOG0911 Glutaredoxin-related protein O Posttranslational modification, protein turnover, chaperones ;}	{GO:0015035; protein disulfide oxidoreductase activity; molecular_function GO:0045454; cell redox homeostasis; biological_process GO:0009055; NA}	{NA}	{PF00462:Glutaredoxin}
i0_HQ_PARFLO_c1959	{JAT46915.1; 60S ribosomal protein L44, partial [Anthurium amnicola]}	{sp|O23290|RL36A_ARATH; 60S ribosomal protein L36a OS=Arabidopsis thaliana GN=RPL36AA PE=2 SV=3}	{pda:103703970; K02929 RP-L44e, RPL44 large subunit ribosomal protein L44e - ko03010; Genetic Information Processing; Translation; Ribosome}	{At4g14320; KOG3464 60S ribosomal protein L44 J Translation, ribosomal structure and biogenesis ;}	{GO:0006412; translation; biological_process GO:0003735; structural constituent of ribosome; molecular_function GO:0005840; ribosome; cellular_component GO:0005622; intracellular; cellular_component}	{NM_001157720.1; Zea mays 60S ribosomal protein L44 (LOC100284825), mRNA}	{PF00935:Ribosomal protein L44}
i0_HQ_PARFLO_c1961	{XP_010905110.1; PREDICTED: vacuolar protein sorting-associated protein 28 homolog 1-like [Elaeis guineensis]}	{sp|Q9S9T7|VP282_ARATH; Vacuolar protein sorting-associated protein 28 homolog 2 OS=Arabidopsis thaliana GN=VPS28-2 PE=1 SV=2}	{egu:105032363; K12184 VPS28 ESCRT-I complex subunit VPS28 - ko04144; Cellular Processes; Transport and catabolism; Endocytosis}	{At4g05000; KOG3284 Vacuolar sorting protein VPS28 U Intracellular trafficking, secretion, and vesicular transport ;}	{NA}	{XM_010907275.2; PREDICTED: Elaeis guineensis vacuolar protein sorting-associated protein 28 homolog 1-like (LOC105032740), mRNA}	{NA}
i0_HQ_PARFLO_c1962	{XP_008806425.1; PREDICTED: uncharacterized protein LOC103719123 [Phoenix dactylifera]}	{NA}	{pda:103707859; - - - - -}	{NA}	{NA}	{NA}	{NA}
i0_HQ_PARFLO_c1963	{XP_020107189.1; dirigent protein 22-like [Ananas comosus]}	{sp|Q9C891|DIR20_ARATH; Dirigent protein 20 OS=Arabidopsis thaliana GN=DIR20 PE=2 SV=1}	{pda:103706853; - - - - -}	{NA}	{NA}	{XM_010932483.2; PREDICTED: Elaeis guineensis dirigent protein 22-like (LOC105051849), mRNA}	{NA}
i0_HQ_PARFLO_c1969	{XP_003632650.1; PREDICTED: ubiquitin-conjugating enzyme E2 variant 1D isoform X1 [Vitis vinifera]}	{sp|Q9SJ44|UEV1C_ARATH; Ubiquitin-conjugating enzyme E2 variant 1C OS=Arabidopsis thaliana GN=UEV1C PE=1 SV=1}	{sind:105161725; K10704 UBE2V ubiquitin-conjugating enzyme E2 variant - ko04624; Organismal Systems; Immune system; Toll and Imd signaling pathway}	{At2g36060; KOG0896 Ubiquitin-conjugating enzyme E2 O Posttranslational modification, protein turnover, chaperones ;}	{GO:0005515; protein binding; molecular_function}	{XM_008245254.1; PREDICTED: Prunus mume ubiquitin-conjugating enzyme E2 variant 1D (LOC103341716), mRNA}	{PF05773:RWD domain}
i0_HQ_PARFLO_c1972	{ONK73655.1; uncharacterized protein A4U43_C04F33890 [Asparagus officinalis]}	{sp|Q42342|CYB5E_ARATH; Cytochrome b5 isoform E OS=Arabidopsis thaliana GN=CYTB5-E PE=1 SV=2}	{nta:107770339; - - - - -}	{At5g53560; KOG0537 Cytochrome b5 C Energy production and conversion ;}	{NA}	{XM_006577709.2; PREDICTED: Glycine max uncharacterized LOC100499823 (LOC100499823), transcript variant X1, mRNA}	{NA}
i0_HQ_PARFLO_c1973	{XP_008792336.1; PREDICTED: enoyl-CoA delta isomerase 2, peroxisomal-like [Phoenix dactylifera]}	{sp|O23299|ECI2_ARATH; Enoyl-CoA delta isomerase 2, peroxisomal OS=Arabidopsis thaliana GN=ECI2 PE=1 SV=1}	{pda:103708981; - - - - -}	{NA}	{GO:0008152; NA GO:0003824; NA}	{XM_008794114.2; PREDICTED: Phoenix dactylifera enoyl-CoA delta isomerase 2, peroxisomal-like (LOC103708981), mRNA}	{PF00378:Enoyl-CoA hydratase/isomerase}
i0_HQ_PARFLO_c1974	{XP_008795887.1; PREDICTED: probable phytol kinase, chloroplastic isoform X2 [Phoenix dactylifera]}	{sp|Q2N2K2|PHYK2_SOYBN; Probable phytol kinase 2, chloroplastic OS=Glycine max PE=2 SV=1}	{sita:101765504; K18678 VTE5 phytol kinase 2.7.1.182 -}	{At5g04490; KOG4453 Predicted ER membrane protein S Function unknown ;}	{GO:0016020; membrane; cellular_component GO:0015979; photosynthesis; biological_process GO:0009539; photosystem II reaction center; cellular_component GO:0009523; photosystem II; cellular_component}	{XM_008797666.2; PREDICTED: Phoenix dactylifera probable phytol kinase, chloroplastic (LOC103711501), transcript variant X3, mRNA}	{PF02532:Photosystem II reaction centre I protein (PSII 4.8 kDa protein)}
i0_HQ_PARFLO_c1976	{XP_008809884.1; PREDICTED: uncharacterized protein At4g28440-like [Phoenix dactylifera]}	{sp|O49453|Y4844_ARATH; Uncharacterized protein At4g28440 OS=Arabidopsis thaliana GN=At4g28440 PE=1 SV=1}	{pda:103721423; K07466 RFA1, RPA1, rpa replication factor A1 - ko03030; Genetic Information Processing; Replication and repair; DNA replication | ko03420; Genetic Information Processing; Replication and repair; Nucleotide excision repair | ko03430; Genetic Information Processing; Replication and repair; Mismatch repair | ko03440; Genetic Information Processing; Replication and repair; Homologous …	{NA}	{NA}	{XM_011087746.1; PREDICTED: Sesamum indicum uncharacterized protein At4g28440-like (LOC105167889), mRNA}	{NA}
i0_HQ_PARFLO_c1981	{XP_008796991.1; PREDICTED: uncharacterized protein LOC103712289 [Phoenix dactylifera]}	{NA}	{egu:105060131; - - - - -}	{NA}	{NA}	{NA}	{NA}
i0_HQ_PARFLO_c1983	{XP_008810530.1; PREDICTED: photosynthetic NDH subunit of lumenal location 3, chloroplastic-like [Phoenix dactylifera]}	{sp|Q9SGH4|PNSL3_ARATH; Photosynthetic NDH subunit of lumenal location 3, chloroplastic OS=Arabidopsis thaliana GN=PNSL3 PE=1 SV=1}	{mus:103970833; K08901 psbQ photosystem II oxygen-evolving enhancer protein 3 - ko00195; Metabolism; Energy metabolism; Photosynthesis}	{NA}	{GO:0009654; oxygen evolving complex; cellular_component GO:0009523; photosystem II; cellular_component GO:0005509; calcium ion binding; molecular_function GO:0019898; extrinsic to membrane; cellular_component GO:0015979; photosynthesis; biological_process}	{NA}	{PF05757:Oxygen evolving enhancer protein 3 (PsbQ)}
i0_HQ_PARFLO_c1984	{XP_010943713.1; PREDICTED: histidine-containing phosphotransfer protein 2 [Elaeis guineensis]}	{sp|Q6VAK4|OHP2_ORYSJ; Histidine-containing phosphotransfer protein 2 OS=Oryza sativa subsp. japonica GN=AHP2 PE=1 SV=1}	{mus:104000245; K14490 AHP histidine-containing phosphotransfer peotein - ko04075; Environmental Information Processing; Signal transduction; Plant hormone signal transduction}	{At3g21510; KOG4747 Two-component phosphorelay intermediate involved in MAP kinase cascade regulation T Signal transduction mechanisms ;}	{GO:0004871; signal transducer activity; molecular_function GO:0000160; two-component signal transduction system (phosphorelay); biological_process}	{NA}	{PF01627:Hpt domain}
i0_HQ_PARFLO_c1985	{XP_008783323.1; PREDICTED: BTB/POZ domain-containing protein At4g08455 [Phoenix dactylifera]}	{sp|Q6DBN1|Y4845_ARATH; BTB/POZ domain-containing protein At4g08455 OS=Arabidopsis thaliana GN=At4g08455 PE=1 SV=1}	{pda:103702610; K10523 SPOP speckle-type POZ protein - ko04340; Environmental Information Processing; Signal transduction; Hedgehog signaling pathway | ko04341; Environmental Information Processing; Signal transduction; Hedgehog signaling pathway - fly}	{CE29054; KOG1987 Speckle-type POZ protein SPOP and related proteins with TRAF, MATH and BTB/POZ domains DR Cell cycle control, cell division, chromosome partitioning ; General function prediction only ;}	{GO:0005515; protein binding; molecular_function}	{XM_008785101.2; PREDICTED: Phoenix dactylifera BTB/POZ domain-containing protein At4g08455 (LOC103702610), mRNA}	{PF00651:BTB/POZ domain}
i0_HQ_PARFLO_c1986	{XP_020085239.1; enolase [Ananas comosus]}	{sp|Q42971|ENO_ORYSJ; Enolase OS=Oryza sativa subsp. japonica GN=ENO1 PE=1 SV=2}	{mus:103978811; K01689 ENO, eno enolase 4.2.1.11 ko01200; Metabolism; Global and overview maps; Carbon metabolism | ko01230; Metabolism; Global and overview maps; Biosynthesis of amino acids | ko00010; Metabolism; Carbohydrate metabolism; Glycolysis / Gluconeogenesis | ko00680; Metabolism; Energy metabolism; Methane metabolism | ko03018; Genetic Information Processing; Folding, sorting and degrad…	{At2g36530; KOG2670 Enolase G Carbohydrate transport and metabolism ;}	{NA}	{XM_006421688.1; Citrus clementina hypothetical protein (CICLE_v10004965mg) mRNA, complete cds}	{NA}
i0_HQ_PARFLO_c1989	{XP_008792336.1; PREDICTED: enoyl-CoA delta isomerase 2, peroxisomal-like [Phoenix dactylifera]}	{sp|O23299|ECI2_ARATH; Enoyl-CoA delta isomerase 2, peroxisomal OS=Arabidopsis thaliana GN=ECI2 PE=1 SV=1}	{pda:103708981; - - - - -}	{NA}	{GO:0008152; NA GO:0003824; NA}	{XM_008794114.2; PREDICTED: Phoenix dactylifera enoyl-CoA delta isomerase 2, peroxisomal-like (LOC103708981), mRNA}	{PF00378:Enoyl-CoA hydratase/isomerase}
i0_HQ_PARFLO_c1993	{XP_010912227.1; PREDICTED: peroxiredoxin-2E-1, chloroplastic [Elaeis guineensis]}	{sp|Q69TY4|PR2E1_ORYSJ; Peroxiredoxin-2E-1, chloroplastic OS=Oryza sativa subsp. japonica GN=PRXIIE-1 PE=2 SV=1}	{egu:105038200; - - - - -}	{At3g52960; KOG0541 Alkyl hydroperoxide reductase/peroxiredoxin O Posttranslational modification, protein turnover, chaperones ;}	{GO:0055114; oxidation-reduction process; biological_process GO:0016491; oxidoreductase activity; molecular_function GO:0016209; NA}	{XM_009402739.2; PREDICTED: Musa acuminata subsp. malaccensis peroxiredoxin-2E-1, chloroplastic-like (LOC103985123), mRNA}	{PF08534:Redoxin PF00578:AhpC/TSA family}
i0_HQ_PARFLO_c1995	{XP_008808166.1; PREDICTED: selenoprotein K-like isoform X2 [Phoenix dactylifera]}	{NA}	{pda:103701820; - - - - -}	{NA}	{GO:0016020; membrane; cellular_component GO:0015655; alanine:sodium symporter activity; molecular_function GO:0032328; alanine transport; biological_process GO:0006814; sodium ion transport; biological_process}	{XM_009381983.2; PREDICTED: Musa acuminata subsp. malaccensis selenoprotein K-like (LOC103968687), mRNA}	{PF01235:Sodium:alanine symporter family}
i0_HQ_PARFLO_c1996	{XP_008775560.1; PREDICTED: uncharacterized protein LOC103695893 [Phoenix dactylifera]}	{NA}	{pda:103701622; - - - - -}	{NA}	{GO:0050790; regulation of catalytic activity; biological_process GO:0030234; NA}	{KP241059.1; Erycina pusilla MADS39 (MADS39) gene, complete cds}	{PF08114:ATPase proteolipid family}
i0_HQ_PARFLO_c1997	{JAT65558.1; Pentatricopeptide repeat-containing protein At1g02150, partial [Anthurium amnicola]}	{NA}	{mus:103974869; - - - - -}	{NA}	{NA}	{NA}	{NA}
i0_HQ_PARFLO_c1998	{XP_019189943.1; PREDICTED: N-alpha-acetyltransferase 50 [Ipomoea nil]}	{sp|Q6PGB6|NAA50_MOUSE; N-alpha-acetyltransferase 50 OS=Mus musculus GN=Naa50 PE=1 SV=1}	{egr:104437074; K20793 NAA50, NAT5 N-alpha-acetyltransferase 50 2.3.1.258 -}	{At5g11340; KOG3138 Predicted N-acetyltransferase R General function prediction only ;}	{GO:0016747; transferase activity, transferring acyl groups other than amino-acyl groups; molecular_function GO:0008080; N-acetyltransferase activity; molecular_function}	{NA}	{PF00583:Acetyltransferase (GNAT) family PF13673:Acetyltransferase (GNAT) domain PF08445:FR47-like protein PF13508:Acetyltransferase (GNAT) domain PF13302:Acetyltransferase (GNAT) domain}
i0_HQ_PARFLO_c1999	{XP_017698574.1; PREDICTED: protein PPLZ12-like [Phoenix dactylifera]}	{sp|Q9FHM7|HIR4_ARATH; Hypersensitive-induced response protein 4 OS=Arabidopsis thaliana GN=HIR4 PE=1 SV=1}	{pda:103708267; - - - - -}	{At5g51570; KOG2620 Prohibitins and stomatins of the PID superfamily C Energy production and conversion ;}	{NA}	{NA}	{NA}
i0_HQ_PARFLO_c2001	{NA}	{NA}	{NA}	{NA}	{NA}	{NA}	{NA}
i0_HQ_PARFLO_c2005	{XP_008808719.1; PREDICTED: vesicle-associated membrane protein 721-like [Phoenix dactylifera]}	{sp|Q9MAS5|VA726_ARATH; Putative vesicle-associated membrane protein 726 OS=Arabidopsis thaliana GN=VAMP726 PE=2 SV=2}	{egu:105046433; K08511 ATVAMP72 vesicle-associated membrane protein 72 - -}	{At1g04760; KOG0859 Synaptobrevin/VAMP-like protein U Intracellular trafficking, secretion, and vesicular transport ;}	{GO:0006810; transport; biological_process GO:0016192; vesicle-mediated transport; biological_process GO:0016021; integral to membrane; cellular_component}	{XM_016037046.1; PREDICTED: Ziziphus jujuba vesicle-associated membrane protein 722 (LOC107426772), mRNA}	{PF00957:Synaptobrevin PF01105:emp24/gp25L/p24 family/GOLD}
i0_HQ_PARFLO_c2011	{XP_010931656.1; PREDICTED: NADH dehydrogenase [ubiquinone] iron-sulfur protein 5-B [Elaeis guineensis]}	{sp|Q9LZI6|NDS5B_ARATH; NADH dehydrogenase [ubiquinone] iron-sulfur protein 5-B OS=Arabidopsis thaliana GN=At3g62790 PE=3 SV=1}	{bvg:104888771; K03938 NDUFS5 NADH dehydrogenase (ubiquinone) Fe-S protein 5 - ko00190; Metabolism; Energy metabolism; Oxidative phosphorylation | ko05010; Human Diseases; Neurodegenerative diseases; Alzheimer's disease | ko05012; Human Diseases; Neurodegenerative diseases; Parkinson's disease | ko05016; Human Diseases; Neurodegenerative diseases; Huntington's disease | ko04932; Human Diseases; E…	{NA}	{NA}	{XM_010933354.1; PREDICTED: Elaeis guineensis NADH dehydrogenase [ubiquinone] iron-sulfur protein 5-B (LOC105052522), mRNA}	{NA}
i0_HQ_PARFLO_c2012	{XP_009404805.1; PREDICTED: uncharacterized protein LOC103988035 [Musa acuminata subsp. malaccensis]}	{NA}	{bvg:104891484; - - - - -}	{NA}	{NA}	{NA}	{NA}
i0_HQ_PARFLO_c2015	{AGH14255.1; glutathione S-transferase [Musa acuminata AAA Group]}	{sp|A1XBB7|IN21B_ORYSI; Protein IN2-1 homolog B OS=Oryza sativa subsp. indica GN=GSTZ5 PE=1 SV=1}	{mus:103999863; K00799 GST, gst glutathione S-transferase 2.5.1.18 ko00480; Metabolism; Metabolism of other amino acids; Glutathione metabolism | ko00980; Metabolism; Xenobiotics biodegradation and metabolism; Metabolism of xenobiotics by cytochrome P450 | ko00982; Metabolism; Xenobiotics biodegradation and metabolism; Drug metabolism - cytochrome P450 | ko05204; Human Diseases; Cancers: Overview…	{At3g55040; KOG0406 Glutathione S-transferase O Posttranslational modification, protein turnover, chaperones ;}	{NA}	{KU565021.1; Dracaena cambodiana glutathione S-transferase (GSTL1) mRNA, complete cds}	{NA}
i0_HQ_PARFLO_c2016	{XP_020080622.1; uncharacterized protein LOC109704271 isoform X1 [Ananas comosus]}	{sp|Q4K394|RL34_PSEF5; 50S ribosomal protein L34 OS=Pseudomonas fluorescens (strain ATCC BAA-477 / NRRL B-23932 / Pf-5) GN=rpmH PE=3 SV=1}	{pda:103719568; K02914 RP-L34, MRPL34, rpmH large subunit ribosomal protein L34 - ko03010; Genetic Information Processing; Translation; Ribosome}	{NA}	{NA}	{NA}	{NA}
i0_HQ_PARFLO_c2021	{XP_018685011.1; PREDICTED: uncharacterized protein LOC108953452 isoform X1 [Musa acuminata subsp. malaccensis]}	{NA}	{nnu:104595677; - - - - -}	{NA}	{NA}	{NA}	{NA}
i0_HQ_PARFLO_c2023	{XP_008802300.1; PREDICTED: protein CURVATURE THYLAKOID 1D, chloroplastic-like [Phoenix dactylifera]}	{sp|Q8LDD3|CUT1D_ARATH; Protein CURVATURE THYLAKOID 1D, chloroplastic OS=Arabidopsis thaliana GN=CURT1D PE=1 SV=1}	{egu:105041403; - - - - -}	{NA}	{NA}	{NA}	{NA}
i0_HQ_PARFLO_c2026	{XP_007135912.1; hypothetical protein PHAVU_009G002400g [Phaseolus vulgaris]}	{sp|O22552|VATL_VIGRR; V-type proton ATPase 16 kDa proteolipid subunit OS=Vigna radiata var. radiata PE=2 SV=1}	{pvu:PHAVU_009G002400g; K02155 ATPeV0C, ATP6L V-type H+-transporting ATPase 16kDa proteolipid subunit - ko00190; Metabolism; Energy metabolism; Oxidative phosphorylation | ko04145; Cellular Processes; Transport and catabolism; Phagosome | ko04142; Cellular Processes; Transport and catabolism; Lysosome | ko04966; Organismal Systems; Excretory system; Collecting duct acid secretion | ko04721; Organ…	{At1g75630; KOG0232 Vacuolar H+-ATPase V0 sector, subunits c/c' C Energy production and conversion ;}	{GO:0033177; proton-transporting two-sector ATPase complex, proton-transporting domain; cellular_component GO:0015991; ATP hydrolysis coupled proton transport; biological_process GO:0015078; hydrogen ion transmembrane transporter activity; molecular_function}	{AF193814.1; Dendrobium crumenatum vacuolar H+-ATP synthase 16kDa proteolipid subunit mRNA, complete cds}	{PF00137:ATP synthase subunit C}
i0_HQ_PARFLO_c2027	{ONK60794.1; uncharacterized protein A4U43_C08F22680 [Asparagus officinalis]}	{sp|Q54CI5|DPH4_DICDI; DPH4 homolog OS=Dictyostelium discoideum GN=dph4 PE=3 SV=1}	{sita:101767660; K17867 DPH4, DNAJC24 diphthamide biosynthesis protein 4 - -}	{At4g10130; KOG0714 Molecular chaperone (DnaJ superfamily) O Posttranslational modification, protein turnover, chaperones ;}	{NA}	{NA}	{NA}
i0_HQ_PARFLO_c2030	{AFK44478.1; unknown [Lotus japonicus]}	{sp|O03982|HIP39_ARATH; Heavy metal-associated isoprenylated plant protein 39 OS=Arabidopsis thaliana GN=HIPP39 PE=2 SV=1}	{mtr:MTR_8g098915; - - - - -}	{At1g01490; KOG1603 Copper chaperone P Inorganic ion transport and metabolism ;}	{GO:0055085; transmembrane transport; biological_process GO:0005219; ryanodine-sensitive calcium-release channel activity; molecular_function GO:0006874; cellular calcium ion homeostasis; biological_process GO:0046872; metal ion binding; molecular_function GO:0046873; metal ion transmembrane transporter activity; molecular_function GO:0006270; DNA-dependent DNA replication initiation; biological_…	{XM_008459946.2; PREDICTED: Cucumis melo FK506-binding protein 4-like (LOC103497688), mRNA}	{PF02932:Neurotransmitter-gated ion-channel transmembrane region PF00403:Heavy-metal-associated domain PF05887:Procyclic acidic repetitive protein (PARP) PF02724:CDC45-like protein PF01080:Presenilin PF06459:Ryanodine Receptor TM 4-6 PF02862:DDHD domain PF02535:ZIP Zinc transporter PF10152:Predicted coiled-coil domain-containing protein (DUF2360)}
i0_HQ_PARFLO_c2033	{XP_012073563.1; PREDICTED: uncharacterized protein LOC105635169 [Jatropha curcas]}	{NA}	{jcu:105635169; - - - - -}	{NA}	{NA}	{XM_019853253.1; PREDICTED: Elaeis guineensis uncharacterized LOC109506345 (LOC109506345), mRNA}	{NA}
i0_HQ_PARFLO_c2035	{XP_008788794.1; PREDICTED: phosphopantothenoylcysteine decarboxylase subunit VHS3-like [Phoenix dactylifera]}	{NA}	{pda:103706472; - - - - -}	{NA}	{GO:0032040; small-subunit processome; cellular_component}	{NA}	{PF04147:Nop14-like family }
i0_HQ_PARFLO_c2040	{NA}	{NA}	{NA}	{NA}	{NA}	{NA}	{NA}
i0_HQ_PARFLO_c2041	{YP_654205.1; photosystem II M protein (chloroplast) [Oryza sativa Indica Group]}	{sp|Q7FNT0|PSBM_ATRBE; Photosystem II reaction center protein M OS=Atropa belladonna GN=psbM PE=3 SV=1}	{lja:Ljclg3v0000320.1; K02714 psbM photosystem II PsbM protein - ko00195; Metabolism; Energy metabolism; Photosynthesis}	{NA}	{NA}	{KT388109.1; Paphiopedilum armeniacum chloroplast, complete genome}	{NA}
i0_HQ_PARFLO_c2043	{XP_009396381.1; PREDICTED: uncharacterized protein LOC103981385 [Musa acuminata subsp. malaccensis]}	{NA}	{dosa:Os03t0217000-01; - - - - -}	{NA}	{NA}	{NA}	{NA}
i0_HQ_PARFLO_c2045	{XP_010940062.1; PREDICTED: uncharacterized protein LOC105058738 [Elaeis guineensis]}	{NA}	{sita:101760191; - - - - -}	{NA}	{NA}	{NA}	{NA}
i0_HQ_PARFLO_c2050	{XP_010929918.1; PREDICTED: cytochrome b5 [Elaeis guineensis]}	{sp|P49100|CYB5_ORYSJ; Cytochrome b5 OS=Oryza sativa subsp. japonica GN=Os05g0108800 PE=2 SV=2}	{egu:105038764; - - - - -}	{At2g32720; KOG0537 Cytochrome b5 C Energy production and conversion ;}	{NA}	{DQ245993.1; Zea mays clone 94061 mRNA sequence}	{NA}
i0_HQ_PARFLO_c2051	{XP_010254820.1; PREDICTED: uncharacterized protein LOC104595677 [Nelumbo nucifera]}	{NA}	{nnu:104595677; - - - - -}	{NA}	{NA}	{XM_010256518.2; PREDICTED: Nelumbo nucifera uncharacterized LOC104595677 (LOC104595677), mRNA}	{NA}
i0_HQ_PARFLO_c2052	{NP_001316487.1; uncharacterized protein LOC100277703 precursor [Zea mays]}	{NA}	{nnu:104593797; - - - - -}	{NA}	{NA}	{NA}	{NA}
i0_HQ_PARFLO_c2053	{XP_020106481.1; uncharacterized protein LOC109722763 [Ananas comosus]}	{NA}	{gra:105788650; - - - - -}	{NA}	{NA}	{NA}	{NA}
i0_HQ_PARFLO_c2054	{XP_008789738.1; PREDICTED: protein C2-DOMAIN ABA-RELATED 4-like [Phoenix dactylifera]}	{sp|Q9LVH4|CAR4_ARATH; Protein C2-DOMAIN ABA-RELATED 4 OS=Arabidopsis thaliana GN=CAR4 PE=1 SV=1}	{pda:103707138; - - - - -}	{At3g17980; KOG1030 Predicted Ca2+-dependent phospholipid-binding protein R General function prediction only ;}	{GO:0005515; protein binding; molecular_function}	{XM_019401587.1; PREDICTED: Nicotiana attenuata GTPase activating protein 1-like (LOC109235469), mRNA}	{PF00168:C2 domain}
i0_HQ_PARFLO_c2059	{NA}	{NA}	{NA}	{NA}	{NA}	{NA}	{NA}
i0_HQ_PARFLO_c2060	{XP_010913806.1; PREDICTED: abscisic acid receptor PYL8-like [Elaeis guineensis]}	{sp|Q9FGM1|PYL8_ARATH; Abscisic acid receptor PYL8 OS=Arabidopsis thaliana GN=PYL8 PE=1 SV=1}	{egu:105039360; K14496 PYL abscisic acid receptor PYR/PYL family - ko04016; Environmental Information Processing; Signal transduction; MAPK signaling pathway - plant | ko04075; Environmental Information Processing; Signal transduction; Plant hormone signal transduction}	{NA}	{GO:0006952; defense response; biological_process GO:0009607; response to biotic stimulus; biological_process}	{KU360244.1; Vitis yeshanensis pyrabaction resistance-like protein 1 mRNA, complete cds}	{PF00407:Pathogenesis-related protein Bet v I family}
i0_HQ_PARFLO_c2064	{ONK60969.1; uncharacterized protein A4U43_C08F24630 [Asparagus officinalis]}	{sp|Q94F00|IMPL1_ARATH; Phosphatase IMPL1, chloroplastic OS=Arabidopsis thaliana GN=IMPL1 PE=1 SV=2}	{mus:103972426; K01092 E3.1.3.25, IMPA, suhB myo-inositol-1(or 4)-monophosphatase 3.1.3.25 ko00562; Metabolism; Carbohydrate metabolism; Inositol phosphate metabolism | ko00521; Metabolism; Biosynthesis of other secondary metabolites; Streptomycin biosynthesis | ko04070; Environmental Information Processing; Signal transduction; Phosphatidylinositol signaling system}	{At1g31190; KOG2951 Inositol monophosphatase G Carbohydrate transport and metabolism ;}	{GO:0046854; phosphatidylinositol phosphorylation; biological_process}	{XM_010277855.2; PREDICTED: Nelumbo nucifera phosphatase IMPL1, chloroplastic (LOC104610977), mRNA}	{PF00459:Inositol monophosphatase family}
i0_HQ_PARFLO_c2065	{XP_010529983.1; PREDICTED: 50S ribosomal protein L19-2, chloroplastic-like [Tarenaya hassleriana]}	{sp|Q8W463|RK191_ARATH; 50S ribosomal protein L19-1, chloroplastic OS=Arabidopsis thaliana GN=At4g17560 PE=2 SV=1}	{thj:104806678; K02884 RP-L19, MRPL19, rplS large subunit ribosomal protein L19 - ko03010; Genetic Information Processing; Translation; Ribosome}	{At5g47190; KOG1698 Mitochondrial/chloroplast ribosomal protein L19 J Translation, ribosomal structure and biogenesis ;}	{GO:0006412; translation; biological_process GO:0005840; ribosome; cellular_component GO:0003735; structural constituent of ribosome; molecular_function GO:0005622; intracellular; cellular_component}	{XM_018969558.1; PREDICTED: Juglans regia 50S ribosomal protein L19-1, chloroplastic-like (LOC108994381), transcript variant X1, mRNA}	{PF01245:Ribosomal protein L19}
i0_HQ_PARFLO_c2066	{XP_013445765.1; ubiquitin-conjugating enzyme [Medicago truncatula]}	{sp|P25866|UBC2_WHEAT; Ubiquitin-conjugating enzyme E2 2 OS=Triticum aestivum GN=UBC2 PE=1 SV=1}	{mtr:MTR_8g468530; K10573 UBE2A, UBC2, RAD6A ubiquitin-conjugating enzyme E2 A 2.3.2.23 ko04120; Genetic Information Processing; Folding, sorting and degradation; Ubiquitin mediated proteolysis}	{At2g02760; KOG0419 Ubiquitin-protein ligase O Posttranslational modification, protein turnover, chaperones ;}	{GO:0005515; protein binding; molecular_function}	{NM_001302860.1; Nelumbo nucifera ubiquitin-conjugating enzyme E2 2 (LOC104596981), mRNA}	{PF05773:RWD domain}
i0_HQ_PARFLO_c2067	{XP_010938188.1; PREDICTED: trafficking protein particle complex subunit 4 [Elaeis guineensis]}	{sp|Q54UU1|TPPC4_DICDI; Trafficking protein particle complex subunit 4 OS=Dictyostelium discoideum GN=trappc4 PE=3 SV=1}	{egu:105044968; K20303 TRAPPC4, TRS23 trafficking protein particle complex subunit 4 - -}	{At5g02280; KOG3369 Transport protein particle (TRAPP) complex subunit U Intracellular trafficking, secretion, and vesicular transport ;}	{GO:0030008; TRAPP complex; cellular_component GO:0006810; transport; biological_process GO:0006888; ER to Golgi vesicle-mediated transport; biological_process GO:0005622; intracellular; cellular_component}	{XM_009386116.2; PREDICTED: Musa acuminata subsp. malaccensis trafficking protein particle complex subunit 4 (LOC103971949), mRNA}	{PF04099:Sybindin-like family PF04628:Sedlin, N-terminal conserved region}
i0_HQ_PARFLO_c2068	{XP_009388741.2; PREDICTED: 21 kDa protein-like [Musa acuminata subsp. malaccensis]}	{sp|P17407|21KD_DAUCA; 21 kDa protein OS=Daucus carota PE=2 SV=1}	{pda:103695796; - - - - -}	{NA}	{GO:0004857; enzyme inhibitor activity; molecular_function}	{NA}	{PF04043:Plant invertase/pectin methylesterase inhibitor}
i0_HQ_PARFLO_c2069	{XP_008799364.1; PREDICTED: uncharacterized protein LOC103714031 [Phoenix dactylifera]}	{NA}	{pop:POPTR_0003s08770g; - - - - -}	{At2g35360; KOG3249 Uncharacterized conserved protein S Function unknown ;}	{GO:0005515; protein binding; molecular_function}	{XM_018828611.1; PREDICTED: Musa acuminata subsp. malaccensis uncharacterized LOC103992078 (LOC103992078), transcript variant X3, mRNA}	{PF00240:Ubiquitin family}
i0_HQ_PARFLO_c2071	{OAY49466.1; hypothetical protein MANES_05G058400 [Manihot esculenta]}	{sp|Q9M1C2|CH101_ARATH; 10 kDa chaperonin 1, chloroplastic OS=Arabidopsis thaliana GN=CPN10-1 PE=2 SV=1}	{pda:103703578; K04078 groES, HSPE1 chaperonin GroES - -}	{At3g60210; KOG1641 Mitochondrial chaperonin O Posttranslational modification, protein turnover, chaperones ;}	{GO:0006457; protein folding; biological_process GO:0005737; cytoplasm; cellular_component}	{NA}	{PF00166:Chaperonin 10 Kd subunit}
i0_HQ_PARFLO_c2072	{XP_008237928.1; PREDICTED: V-type proton ATPase subunit F [Prunus mume]}	{sp|Q9ZQX4|VATF_ARATH; V-type proton ATPase subunit F OS=Arabidopsis thaliana GN=VHA-F PE=2 SV=1}	{pmum:103325166; K02151 ATPeV1F, ATP6S14 V-type H+-transporting ATPase subunit F - ko00190; Metabolism; Energy metabolism; Oxidative phosphorylation | ko04150; Environmental Information Processing; Signal transduction; mTOR signaling pathway | ko04145; Cellular Processes; Transport and catabolism; Phagosome | ko04966; Organismal Systems; Excretory system; Collecting duct acid secretion | ko04721;…	{At4g02620; KOG3432 Vacuolar H+-ATPase V1 sector, subunit F C Energy production and conversion ;}	{GO:0051276; chromosome organization; biological_process GO:0005524; ATP binding; molecular_function GO:0034220; ion transmembrane transport; biological_process GO:0005515; protein binding; molecular_function GO:0005694; chromosome; cellular_component}	{XM_019851573.1; PREDICTED: Elaeis guineensis V-type proton ATPase subunit F (LOC105047900), transcript variant X2, mRNA}	{PF01990:ATP synthase (F/14-kDa) subunit PF04825:N terminus of Rad21 / Rec8 like protein PF06470:SMC proteins Flexible Hinge Domain}
i0_HQ_PARFLO_c2073	{XP_009409254.2; PREDICTED: major pollen allergen Lol p 11-like [Musa acuminata subsp. malaccensis]}	{sp|P33050|PSC13_MAIZE; Pollen-specific protein C13 OS=Zea mays GN=MGS1 PE=2 SV=1}	{mus:103991495; - - - - -}	{NA}	{GO:0004568; chitinase activity; molecular_function GO:0006032; chitin catabolic process; biological_process}	{NA}	{PF08329:Chitinase A, N-terminal domain}
i0_HQ_PARFLO_c2075	{NA}	{NA}	{NA}	{NA}	{GO:0045454; cell redox homeostasis; biological_process}	{XM_009385458.2; PREDICTED: Musa acuminata subsp. malaccensis protein disulfide isomerase-like 2-2 (LOC103971439), mRNA}	{PF00085:Thioredoxin}
i0_HQ_PARFLO_c2077	{XP_008794155.1; PREDICTED: uncharacterized protein LOC103710269 isoform X2 [Phoenix dactylifera]}	{sp|Q4UKR8|HSPC2_RICFE; Small heat shock protein C2 OS=Rickettsia felis (strain ATCC VR-1525 / URRWXCal2) GN=hspC2 PE=3 SV=1}	{vvi:100267696; - - - - -}	{At1g06460; KOG0710 Molecular chaperone (small heat-shock protein Hsp26/Hsp42) O Posttranslational modification, protein turnover, chaperones ;}	{NA}	{NA}	{NA}
i0_HQ_PARFLO_c2078	{XP_010936932.1; PREDICTED: stress enhanced protein 1, chloroplastic-like [Elaeis guineensis]}	{sp|Q9M7I9|STEP1_ARATH; Stress enhanced protein 1, chloroplastic OS=Arabidopsis thaliana GN=SEP1 PE=2 SV=1}	{pda:103712598; - - - - -}	{NA}	{NA}	{NA}	{NA}
i0_HQ_PARFLO_c2080	{XP_017409267.1; PREDICTED: basic blue protein [Vigna angularis]}	{sp|P00303|BABL_CUCSA; Basic blue protein OS=Cucumis sativus PE=1 SV=1}	{var:108321881; - - - - -}	{NA}	{GO:0055114; oxidation-reduction process; biological_process GO:0005507; copper ion binding; molecular_function GO:0009055; NA}	{NA}	{PF02298:Plastocyanin-like domain PF06525:Sulfocyanin (SoxE) domain}
i0_HQ_PARFLO_c2084	{XP_008781576.1; PREDICTED: uncharacterized protein LOC103701330 isoform X3 [Phoenix dactylifera]}	{NA}	{pda:103701330; - - - - -}	{NA}	{NA}	{NA}	{NA}
i0_HQ_PARFLO_c2087	{NA}	{NA}	{NA}	{NA}	{NA}	{NA}	{NA}
i0_HQ_PARFLO_c2090	{XP_009408498.1; PREDICTED: zinc finger A20 and AN1 domain-containing stress-associated protein 6-like [Musa acuminata subsp. malaccensis]}	{sp|Q7Y1W9|SAP9_ORYSJ; Zinc finger A20 and AN1 domain-containing stress-associated protein 9 OS=Oryza sativa subsp. japonica GN=SAP9 PE=2 SV=1}	{nnu:104597695; - - - - -}	{At3g52800; KOG3173 Predicted Zn-finger protein R General function prediction only ;}	{GO:0008270; zinc ion binding; molecular_function GO:0003677; DNA binding; molecular_function}	{NA}	{PF01428:AN1-like Zinc finger PF01754:A20-like zinc finger}
i0_HQ_PARFLO_c2092	{JAT44611.1; Postreplication repair E3 ubiquitin-protein ligase RAD18, partial [Anthurium amnicola]}	{NA}	{mus:103970721; - - - - -}	{NA}	{GO:0061630; NA GO:0008270; zinc ion binding; molecular_function GO:0046872; metal ion binding; molecular_function GO:0005515; protein binding; molecular_function}	{NA}	{PF00097:Zinc finger, C3HC4 type (RING finger) PF14634:zinc-RING finger domain PF12678:RING-H2 zinc finger domain PF16685:zinc RING finger of MSL2 PF13639:Ring finger domain}
i0_HQ_PARFLO_c2095	{ABG24204.1; putative transport protein [Gymnadenia conopsea]}	{sp|P38389|SC61B_ARATH; Protein transport protein Sec61 subunit beta OS=Arabidopsis thaliana GN=At2g45070 PE=1 SV=1}	{lang:109358957; K09481 SEC61B, SBH2 protein transport protein SEC61 subunit beta - ko03060; Genetic Information Processing; Folding, sorting and degradation; Protein export | ko04141; Genetic Information Processing; Folding, sorting and degradation; Protein processing in endoplasmic reticulum | ko04145; Cellular Processes; Transport and catabolism; Phagosome | ko05110; Human Diseases; Infectious…	{At5g60460; KOG3457 Sec61 protein translocation complex, beta subunit O Posttranslational modification, protein turnover, chaperones ;}	{NA}	{XM_010105811.1; Morus notabilis hypothetical protein partial mRNA}	{NA}
i0_HQ_PARFLO_c2096	{XP_020109777.1; 40S ribosomal protein S16 [Ananas comosus]}	{sp|O22647|RS16_FRIAG; 40S ribosomal protein S16 OS=Fritillaria agrestis GN=RPS16 PE=2 SV=1}	{nta:107779727; - - - - -}	{At2g09990; KOG1753 40S ribosomal protein S16 J Translation, ribosomal structure and biogenesis ;}	{GO:0005840; ribosome; cellular_component GO:0003735; structural constituent of ribosome; molecular_function GO:0006412; translation; biological_process}	{FP092760.1; Phyllostachys edulis cDNA clone: bphylf029c12, full insert sequence}	{PF00380:Ribosomal protein S9/S16}
i0_HQ_PARFLO_c2099	{XP_020092124.1; uncharacterized protein At2g23090-like [Ananas comosus]}	{sp|O64818|Y2309_ARATH; Uncharacterized protein At2g23090 OS=Arabidopsis thaliana GN=At2g23090 PE=1 SV=1}	{sind:105159121; - - - - -}	{NA}	{NA}	{XM_006339759.2; PREDICTED: Solanum tuberosum uncharacterized protein At2g23090-like (LOC102594382), mRNA}	{NA}
i0_HQ_PARFLO_c2101	{XP_010928936.1; PREDICTED: OTU domain-containing protein At3g57810 isoform X1 [Elaeis guineensis]}	{NA}	{sind:105161565; - - - - -}	{NA}	{NA}	{XM_018827229.1; PREDICTED: Musa acuminata subsp. malaccensis OTU domain-containing protein At3g57810 (LOC103987858), transcript variant X3, mRNA}	{NA}
i0_HQ_PARFLO_c2102	{XP_008786997.1; PREDICTED: adenine phosphoribosyltransferase 1 [Phoenix dactylifera]}	{sp|Q9SUW2|APT3_ARATH; Adenine phosphoribosyltransferase 3 OS=Arabidopsis thaliana GN=APT3 PE=1 SV=1}	{pda:103705154; K00759 APRT, apt adenine phosphoribosyltransferase 2.4.2.7 ko00230; Metabolism; Nucleotide metabolism; Purine metabolism}	{At4g22570; KOG1712 Adenine phosphoribosyl transferases F Nucleotide transport and metabolism ;}	{GO:0009116; nucleoside metabolic process; biological_process GO:0031515; tRNA (m1A) methyltransferase complex; cellular_component GO:0030488; tRNA methylation; biological_process}	{XM_018992681.1; PREDICTED: Juglans regia adenine phosphoribosyltransferase 3-like (LOC109011461), mRNA}	{PF04189:Gcd10p family PF00156:Phosphoribosyl transferase domain}
i0_HQ_PARFLO_c2104	{XP_008783323.1; PREDICTED: BTB/POZ domain-containing protein At4g08455 [Phoenix dactylifera]}	{sp|Q6DBN1|Y4845_ARATH; BTB/POZ domain-containing protein At4g08455 OS=Arabidopsis thaliana GN=At4g08455 PE=1 SV=1}	{pda:103702610; K10523 SPOP speckle-type POZ protein - ko04340; Environmental Information Processing; Signal transduction; Hedgehog signaling pathway | ko04341; Environmental Information Processing; Signal transduction; Hedgehog signaling pathway - fly}	{CE29054; KOG1987 Speckle-type POZ protein SPOP and related proteins with TRAF, MATH and BTB/POZ domains DR Cell cycle control, cell division, chromosome partitioning ; General function prediction only ;}	{GO:0006397; mRNA processing; biological_process GO:0003723; RNA binding; molecular_function GO:0005737; cytoplasm; cellular_component GO:0005634; nucleus; cellular_component GO:0005515; protein binding; molecular_function}	{CT832693.1; Oryza sativa (indica cultivar-group) cDNA clone:OSIGCEA034M23, full insert sequence}	{PF00651:BTB/POZ domain PF06003:Survival motor neuron protein (SMN)}
i0_HQ_PARFLO_c2106	{ONK61082.1; uncharacterized protein A4U43_C08F26070 [Asparagus officinalis]}	{sp|Q9M0Y9|RIC10_ARATH; CRIB domain-containing protein RIC10 OS=Arabidopsis thaliana GN=RIC10 PE=2 SV=1}	{vvi:100258839; - - - - -}	{NA}	{NA}	{NA}	{NA}
i0_HQ_PARFLO_c2107	{ONK79711.1; uncharacterized protein A4U43_C01F9260 [Asparagus officinalis]}	{sp|Q54MB4|ASNS_DICDI; Probable asparagine synthetase [glutamine-hydrolyzing] OS=Dictyostelium discoideum GN=asns PE=1 SV=1}	{sita:101761448; - - - - -}	{NA}	{NA}	{XM_014895437.1; PREDICTED: Brachypodium distachyon stem-specific protein TSJT1-like (LOC100826937), mRNA}	{NA}
i0_HQ_PARFLO_c2108	{XP_008238855.1; PREDICTED: probable phospholipid hydroperoxide glutathione peroxidase [Prunus mume]}	{sp|O48646|GPX6_ARATH; Probable phospholipid hydroperoxide glutathione peroxidase 6, mitochondrial OS=Arabidopsis thaliana GN=GPX6 PE=2 SV=2}	{sbi:SORBI_06g024920; K00432 gpx glutathione peroxidase 1.11.1.9 ko00590; Metabolism; Lipid metabolism; Arachidonic acid metabolism | ko00480; Metabolism; Metabolism of other amino acids; Glutathione metabolism | ko04918; Organismal Systems; Endocrine system; Thyroid hormone synthesis}	{At4g11600; KOG1651 Glutathione peroxidase O Posttranslational modification, protein turnover, chaperones ;}	{GO:0006979; response to oxidative stress; biological_process GO:0055114; oxidation-reduction process; biological_process GO:0016491; oxidoreductase activity; molecular_function GO:0004602; glutathione peroxidase activity; molecular_function GO:0016209; NA}	{FP099813.1; Phyllostachys edulis cDNA clone: bphyst039b12, full insert sequence}	{PF00255:Glutathione peroxidase PF08534:Redoxin PF00578:AhpC/TSA family}
i0_HQ_PARFLO_c2112	{XP_008793269.1; PREDICTED: 17.3 kDa class II heat shock protein-like [Phoenix dactylifera]}	{sp|Q5VRY1|HSP18_ORYSJ; 18.0 kDa class II heat shock protein OS=Oryza sativa subsp. japonica GN=HSP18.0 PE=2 SV=1}	{egu:105040381; K13993 HSP20 HSP20 family protein - ko04141; Genetic Information Processing; Folding, sorting and degradation; Protein processing in endoplasmic reticulum}	{At5g12020; KOG0710 Molecular chaperone (small heat-shock protein Hsp26/Hsp42) O Posttranslational modification, protein turnover, chaperones ;}	{NA}	{XM_015833451.1; PREDICTED: Oryza brachyantha 19.0 kDa class II heat shock protein-like (LOC102705138), mRNA}	{NA}
i0_HQ_PARFLO_c2119	{NA}	{NA}	{NA}	{NA}	{GO:0005524; ATP binding; molecular_function GO:0000275; mitochondrial proton-transporting ATP synthase complex, catalytic core F(1); cellular_component GO:0016887; ATPase activity; molecular_function GO:0006754; ATP biosynthetic process; biological_process}	{NA}	{PF11421:ATP synthase F1 beta subunit}
i0_HQ_PARFLO_c2120	{XP_008801197.1; PREDICTED: acidic endochitinase SP2-like [Phoenix dactylifera]}	{sp|O04138|CHI4_ORYSJ; Chitinase 4 OS=Oryza sativa subsp. japonica GN=Cht4 PE=2 SV=2}	{pda:103708573; K01183 E3.2.1.14 chitinase 3.2.1.14 ko00520; Metabolism; Carbohydrate metabolism; Amino sugar and nucleotide sugar metabolism}	{At3g54420; KOG4742 Predicted chitinase R General function prediction only ;}	{NA}	{XM_009402881.2; PREDICTED: Musa acuminata subsp. malaccensis chitinase 6-like (LOC103985238), partial mRNA}	{NA}
i0_HQ_PARFLO_c2123	{XP_009404638.1; PREDICTED: uncharacterized protein LOC103987902 [Musa acuminata subsp. malaccensis]}	{NA}	{pda:103709946; - - - - -}	{NA}	{NA}	{NA}	{NA}
i0_HQ_PARFLO_c2125	{KMZ70150.1; Iron-sulfur cluster insertion protein erpA [Zostera marina]}	{sp|Q9XIK3|ISCAP_ARATH; Iron-sulfur assembly protein IscA, chloroplastic OS=Arabidopsis thaliana GN=ISCA PE=2 SV=2}	{egu:105040369; K13628 iscA, ISCA1 iron-sulfur cluster assembly protein - -}	{At1g10500; KOG1120 Fe-S cluster biosynthesis protein ISA1 (contains a HesB-like domain) P Inorganic ion transport and metabolism ;}	{NA}	{CT832410.1; Oryza sativa (indica cultivar-group) cDNA clone:OSIGCSN053M03, full insert sequence}	{NA}
i0_HQ_PARFLO_c2128	{XP_010918843.2; PREDICTED: uncharacterized protein LOC105043123 [Elaeis guineensis]}	{NA}	{egu:105043123; - - - - -}	{NA}	{GO:0005515; protein binding; molecular_function}	{XM_010920541.2; PREDICTED: Elaeis guineensis uncharacterized LOC105043123 (LOC105043123), mRNA}	{PF15966:F-box PF00646:F-box domain PF12937:F-box-like}
i0_HQ_PARFLO_c2129	{XP_010943465.1; PREDICTED: uncharacterized protein LOC105061188 [Elaeis guineensis]}	{NA}	{pda:103703818; K02907 RP-L30, MRPL30, rpmD large subunit ribosomal protein L30 - ko03010; Genetic Information Processing; Translation; Ribosome}	{NA}	{NA}	{XR_002163286.1; PREDICTED: Elaeis guineensis 50S ribosomal protein L30 (LOC105061188), transcript variant X3, misc_RNA}	{NA}
i0_HQ_PARFLO_c2130	{XP_008806074.1; PREDICTED: uncharacterized protein LOC103718855 [Phoenix dactylifera]}	{sp|P82024|RR21_SPIOL; 30S ribosomal protein S21, chloroplastic (Fragment) OS=Spinacia oleracea GN=rps21 PE=1 SV=1}	{mus:103994667; - - - - -}	{NA}	{GO:0006412; translation; biological_process GO:0003735; structural constituent of ribosome; molecular_function GO:0005840; ribosome; cellular_component}	{NA}	{PF01165:Ribosomal protein S21}
i0_HQ_PARFLO_c2131	{XP_010928567.1; PREDICTED: uncharacterized protein LOC105050304 [Elaeis guineensis]}	{sp|Q6PBA2|LS12A_DANRE; Protein LSM12 homolog A OS=Danio rerio GN=lsm12a PE=2 SV=1}	{egu:105039170; - - - - -}	{At1g24050; KOG4401 Uncharacterized conserved protein S Function unknown ;}	{NA}	{NA}	{NA}
i0_HQ_PARFLO_c2137	{XP_010907720.1; PREDICTED: cold-regulated 413 plasma membrane protein 2 [Elaeis guineensis]}	{sp|Q9SVL6|CRPM2_ARATH; Cold-regulated 413 plasma membrane protein 2 OS=Arabidopsis thaliana GN=COR413PM2 PE=2 SV=1}	{pda:103707477; - - - - -}	{NA}	{GO:0009271; phage shock; biological_process GO:0016021; integral to membrane; cellular_component GO:0006355; regulation of transcription, DNA-dependent; biological_process}	{NA}	{PF05562:Cold acclimation protein WCOR413 PF06667:Phage shock protein B}
i0_HQ_PARFLO_c214	{XP_010929545.1; PREDICTED: desiccation-related protein PCC13-62 [Elaeis guineensis]}	{sp|P22242|DRPE_CRAPL; Desiccation-related protein PCC13-62 OS=Craterostigma plantagineum PE=2 SV=1}	{cic:CICLE_v10006860mg; - - - - -}	{NA}	{NA}	{EU478592.1; Lindernia brevidens desiccation-related protein Lb_13-62 mRNA, partial cds}	{NA}
i0_HQ_PARFLO_c2142	{XP_008793579.1; PREDICTED: actin-depolymerizing factor 11 isoform X1 [Phoenix dactylifera]}	{sp|Q2QLT8|ADF11_ORYSJ; Actin-depolymerizing factor 11 OS=Oryza sativa subsp. japonica GN=ADF11 PE=2 SV=1}	{egu:105033250; K05765 CFL cofilin - ko04810; Cellular Processes; Cell motility; Regulation of actin cytoskeleton | ko04666; Organismal Systems; Immune system; Fc gamma R-mediated phagocytosis | ko04360; Organismal Systems; Development; Axon guidance | ko05133; Human Diseases; Infectious diseases: Bacterial; Pertussis}	{At2g31200; KOG1735 Actin depolymerizing factor Z Cytoskeleton ;}	{GO:0005622; intracellular; cellular_component GO:0003779; actin binding; molecular_function}	{XM_008795357.2; PREDICTED: Phoenix dactylifera actin-depolymerizing factor 11 (LOC103709840), transcript variant X1, mRNA}	{PF00241:Cofilin/tropomyosin-type actin-binding protein}
i0_HQ_PARFLO_c2150	{AIO06388.1; 2C-methyl-D-erythritol 2,4-cyclodiphosphate synthase [Dendrobium catenatum]}	{sp|Q9M4W3|ISPF_CATRO; 2-C-methyl-D-erythritol 2,4-cyclodiphosphate synthase, chloroplastic OS=Catharanthus roseus GN=ISPF PE=2 SV=1}	{cann:107864504; - - - - -}	{NA}	{GO:0008685; 2-C-methyl-D-erythritol 2,4-cyclodiphosphate synthase activity; molecular_function GO:0000772; mating pheromone activity; molecular_function GO:0016114; terpenoid biosynthetic process; biological_process GO:0016020; membrane; cellular_component}	{FP100824.1; Phyllostachys edulis cDNA clone: bphyem119i08, full insert sequence}	{PF02542:YgbB family PF08015:Fungal mating-type pheromone}
i0_HQ_PARFLO_c2152	{XP_004952168.1; PREDICTED: 60S ribosomal protein L37-1-like [Setaria italica]}	{sp|Q8LFH7|RL371_ARATH; 60S ribosomal protein L37-1 OS=Arabidopsis thaliana GN=RPL37A PE=3 SV=1}	{sita:101780565; K02922 RP-L37e, RPL37 large subunit ribosomal protein L37e - ko03010; Genetic Information Processing; Translation; Ribosome}	{At1g15250; KOG3475 60S ribosomal protein L37 J Translation, ribosomal structure and biogenesis ;}	{GO:0003735; structural constituent of ribosome; molecular_function GO:0005840; ribosome; cellular_component GO:0005622; intracellular; cellular_component GO:0006412; translation; biological_process}	{NA}	{PF01907:Ribosomal protein L37e}
i0_HQ_PARFLO_c2155	{XP_020089256.1; 60S ribosomal protein L11-like [Ananas comosus]}	{sp|P42794|RL112_ARATH; 60S ribosomal protein L11-2 OS=Arabidopsis thaliana GN=RPL11B PE=2 SV=2}	{crb:CARUB_v10027211mg; K02868 RP-L11e, RPL11 large subunit ribosomal protein L11e - ko03010; Genetic Information Processing; Translation; Ribosome}	{At3g58700; KOG0397 60S ribosomal protein L11 J Translation, ribosomal structure and biogenesis ;}	{NA}	{HQ403598.1; Lycoris longituba 60S ribosomal protein mRNA, complete cds}	{NA}
i0_HQ_PARFLO_c2156	{XP_008786239.1; PREDICTED: GTP-binding protein SAR1A-like [Phoenix dactylifera]}	{sp|O04834|SAR1A_ARATH; GTP-binding protein SAR1A OS=Arabidopsis thaliana GN=SAR1A PE=2 SV=1}	{pda:103704647; K07953 SAR1 GTP-binding protein SAR1 3.6.5.- ko04141; Genetic Information Processing; Folding, sorting and degradation; Protein processing in endoplasmic reticulum | ko05134; Human Diseases; Infectious diseases: Bacterial; Legionellosis}	{At4g02080; KOG0077 Vesicle coat complex COPII, GTPase subunit SAR1 U Intracellular trafficking, secretion, and vesicular transport ;}	{GO:0031683; G-protein beta/gamma-subunit complex binding; molecular_function GO:0007186; G-protein coupled receptor protein signaling pathway; biological_process GO:0005524; ATP binding; molecular_function GO:0019001; guanyl nucleotide binding; molecular_function GO:0007264; small GTPase mediated signal transduction; biological_process GO:0006576; cellular biogenic amine metabolic process; biolo…	{XM_009383465.2; PREDICTED: Musa acuminata subsp. malaccensis GTP-binding protein SAR1A (LOC103969819), mRNA}	{PF08477:Ras of Complex, Roc, domain of DAPkinase PF01926:50S ribosome-binding GTPase PF10662:Ethanolamine utilisation - propanediol utilisation PF04670:Gtr1/RagA G protein conserved region PF00071:Ras family PF00503:G-protein alpha subunit PF00025:ADP-ribosylation factor family}
i0_HQ_PARFLO_c2158	{XP_015867595.1; PREDICTED: transcription initiation factor TFIID subunit 11 [Ziziphus jujuba]}	{sp|Q9M565|TAF11_ARATH; Transcription initiation factor TFIID subunit 11 OS=Arabidopsis thaliana GN=TAF11 PE=1 SV=1}	{nnu:104599814; K03135 TAF11 transcription initiation factor TFIID subunit 11 - ko03022; Genetic Information Processing; Transcription; Basal transcription factors}	{At4g20280; KOG3219 Transcription initiation factor TFIID, subunit TAF11 K Transcription ;}	{GO:0005634; nucleus; cellular_component GO:0016791; phosphatase activity; molecular_function GO:0006367; transcription initiation from RNA polymerase II promoter; biological_process GO:0009405; pathogenesis; biological_process}	{XM_007014746.2; PREDICTED: Theobroma cacao transcription initiation factor TFIID subunit 11 (LOC18589675), transcript variant X1, mRNA}	{PF05925:Enterobacterial virulence protein IpgD PF04719:hTAFII28-like protein conserved region}
i0_HQ_PARFLO_c2159	{AAT08736.1; high mobility group I/Y-2, partial [Hyacinthus orientalis]}	{sp|Q9FYS5|HMGYA_MAIZE; HMG-Y-related protein A OS=Zea mays GN=HMGIY2 PE=1 SV=1}	{rcu:8272176; - - - - -}	{NA}	{GO:0006334; nucleosome assembly; biological_process GO:0000786; nucleosome; cellular_component GO:0003677; DNA binding; molecular_function GO:0005634; nucleus; cellular_component}	{AY389660.1; Hyacinthus orientalis high mobility group I/Y-2 mRNA, partial cds}	{PF00538:linker histone H1 and H5 family PF02178:AT hook motif}
i0_HQ_PARFLO_c2160	{XP_015889019.1; PREDICTED: RING-box protein 1a [Ziziphus jujuba]}	{sp|Q940X7|RBX1A_ARATH; RING-box protein 1a OS=Arabidopsis thaliana GN=RBX1A PE=1 SV=1}	{csv:101209538; K03868 RBX1, ROC1 RING-box protein 1 - ko04141; Genetic Information Processing; Folding, sorting and degradation; Protein processing in endoplasmic reticulum | ko04120; Genetic Information Processing; Folding, sorting and degradation; Ubiquitin mediated proteolysis | ko03420; Genetic Information Processing; Replication and repair; Nucleotide excision repair | ko04310; Environmenta…	{Hs7657508; KOG2930 SCF ubiquitin ligase, Rbx1 component O Posttranslational modification, protein turnover, chaperones ;}	{GO:0004842; ubiquitin-protein ligase activity; molecular_function GO:0005680; anaphase-promoting complex; cellular_component GO:0005515; protein binding; molecular_function GO:0046872; metal ion binding; molecular_function GO:0008270; zinc ion binding; molecular_function}	{XM_008234623.1; PREDICTED: Prunus mume RING-box protein 1a (LOC103331948), mRNA}	{PF17123:RING-like zinc finger PF12678:RING-H2 zinc finger domain PF00097:Zinc finger, C3HC4 type (RING finger) PF13639:Ring finger domain PF12861:Anaphase-promoting complex subunit 11 RING-H2 finger}
i0_HQ_PARFLO_c2161	{XP_010943508.1; PREDICTED: uncharacterized protein LOC105061226 isoform X1 [Elaeis guineensis]}	{NA}	{pda:103713939; - - - - -}	{NA}	{NA}	{NA}	{NA}
i0_HQ_PARFLO_c2162	{AAQ84111.1; Clt1 [Citrus trifoliata]}	{sp|Q0DKW8|LTI6B_ORYSJ; Hydrophobic protein LTI6B OS=Oryza sativa subsp. japonica GN=LTI6B PE=2 SV=1}	{lja:Lj0g3v0079239.1; - - - - -}	{At3g05880; KOG1773 Stress responsive protein R General function prediction only ;}	{GO:0016021; integral to membrane; cellular_component}	{NA}	{PF01679:Proteolipid membrane potential modulator}
i0_HQ_PARFLO_c2163	{JAT45481.1; Signal recognition particle protein, partial [Anthurium amnicola]}	{sp|O04433|SRP14_ORYSJ; Signal recognition particle 14 kDa protein OS=Oryza sativa subsp. japonica GN=SRP14 PE=2 SV=1}	{mus:103971120; K03104 SRP14 signal recognition particle subunit SRP14 - ko03060; Genetic Information Processing; Folding, sorting and degradation; Protein export}	{At2g43640; KOG1761 Signal recognition particle, subunit Srp14 U Intracellular trafficking, secretion, and vesicular transport ;}	{GO:0030942; endoplasmic reticulum signal peptide binding; molecular_function GO:0006614; SRP-dependent cotranslational protein targeting to membrane; biological_process GO:0008312; 7S RNA binding; molecular_function GO:0005786; signal recognition particle, endoplasmic reticulum targeting; cellular_component}	{NA}	{PF02290:Signal recognition particle 14kD protein}
i0_HQ_PARFLO_c2165	{XP_012088725.1; PREDICTED: thylakoid lumenal 15 kDa protein 1, chloroplastic [Jatropha curcas]}	{sp|O22160|TL15A_ARATH; Thylakoid lumenal 15 kDa protein 1, chloroplastic OS=Arabidopsis thaliana GN=At2g44920 PE=1 SV=2}	{jcu:105647307; - - - - -}	{NA}	{NA}	{XM_010939267.2; PREDICTED: Elaeis guineensis thylakoid lumenal 15 kDa protein 1, chloroplastic (LOC105056900), transcript variant X2, mRNA}	{NA}
i0_HQ_PARFLO_c2166	{XP_010936221.1; PREDICTED: cytochrome c oxidase subunit 6a, mitochondrial [Elaeis guineensis]}	{sp|Q9T070|COX6A_ARATH; Cytochrome c oxidase subunit 6a, mitochondrial OS=Arabidopsis thaliana GN=COX6A PE=2 SV=1}	{egu:105061081; K02266 COX6A cytochrome c oxidase subunit 6a - ko00190; Metabolism; Energy metabolism; Oxidative phosphorylation | ko04260; Organismal Systems; Circulatory system; Cardiac muscle contraction | ko05010; Human Diseases; Neurodegenerative diseases; Alzheimer's disease | ko05012; Human Diseases; Neurodegenerative diseases; Parkinson's disease | ko05016; Human Diseases; Neurodegenerati…	{At4g37830; KOG3469 Cytochrome c oxidase, subunit VIa/COX13 C Energy production and conversion ;}	{GO:0005751; mitochondrial respiratory chain complex IV; cellular_component GO:0004129; cytochrome-c oxidase activity; molecular_function GO:0005743; mitochondrial inner membrane; cellular_component}	{XM_008778629.2; PREDICTED: Phoenix dactylifera cytochrome c oxidase subunit 6a, mitochondrial (LOC103696908), mRNA}	{PF02046:Cytochrome c oxidase subunit VIa}
i0_HQ_PARFLO_c2167	{XP_010914466.1; PREDICTED: uncharacterized protein LOC105039855 isoform X3 [Elaeis guineensis]}	{NA}	{egu:105039855; - - - - -}	{NA}	{GO:0032259; methylation; biological_process GO:0008168; methyltransferase activity; molecular_function}	{NA}	{PF04072:Leucine carboxyl methyltransferase}
i0_HQ_PARFLO_c2171	{XP_008783054.1; PREDICTED: uncharacterized N-acetyltransferase ycf52 [Phoenix dactylifera]}	{sp|Q6Z1Y6|SNAT2_ORYSJ; Serotonin N-acetyltransferase 2, chloroplastic OS=Oryza sativa subsp. japonica GN=SNAT2 PE=1 SV=1}	{pda:103702403; - - - - -}	{NA}	{GO:0008080; N-acetyltransferase activity; molecular_function}	{XM_019852082.1; PREDICTED: Elaeis guineensis serotonin N-acetyltransferase 2, chloroplastic (LOC109504744), mRNA}	{PF13673:Acetyltransferase (GNAT) domain PF00583:Acetyltransferase (GNAT) family PF13508:Acetyltransferase (GNAT) domain}
i0_HQ_PARFLO_c2174	{XP_010909818.1; PREDICTED: NDR1/HIN1-like protein 12 [Elaeis guineensis]}	{sp|Q9SRN0|NHL1_ARATH; NDR1/HIN1-like protein 1 OS=Arabidopsis thaliana GN=NHL1 PE=2 SV=1}	{mus:103999993; - - - - -}	{NA}	{NA}	{XM_010944102.2; PREDICTED: Elaeis guineensis NDR1/HIN1-like protein 12 (LOC105060421), mRNA}	{NA}
i0_HQ_PARFLO_c2177	{XP_008798004.1; PREDICTED: uncharacterized protein LOC103713026 [Phoenix dactylifera]}	{NA}	{vvi:100249947; - - - - -}	{NA}	{NA}	{XM_009401163.1; PREDICTED: Musa acuminata subsp. malaccensis uncharacterized LOC103983850 (LOC103983850), mRNA}	{NA}
i0_HQ_PARFLO_c2180	{XP_010273810.1; PREDICTED: proteasome subunit alpha type-5-like isoform X1 [Nelumbo nucifera]}	{sp|Q9M4T8|PSA5_SOYBN; Proteasome subunit alpha type-5 OS=Glycine max GN=PAE1 PE=2 SV=1}	{sind:105157881; K02729 PSMA5 20S proteasome subunit alpha 5 3.4.25.1 ko03050; Genetic Information Processing; Folding, sorting and degradation; Proteasome}	{At3g14290; KOG0176 20S proteasome, regulatory subunit alpha type PSMA5/PUP2 O Posttranslational modification, protein turnover, chaperones ;}	{GO:0004175; endopeptidase activity; molecular_function GO:0051603; proteolysis involved in cellular protein catabolic process; biological_process GO:0004298; threonine-type endopeptidase activity; molecular_function GO:0006511; ubiquitin-dependent protein catabolic process; biological_process GO:0005839; proteasome core complex; cellular_component GO:0019773; proteasome core complex, alpha-subun…	{XM_010941549.1; PREDICTED: Elaeis guineensis proteasome subunit alpha type-5 (LOC105058583), mRNA}	{PF10584:Proteasome subunit A N-terminal signature PF00227:Proteasome subunit}
i0_HQ_PARFLO_c2183	{NA}	{NA}	{NA}	{NA}	{GO:0005739; mitochondrion; cellular_component}	{NA}	{PF08039:Mitochondrial proteolipid}
i0_HQ_PARFLO_c2187	{NA}	{NA}	{pda:103703414; - - - - -}	{NA}	{NA}	{NA}	{NA}
i0_HQ_PARFLO_c2189	{KYP57363.1; Large proline-rich protein BAT3 [Cajanus cajan]}	{NA}	{ats:F775_31576; - - - - -}	{NA}	{GO:0005515; protein binding; molecular_function}	{NA}	{PF00240:Ubiquitin family}
i0_HQ_PARFLO_c2191	{XP_010930371.1; PREDICTED: uncharacterized protein LOC105051566 [Elaeis guineensis]}	{NA}	{pda:103701618; K06995 K06995 uncharacterized protein - -}	{NA}	{GO:0045735; NA}	{NA}	{PF00190:Cupin}
i0_HQ_PARFLO_c2192	{XP_010927316.1; PREDICTED: uncharacterized protein LOC105049390 [Elaeis guineensis]}	{NA}	{pda:103711646; - - - - -}	{NA}	{GO:0015986; ATP synthesis coupled proton transport; biological_process GO:0000276; mitochondrial proton-transporting ATP synthase complex, coupling factor F(o); cellular_component}	{NA}	{PF10791:Mitochondrial F1-F0 ATP synthase subunit F of fungi}
i0_HQ_PARFLO_c2193	{XP_008785429.1; PREDICTED: uncharacterized protein LOC103704061 [Phoenix dactylifera]}	{NA}	{pda:103704061; - - - - -}	{NA}	{GO:0042157; lipoprotein metabolic process; biological_process GO:0008289; lipid binding; molecular_function GO:0006869; lipid transport; biological_process GO:0005576; NA GO:0006897; endocytosis; biological_process GO:0007015; actin filament organization; biological_process}	{NA}	{PF01442:Apolipoprotein A1/A4/E domain PF12761:Actin cytoskeleton-regulatory complex protein END3}
i0_HQ_PARFLO_c2195	{XP_009390439.1; PREDICTED: proline-rich transmembrane protein 1-like [Musa acuminata subsp. malaccensis]}	{NA}	{mus:103968493; - - - - -}	{NA}	{NA}	{NA}	{NA}
i0_HQ_PARFLO_c2196	{NA}	{NA}	{NA}	{NA}	{NA}	{NA}	{NA}
i0_HQ_PARFLO_c2200	{JAT49573.1; Uncharacterized protein At5g01610 [Anthurium amnicola]}	{sp|Q9M015|Y5161_ARATH; Uncharacterized protein At5g01610 OS=Arabidopsis thaliana GN=At5g01610 PE=1 SV=1}	{atr:18434734; - - - - -}	{NA}	{GO:0042157; lipoprotein metabolic process; biological_process GO:0005576; NA}	{NA}	{PF04691:Apolipoprotein C-I (ApoC-1)}
i0_HQ_PARFLO_c2202	{NA}	{NA}	{NA}	{NA}	{NA}	{XM_016321700.1; PREDICTED: Arachis ipaensis cysteine-rich and transmembrane domain-containing protein A (LOC107619415), mRNA}	{NA}
i0_HQ_PARFLO_c2205	{NA}	{NA}	{NA}	{NA}	{NA}	{NA}	{NA}
i0_HQ_PARFLO_c2206	{XP_010931302.1; PREDICTED: PRA1 family protein B1-like [Elaeis guineensis]}	{sp|O80915|PR1B4_ARATH; PRA1 family protein B4 OS=Arabidopsis thaliana GN=PRA1B4 PE=1 SV=1}	{pda:103708863; K20359 RABAC1, PRAF1 PRA1 family protein 1 - -}	{At2g38360; KOG3142 Prenylated rab acceptor 1 U Intracellular trafficking, secretion, and vesicular transport ;}	{NA}	{XM_004302557.2; PREDICTED: Fragaria vesca subsp. vesca PRA1 family protein B4 (LOC101300738), mRNA}	{NA}
i0_HQ_PARFLO_c2207	{NA}	{NA}	{NA}	{NA}	{NA}	{NA}	{NA}
i0_HQ_PARFLO_c2208	{XP_009403967.1; PREDICTED: uncharacterized protein LOC103987400 [Musa acuminata subsp. malaccensis]}	{NA}	{egu:105041202; - - - - -}	{NA}	{NA}	{NA}	{NA}
i0_HQ_PARFLO_c2212	{XP_008794618.1; PREDICTED: small ubiquitin-related modifier 1-like [Phoenix dactylifera]}	{sp|Q9FLP6|SUMO2_ARATH; Small ubiquitin-related modifier 2 OS=Arabidopsis thaliana GN=SUMO2 PE=1 SV=1}	{egu:105038841; K12160 SUMO, SMT3 small ubiquitin-related modifier - ko03013; Genetic Information Processing; Translation; RNA transport | ko05418; Human Diseases; Cardiovascular diseases; Fluid shear stress and atherosclerosis}	{At5g55160; KOG1769 Ubiquitin-like proteins O Posttranslational modification, protein turnover, chaperones ;}	{GO:0005515; protein binding; molecular_function}	{XM_004294393.2; PREDICTED: Fragaria vesca subsp. vesca small ubiquitin-related modifier 1 (LOC101301274), mRNA}	{PF00240:Ubiquitin family}
i0_HQ_PARFLO_c2215	{XP_010554489.1; PREDICTED: peptidyl-prolyl cis-trans isomerase CYP22 [Tarenaya hassleriana]}	{sp|Q9ZVJ4|CYP22_ARATH; Peptidyl-prolyl cis-trans isomerase CYP22 OS=Arabidopsis thaliana GN=CYP22 PE=2 SV=1}	{bdi:100837460; K09567 PPIH, CYPH peptidyl-prolyl isomerase H (cyclophilin H) 5.2.1.8 ko03040; Genetic Information Processing; Transcription; Spliceosome}	{At2g38730; KOG0879 U-snRNP-associated cyclophilin type peptidyl-prolyl cis-trans isomerase O Posttranslational modification, protein turnover, chaperones ;}	{NA}	{NA}	{NA}
i0_HQ_PARFLO_c2217	{ANS53853.1; thaumatin-like protein [Vitis amurensis]}	{sp|P25096|P21_SOYBN; Protein P21 OS=Glycine max PE=1 SV=1}	{cit:102621661; - - - - -}	{NA}	{NA}	{NA}	{NA}
i0_HQ_PARFLO_c2218	{XP_010928868.1; PREDICTED: protein yippee-like At5g53940 [Elaeis guineensis]}	{sp|Q9FN32|YIPL7_ARATH; Protein yippee-like At5g53940 OS=Arabidopsis thaliana GN=At5g53940 PE=2 SV=1}	{egu:105050510; - - - - -}	{At5g53940; KOG3399 Predicted Yippee-type zinc-binding protein R General function prediction only ;}	{GO:0008270; zinc ion binding; molecular_function GO:0016817; hydrolase activity, acting on acid anhydrides; molecular_function}	{BT124200.1; Picea sitchensis clone WS04720_K18 unknown mRNA}	{PF02207:Putative zinc finger in N-recognin (UBR box) PF11648:C-terminal domain of RIG-I}
i0_HQ_PARFLO_c2219	{XP_008803423.2; PREDICTED: thaumatin-like protein [Phoenix dactylifera]}	{sp|P50699|TLPH_ARATH; Thaumatin-like protein OS=Arabidopsis thaliana GN=At1g18250 PE=2 SV=2}	{jcu:105642437; - - - - -}	{NA}	{NA}	{NA}	{NA}
i0_HQ_PARFLO_c2224	{XP_020092685.1; uncharacterized protein LOC109713129 [Ananas comosus]}	{NA}	{mus:103985442; - - - - -}	{At2g20940; KOG4526 Predicted membrane protein S Function unknown ;}	{NA}	{XM_010936847.1; PREDICTED: Elaeis guineensis uncharacterized LOC105055123 (LOC105055123), mRNA}	{NA}
i0_HQ_PARFLO_c2225	{ONK73933.1; uncharacterized protein A4U43_C03F1080 [Asparagus officinalis]}	{sp|Q9LFD5|BPA1_ARATH; Binding partner of ACD11 1 OS=Arabidopsis thaliana GN=BPA1 PE=1 SV=1}	{nnu:104597158; - - - - -}	{NA}	{GO:0003676; nucleic acid binding; molecular_function}	{NA}	{PF00076:RNA recognition motif. (a.k.a. RRM, RBD, or RNP domain)}
i0_HQ_PARFLO_c2226	{NA}	{NA}	{NA}	{NA}	{NA}	{NA}	{NA}
i0_HQ_PARFLO_c2227	{ONK79967.1; uncharacterized protein A4U43_C01F12350 [Asparagus officinalis]}	{NA}	{bdi:100825388; - - - - -}	{NA}	{NA}	{NA}	{NA}
i0_HQ_PARFLO_c2231	{XP_010905469.1; PREDICTED: uncharacterized protein LOC105032661 [Elaeis guineensis]}	{NA}	{pda:103703700; - - - - -}	{NA}	{GO:0006289; nucleotide-excision repair; biological_process GO:0000439; core TFIIH complex; cellular_component GO:0006355; regulation of transcription, DNA-dependent; biological_process}	{NA}	{PF03850:Transcription factor Tfb4}
i0_HQ_PARFLO_c2232	{XP_020085652.1; uncharacterized protein LOC109708357 [Ananas comosus]}	{NA}	{mus:103978389; - - - - -}	{NA}	{NA}	{NA}	{NA}
i0_HQ_PARFLO_c2233	{ONK80199.1; uncharacterized protein A4U43_C01F14990 [Asparagus officinalis]}	{sp|Q94G00|PIN1_MALDO; Peptidyl-prolyl cis-trans isomerase Pin1 OS=Malus domestica GN=PIN1 PE=2 SV=1}	{pda:103703870; K09578 PIN1 peptidyl-prolyl cis-trans isomerase NIMA-interacting 1 5.2.1.8 ko04622; Organismal Systems; Immune system; RIG-I-like receptor signaling pathway}	{At2g18040; KOG3259 Peptidyl-prolyl cis-trans isomerase O Posttranslational modification, protein turnover, chaperones ;}	{GO:0006351; transcription, DNA-dependent; biological_process GO:0003899; DNA-directed RNA polymerase activity; molecular_function GO:0003677; DNA binding; molecular_function GO:0016853; isomerase activity; molecular_function}	{XM_016703290.1; PREDICTED: Capsicum annuum peptidyl-prolyl cis-trans isomerase Pin1-like (LOC107858561), mRNA}	{PF00639:PPIC-type PPIASE domain PF13145:PPIC-type PPIASE domain PF04566:RNA polymerase Rpb2, domain 4}
i0_HQ_PARFLO_c2237	{XP_019704214.1; PREDICTED: ubiquitin-conjugating enzyme E2-17 kDa isoform X2 [Elaeis guineensis]}	{sp|P35135|UBC4_SOLLC; Ubiquitin-conjugating enzyme E2-17 kDa OS=Solanum lycopersicum PE=2 SV=1}	{egu:105039005; K06689 UBE2D, UBC4, UBC5 ubiquitin-conjugating enzyme E2 D 2.3.2.23 ko04141; Genetic Information Processing; Folding, sorting and degradation; Protein processing in endoplasmic reticulum | ko04120; Genetic Information Processing; Folding, sorting and degradation; Ubiquitin mediated proteolysis | ko04013; Environmental Information Processing; Signal transduction; MAPK signaling pat…	{At3g08690; KOG0417 Ubiquitin-protein ligase O Posttranslational modification, protein turnover, chaperones ;}	{GO:0006464; protein modification process; biological_process GO:0015031; protein transport; biological_process GO:0005515; protein binding; molecular_function}	{XM_008796462.2; PREDICTED: Phoenix dactylifera ubiquitin-conjugating enzyme E2 28-like (LOC103710644), transcript variant X1, mRNA}	{PF05743:UEV domain PF05773:RWD domain}
i0_HQ_PARFLO_c2241	{OAY57674.1; hypothetical protein MANES_02G114900 [Manihot esculenta]}	{sp|Q9UTK2|RM19_SCHPO; 54S ribosomal protein L19, mitochondrial OS=Schizosaccharomyces pombe (strain 972 / ATCC 24843) GN=mrpl19 PE=3 SV=1}	{gra:105800678; K02867 RP-L11, MRPL11, rplK large subunit ribosomal protein L11 - ko03010; Genetic Information Processing; Translation; Ribosome}	{At4g35490; KOG3257 Mitochondrial/chloroplast ribosomal protein L11 J Translation, ribosomal structure and biogenesis ;}	{GO:0006412; translation; biological_process GO:0005840; ribosome; cellular_component GO:0003735; structural constituent of ribosome; molecular_function}	{NA}	{PF00298:Ribosomal protein L11, RNA binding domain}
i0_HQ_PARFLO_c2243	{XP_008781970.1; PREDICTED: NADH dehydrogenase [ubiquinone] 1 beta subcomplex subunit 3-B [Phoenix dactylifera]}	{sp|O64725|NDB3A_ARATH; NADH dehydrogenase [ubiquinone] 1 beta subcomplex subunit 3-A OS=Arabidopsis thaliana GN=At2g02510 PE=3 SV=1}	{pda:103701613; - - - - -}	{NA}	{GO:0005747; mitochondrial respiratory chain complex I; cellular_component GO:0005739; mitochondrion; cellular_component GO:0022900; electron transport chain; biological_process}	{NA}	{PF08122:NADH-ubiquinone oxidoreductase B12 subunit family}
i0_HQ_PARFLO_c2244	{NA}	{NA}	{NA}	{NA}	{NA}	{NA}	{NA}
i0_HQ_PARFLO_c2247	{JAT41831.1; UPF0480 protein At4g32130 [Anthurium amnicola]}	{sp|Q8VY97|Y4213_ARATH; ER membrane protein complex subunit 7 homolog OS=Arabidopsis thaliana GN=At4g32130 PE=2 SV=1}	{pda:103706478; - - - - -}	{At2g25310; KOG3306 Predicted membrane protein S Function unknown ;}	{GO:0005742; mitochondrial outer membrane translocase complex; cellular_component}	{DQ019458.1; Lilium longiflorum clone LP08 unknown mRNA}	{PF15178:Mitochondrial import receptor subunit TOM5 homolog}
i0_HQ_PARFLO_c2248	{XP_019701397.1; PREDICTED: uncharacterized protein LOC105049835 isoform X1 [Elaeis guineensis]}	{NA}	{egu:105049835; - - - - -}	{NA}	{NA}	{NA}	{NA}
i0_HQ_PARFLO_c2255	{XP_010936373.1; PREDICTED: uncharacterized protein LOC105056011 isoform X1 [Elaeis guineensis]}	{NA}	{pda:103710183; - - - - -}	{NA}	{NA}	{NA}	{NA}
i0_HQ_PARFLO_c2258	{XP_020097269.1; KAT8 regulatory NSL complex subunit 3 [Ananas comosus]}	{sp|Q499B3|KANL3_DANRE; KAT8 regulatory NSL complex subunit 3 OS=Danio rerio GN=kansl3 PE=2 SV=1}	{pda:103707838; K07020 K07020 uncharacterized protein - -}	{At5g41850; KOG3253 Predicted alpha/beta hydrolase R General function prediction only ;}	{GO:0016788; hydrolase activity, acting on ester bonds; molecular_function GO:0009058; biosynthetic process; biological_process GO:0008152; NA GO:0006629; lipid metabolic process; biological_process GO:0016787; hydrolase activity; molecular_function}	{XM_004143824.2; PREDICTED: Cucumis sativus hypothetical protein (LOC101210114), mRNA}	{PF00975:Thioesterase domain PF07819:PGAP1-like protein PF01764:Lipase (class 3) PF01083:Cutinase PF01738:Dienelactone hydrolase family PF07859:alpha/beta hydrolase fold}
i0_HQ_PARFLO_c2261	{XP_020093252.1; DNA-directed RNA polymerases II, IV and V subunit 6A-like [Ananas comosus]}	{sp|Q9SJ96|RPB6B_ARATH; DNA-directed RNA polymerases II and V subunit 6B OS=Arabidopsis thaliana GN=NRPB6B PE=1 SV=1}	{mtr:MTR_0019s0160; K03014 RPB6, POLR2F DNA-directed RNA polymerases I, II, and III subunit RPABC2 - ko00230; Metabolism; Nucleotide metabolism; Purine metabolism | ko00240; Metabolism; Nucleotide metabolism; Pyrimidine metabolism | ko03020; Genetic Information Processing; Transcription; RNA polymerase | ko04623; Organismal Systems; Immune system; Cytosolic DNA-sensing pathway | ko05016; Human Di…	{At5g51940; KOG3405 RNA polymerase subunit K K Transcription ;}	{GO:0003677; DNA binding; molecular_function GO:0006351; transcription, DNA-dependent; biological_process GO:0003899; DNA-directed RNA polymerase activity; molecular_function}	{FP092136.1; Phyllostachys edulis cDNA clone: bphyst039f10, full insert sequence}	{PF01192:RNA polymerase Rpb6 }
i0_HQ_PARFLO_c2267	{XP_010259901.1; PREDICTED: uncharacterized protein LOC104599177 [Nelumbo nucifera]}	{NA}	{nnu:104599177; - - - - -}	{NA}	{NA}	{NA}	{NA}
i0_HQ_PARFLO_c2269	{XP_008782491.1; PREDICTED: transcription initiation factor TFIID subunit 9 [Phoenix dactylifera]}	{sp|Q9SYH2|TAF9_ARATH; Transcription initiation factor TFIID subunit 9 OS=Arabidopsis thaliana GN=TAF9 PE=1 SV=1}	{pda:103702003; K03133 TAF9B, TAF9 transcription initiation factor TFIID subunit 9B - ko03022; Genetic Information Processing; Transcription; Basal transcription factors | ko05168; Human Diseases; Infectious diseases: Viral; Herpes simplex infection}	{At1g54140; KOG3334 Transcription initiation factor TFIID, subunit TAF9 (also component of histone acetyltransferase SAGA) K Transcription ;}	{GO:0003677; DNA binding; molecular_function GO:0071821; FANCM-MHF complex; cellular_component GO:0006352; transcription initiation, DNA-dependent; biological_process}	{XM_002467659.1; Sorghum bicolor hypothetical protein, mRNA}	{PF02291:Transcription initiation factor IID, 31kD subunit PF15630:CENP-S protein PF00125:Core histone H2A/H2B/H3/H4}
i0_HQ_PARFLO_c2271	{ONK71464.1; uncharacterized protein A4U43_C04F8930 [Asparagus officinalis]}	{sp|A3A9H6|ACET1_ORYSJ; Probable ascorbate-specific transmembrane electron transporter 1 OS=Oryza sativa subsp. japonica GN=Os02g0642300 PE=3 SV=1}	{sita:101753299; K08360 CYB561 cytochrome b-561 1.16.5.1 -}	{At4g25570; KOG1619 Cytochrome b C Energy production and conversion ;}	{NA}	{XM_009399665.2; PREDICTED: Musa acuminata subsp. malaccensis probable ascorbate-specific transmembrane electron transporter 1 (LOC103982679), mRNA}	{NA}
i0_HQ_PARFLO_c2276	{XP_010931741.1; PREDICTED: universal stress protein PHOS32 [Elaeis guineensis]}	{sp|Q8L4N1|PHO34_ARATH; Universal stress protein PHOS34 OS=Arabidopsis thaliana GN=PHOS34 PE=1 SV=1}	{mus:103971414; - - - - -}	{NA}	{GO:0006950; response to stress; biological_process}	{XM_010550694.2; PREDICTED: Tarenaya hassleriana universal stress protein PHOS34 (LOC104820302), mRNA}	{PF00582:Universal stress protein family}
i0_HQ_PARFLO_c2277	{ONK74006.1; uncharacterized protein A4U43_C03F1820 [Asparagus officinalis]}	{NA}	{egu:105042934; - - - - -}	{NA}	{NA}	{AY389722.1; Hyacinthus orientalis F12E4.230-like protein mRNA, partial cds}	{NA}
i0_HQ_PARFLO_c2278	{XP_008795206.1; PREDICTED: chaperone protein dnaJ 8, chloroplastic-like [Phoenix dactylifera]}	{sp|Q9SAG8|DNAJ8_ARATH; Chaperone protein dnaJ 8, chloroplastic OS=Arabidopsis thaliana GN=ATJ8 PE=2 SV=1}	{mus:103973875; - - - - -}	{At1g80920; KOG0715 Molecular chaperone (DnaJ superfamily) O Posttranslational modification, protein turnover, chaperones ;}	{NA}	{NA}	{NA}
i0_HQ_PARFLO_c2284	{NA}	{NA}	{NA}	{NA}	{NA}	{NA}	{NA}
i0_HQ_PARFLO_c2288	{AIS35920.1; MYB transcription factor 3 [Phalaenopsis equestris]}	{sp|Q9FJ07|MY111_ARATH; Transcription factor MYB111 OS=Arabidopsis thaliana GN=MYB111 PE=1 SV=1}	{egr:104441147; K09422 MYBP myb proto-oncogene protein, plant - -}	{At5g49330; KOG0048 Transcription factor, Myb superfamily K Transcription ;}	{GO:0005524; ATP binding; molecular_function GO:0003676; nucleic acid binding; molecular_function GO:0016818; hydrolase activity, acting on acid anhydrides, in phosphorus-containing anhydrides; molecular_function GO:0006338; chromatin remodeling; biological_process GO:0005634; nucleus; cellular_component}	{XM_016882168.1; PREDICTED: Gossypium hirsutum transcription factor MYB12-like (LOC107947549), transcript variant X3, mRNA}	{PF09111:SLIDE}
i0_HQ_PARFLO_c2290	{XP_008786130.1; PREDICTED: HVA22-like protein k [Phoenix dactylifera]}	{sp|Q6NLY8|HA22K_ARATH; HVA22-like protein k OS=Arabidopsis thaliana GN=HVA22K PE=2 SV=1}	{pda:103704555; K17279 REEP5_6 receptor expression-enhancing protein 5/6 - -}	{At4g36720; KOG1725 Protein involved in membrane traffic (YOP1/TB2/DP1/HVA22 family) U Intracellular trafficking, secretion, and vesicular transport ;}	{NA}	{CP019111.1; Spirodela polyrhiza strain 9509 chromosome 19 sequence}	{NA}
i0_HQ_PARFLO_c2291	{XP_009391455.1; PREDICTED: uncharacterized protein LOC103977615 [Musa acuminata subsp. malaccensis]}	{NA}	{egu:105041818; - - - - -}	{NA}	{GO:0016020; membrane; cellular_component GO:0015979; photosynthesis; biological_process GO:0009523; photosystem II; cellular_component}	{NA}	{PF06596:Photosystem II reaction centre X protein (PsbX)}
i0_HQ_PARFLO_c2296	{ANC95020.1; LIM1 [Phalaenopsis aphrodite subsp. formosana]}	{sp|Q9M047|WLI2B_ARATH; LIM domain-containing protein WLIM2b OS=Arabidopsis thaliana GN=WLIM2B PE=1 SV=1}	{mus:103977882; - - - - -}	{At3g55770; KOG1700 Regulatory protein MLP and related LIM proteins TZ Signal transduction mechanisms ; Cytoskeleton ;}	{GO:0016491; oxidoreductase activity; molecular_function GO:0051537; 2 iron, 2 sulfur cluster binding; molecular_function GO:0005515; protein binding; molecular_function GO:0008270; zinc ion binding; molecular_function GO:0055114; oxidation-reduction process; biological_process}	{XM_008779673.2; PREDICTED: Phoenix dactylifera LIM domain-containing protein WLIM2b-like (LOC103697750), mRNA}	{PF00412:LIM domain PF17121:Zinc finger, C3HC4 type (RING finger) PF00355:Rieske [2Fe-2S] domain}
i0_HQ_PARFLO_c2299	{XP_008804920.1; PREDICTED: ATP-dependent Clp protease proteolytic subunit [Phoenix dactylifera]}	{sp|Q9FN42|CLPP2_ARATH; ATP-dependent Clp protease proteolytic subunit 2, mitochondrial OS=Arabidopsis thaliana GN=CLPP2 PE=1 SV=1}	{mus:103973178; K01358 clpP, CLPP ATP-dependent Clp protease, protease subunit 3.4.21.92 ko04112; Cellular Processes; Cell growth and death; Cell cycle - Caulobacter | ko04212; Organismal Systems; Aging; Longevity regulating pathway - worm}	{At5g23140; KOG0840 ATP-dependent Clp protease, proteolytic subunit O Posttranslational modification, protein turnover, chaperones ;}	{NA}	{NA}	{NA}
i0_HQ_PARFLO_c2301	{KMT18264.1; hypothetical protein BVRB_2g024300 [Beta vulgaris subsp. vulgaris]}	{sp|O04683|FER1_MESCR; Ferredoxin-1, chloroplastic OS=Mesembryanthemum crystallinum PE=2 SV=1}	{bvg:104903711; K02639 petF ferredoxin - ko00195; Metabolism; Energy metabolism; Photosynthesis}	{NA}	{GO:0051536; iron-sulfur cluster binding; molecular_function GO:0009055; NA}	{XM_003573215.3; PREDICTED: Brachypodium distachyon ferredoxin (LOC100826777), mRNA}	{PF00111:2Fe-2S iron-sulfur cluster binding domain PF04060:Putative Fe-S cluster}
i0_HQ_PARFLO_c2304	{ONK69470.1; uncharacterized protein A4U43_C05F23290 [Asparagus officinalis]}	{NA}	{dosa:Os02t0804400-01; - - - - -}	{NA}	{GO:0019031; viral envelope; cellular_component}	{NA}	{PF10717:Occlusion-derived virus envelope protein ODV-E18}
i0_HQ_PARFLO_c2306	{NA}	{NA}	{NA}	{NA}	{NA}	{NA}	{NA}
i0_HQ_PARFLO_c2309	{XP_004969887.1; PREDICTED: clathrin interactor EPSIN 1-like isoform X3 [Setaria italica]}	{sp|Q8VY07|EPN1_ARATH; Clathrin interactor EPSIN 1 OS=Arabidopsis thaliana GN=EPSIN1 PE=1 SV=1}	{mus:103974250; K12471 EPN epsin - ko04144; Cellular Processes; Transport and catabolism; Endocytosis}	{At5g11710; KOG2056 Equilibrative nucleoside transporter protein F Nucleotide transport and metabolism ;}	{NA}	{NA}	{NA}
i0_HQ_PARFLO_c2311	{ONM62995.1; CRY1-like protein 2 [Zea mays]}	{sp|P19951|RS142_MAIZE; 40S ribosomal protein S14 OS=Zea mays PE=3 SV=1}	{atr:18441266; K02955 RP-S14e, RPS14 small subunit ribosomal protein S14e - ko03010; Genetic Information Processing; Translation; Ribosome}	{At3g11510; KOG0407 40S ribosomal protein S14 J Translation, ribosomal structure and biogenesis ;}	{GO:0006412; translation; biological_process GO:2001070; NA GO:0003735; structural constituent of ribosome; molecular_function GO:0005840; ribosome; cellular_component}	{XM_009417732.2; PREDICTED: Musa acuminata subsp. malaccensis 40S ribosomal protein S14-like (LOC103996746), mRNA}	{PF00411:Ribosomal protein S11 PF03423:Carbohydrate binding domain (family 25)}
i0_HQ_PARFLO_c2314	{JAT42794.1; Thioredoxin H4-1 [Anthurium amnicola]}	{sp|Q9AS75|TRH41_ORYSJ; Thioredoxin H4-1 OS=Oryza sativa subsp. japonica GN=Os01g0168200 PE=2 SV=1}	{egu:105044848; K03671 trxA thioredoxin 1 - ko04621; Organismal Systems; Immune system; NOD-like receptor signaling pathway | ko05418; Human Diseases; Cardiovascular diseases; Fluid shear stress and atherosclerosis}	{At3g08710; KOG0907 Thioredoxin O Posttranslational modification, protein turnover, chaperones ;}	{GO:0055114; oxidation-reduction process; biological_process GO:0045454; cell redox homeostasis; biological_process GO:0016209; NA GO:0016491; oxidoreductase activity; molecular_function}	{NA}	{PF00085:Thioredoxin PF08534:Redoxin PF00578:AhpC/TSA family}
i0_HQ_PARFLO_c2315	{XP_010919096.1; PREDICTED: E3 ubiquitin-protein ligase RHA1B [Elaeis guineensis]}	{sp|Q9SUS5|RHA1B_ARATH; E3 ubiquitin-protein ligase RHA1B OS=Arabidopsis thaliana GN=RHA1B PE=2 SV=1}	{egu:105043299; K16281 RHA1 RING-H2 zinc finger protein RHA1 - -}	{At3g61460; KOG0800 FOG: Predicted E3 ubiquitin ligase O Posttranslational modification, protein turnover, chaperones ;}	{GO:0004842; ubiquitin-protein ligase activity; molecular_function GO:0008270; zinc ion binding; molecular_function GO:0005680; anaphase-promoting complex; cellular_component GO:0046872; metal ion binding; molecular_function GO:0005515; protein binding; molecular_function}	{NA}	{PF12861:Anaphase-promoting complex subunit 11 RING-H2 finger PF17122:Zinc-finger PF14634:zinc-RING finger domain PF00097:Zinc finger, C3HC4 type (RING finger) PF17123:RING-like zinc finger PF13639:Ring finger domain PF12678:RING-H2 zinc finger domain PF12906:RING-variant domain}
i0_HQ_PARFLO_c2317	{XP_009366059.1; PREDICTED: uncharacterized protein LOC103955873 [Pyrus x bretschneideri]}	{sp|O58321|PCP_PYRHO; Pyrrolidone-carboxylate peptidase OS=Pyrococcus horikoshii (strain ATCC 700860 / DSM 12428 / JCM 9974 / NBRC 100139 / OT-3) GN=pcp PE=1 SV=1}	{pper:PRUPE_ppa011255mg; K01304 pcp pyroglutamyl-peptidase 3.4.19.3 -}	{At1g56700; KOG4755 Predicted pyroglutamyl peptidase O Posttranslational modification, protein turnover, chaperones ;}	{NA}	{XM_006480220.2; PREDICTED: Citrus sinensis pyrrolidone-carboxylate peptidase 1 (LOC102629104), transcript variant X4, mRNA}	{NA}
i0_HQ_PARFLO_c2318	{XP_010941949.1; PREDICTED: thymocyte nuclear protein 1 [Elaeis guineensis]}	{NA}	{pper:PRUPE_ppb017205mg; - - - - -}	{At2g14660; KOG3383 Uncharacterized conserved protein S Function unknown ;}	{NA}	{XM_010097430.1; Morus notabilis hypothetical protein partial mRNA}	{NA}
i0_HQ_PARFLO_c2323	{XP_008812614.1; PREDICTED: uncharacterized protein LOC103723473 [Phoenix dactylifera]}	{NA}	{pda:103723473; - - - - -}	{NA}	{NA}	{XM_018650368.1; PREDICTED: Pyrus x bretschneideri uncharacterized LOC103959201 (LOC103959201), partial mRNA}	{NA}
i0_HQ_PARFLO_c2328	{XP_009417986.1; PREDICTED: gamma-interferon-inducible lysosomal thiol reductase-like [Musa acuminata subsp. malaccensis]}	{sp|B3SP85|GILT_PIG; Gamma-interferon-inducible-lysosomal thiol reductase OS=Sus scrofa GN=IFI30 PE=2 SV=1}	{egu:105044721; K08059 IFI30, GILT interferon, gamma-inducible protein 30 - ko04612; Organismal Systems; Immune system; Antigen processing and presentation}	{At1g07080; KOG3160 Gamma-interferon inducible lysosomal thiol reductase O Posttranslational modification, protein turnover, chaperones ;}	{NA}	{XM_009401728.2; PREDICTED: Musa acuminata subsp. malaccensis gamma-interferon-inducible lysosomal thiol reductase (LOC103984266), mRNA}	{NA}
i0_HQ_PARFLO_c2329	{XP_010668019.1; PREDICTED: ubiquitin-conjugating enzyme E2 variant 1D [Beta vulgaris subsp. vulgaris]}	{sp|Q9SJ44|UEV1C_ARATH; Ubiquitin-conjugating enzyme E2 variant 1C OS=Arabidopsis thaliana GN=UEV1C PE=1 SV=1}	{sind:105161725; K10704 UBE2V ubiquitin-conjugating enzyme E2 variant - ko04624; Organismal Systems; Immune system; Toll and Imd signaling pathway}	{At2g36060; KOG0896 Ubiquitin-conjugating enzyme E2 O Posttranslational modification, protein turnover, chaperones ;}	{GO:0005515; protein binding; molecular_function}	{XM_006846409.2; PREDICTED: Amborella trichopoda ubiquitin-conjugating enzyme E2 variant 1C (LOC18436389), mRNA}	{PF05773:RWD domain}
i0_HQ_PARFLO_c2341	{ONK79967.1; uncharacterized protein A4U43_C01F12350 [Asparagus officinalis]}	{sp|Q9FFY3|VAS_ARATH; Lipid transfer-like protein VAS OS=Arabidopsis thaliana GN=VAS PE=2 SV=1}	{vvi:104878333; - - - - -}	{NA}	{GO:0016730; oxidoreductase activity, acting on iron-sulfur proteins as donors; molecular_function GO:0055114; oxidation-reduction process; biological_process}	{NA}	{PF02943:Ferredoxin thioredoxin reductase catalytic beta chain}
i0_HQ_PARFLO_c2342	{XP_008801725.1; PREDICTED: mitochondrial import receptor subunit TOM20-like [Phoenix dactylifera]}	{sp|P92792|TOM20_SOLTU; Mitochondrial import receptor subunit TOM20 OS=Solanum tuberosum GN=TOM20 PE=1 SV=1}	{pda:103715758; - - - - -}	{NA}	{GO:0045040; protein import into mitochondrial outer membrane; biological_process GO:0000272; polysaccharide catabolic process; biological_process GO:0016161; beta-amylase activity; molecular_function GO:0005742; mitochondrial outer membrane translocase complex; cellular_component GO:0005515; protein binding; molecular_function}	{NA}	{PF00515:Tetratricopeptide repeat PF06552:Plant specific mitochondrial import receptor subunit TOM20 PF13181:Tetratricopeptide repeat PF01373:Glycosyl hydrolase family 14 PF13414:TPR repeat}
i0_HQ_PARFLO_c2345	{OEL31050.1; Histone H2B.1 [Dichanthelium oligosanthes]}	{sp|A3AGM4|H2B1_ORYSJ; Histone H2B.1 OS=Oryza sativa subsp. japonica GN=H2B1 PE=1 SV=1}	{pda:103705951; K11252 H2B histone H2B - ko05203; Human Diseases; Cancers: Overview; Viral carcinogenesis | ko05322; Human Diseases; Immune diseases; Systemic lupus erythematosus | ko05034; Human Diseases; Substance dependence; Alcoholism}	{At5g59910; KOG1744 Histone H2B B Chromatin structure and dynamics ;}	{GO:0006352; transcription initiation, DNA-dependent; biological_process GO:0005669; transcription factor TFIID complex; cellular_component GO:0003677; DNA binding; molecular_function}	{XM_008789868.2; PREDICTED: Phoenix dactylifera histone H2B.11-like (LOC103705951), mRNA}	{PF03847:Transcription initiation factor TFIID subunit A PF00125:Core histone H2A/H2B/H3/H4}
i0_HQ_PARFLO_c2346	{XP_010250033.1; PREDICTED: uncharacterized protein At1g15400 [Nelumbo nucifera]}	{sp|Q9XI29|Y1540_ARATH; Uncharacterized protein At1g15400 OS=Arabidopsis thaliana GN=At1g15400 PE=1 SV=2}	{nnu:104595353; - - - - -}	{NA}	{NA}	{NA}	{NA}
i0_HQ_PARFLO_c2347	{XP_019710740.1; PREDICTED: uncharacterized protein LOC105058807 [Elaeis guineensis]}	{NA}	{csv:101209674; - - - - -}	{NA}	{NA}	{NA}	{NA}
i0_HQ_PARFLO_c2352	{XP_008796196.1; PREDICTED: acyl carrier protein 1, chloroplastic-like [Phoenix dactylifera]}	{sp|P93092|ACP1_CASGL; Acyl carrier protein 1, chloroplastic OS=Casuarina glauca GN=ACP1 PE=2 SV=1}	{egu:105045224; - - - - -}	{At1g54580; KOG1748 Acyl carrier protein/NADH-ubiquinone oxidoreductase, NDUFAB1/SDAP subunit CIQ Energy production and conversion ; Lipid transport and metabolism ; Secondary metabolites biosynthesis, transport and catabolism ;}	{NA}	{NA}	{NA}
i0_HQ_PARFLO_c2354	{XP_008803676.1; PREDICTED: uncharacterized protein LOC103717166 [Phoenix dactylifera]}	{NA}	{pda:103705530; - - - - -}	{NA}	{NA}	{NA}	{NA}
i0_HQ_PARFLO_c2356	{NA}	{NA}	{NA}	{NA}	{GO:1901135; NA GO:0097367; NA}	{NM_001344614.1; Arabidopsis thaliana proline-rich family protein mRNA}	{PF01380:SIS domain}
i0_HQ_PARFLO_c2359	{XP_010921037.1; PREDICTED: uncharacterized protein LOC105044743 [Elaeis guineensis]}	{NA}	{egu:105044743; - - - - -}	{NA}	{NA}	{NA}	{NA}
i0_HQ_PARFLO_c2362	{XP_006841017.1; PREDICTED: probable pectinesterase/pectinesterase inhibitor 61 [Amborella trichopoda]}	{NA}	{NA}	{NA}	{GO:0004857; enzyme inhibitor activity; molecular_function}	{NA}	{PF04043:Plant invertase/pectin methylesterase inhibitor}
i0_HQ_PARFLO_c2363	{NA}	{NA}	{NA}	{NA}	{NA}	{NA}	{NA}
i0_HQ_PARFLO_c2364	{XP_010939999.1; PREDICTED: uncharacterized protein LOC105058688 [Elaeis guineensis]}	{NA}	{pda:103713366; - - - - -}	{NA}	{GO:0016021; integral to membrane; cellular_component GO:0005783; endoplasmic reticulum; cellular_component GO:0006886; intracellular protein transport; biological_process}	{NA}	{PF05529:B-cell receptor-associated protein 31-like }
i0_HQ_PARFLO_c2372	{XP_020114970.1; ORM1-like protein 3 [Ananas comosus]}	{sp|Q9CPZ6|ORML3_MOUSE; ORM1-like protein 3 OS=Mus musculus GN=Ormdl3 PE=2 SV=1}	{pda:103707707; - - - - -}	{At1g01230; KOG3319 Predicted membrane protein S Function unknown ;}	{GO:0016021; integral to membrane; cellular_component GO:0005789; endoplasmic reticulum membrane; cellular_component}	{XM_008808706.2; PREDICTED: Phoenix dactylifera ORM1-like protein 3 (LOC103719456), mRNA}	{PF04061:ORMDL family }
i0_HQ_PARFLO_c2373	{JAT52977.1; putative membrane-associated protein, chloroplastic [Anthurium amnicola]}	{sp|Q8S0J7|IM30_ORYSJ; Probable membrane-associated 30 kDa protein, chloroplastic OS=Oryza sativa subsp. japonica GN=Os01g0895100 PE=1 SV=1}	{pda:103706029; K03969 pspA phage shock protein A - -}	{NA}	{NA}	{XM_010931932.1; PREDICTED: Elaeis guineensis probable membrane-associated 30 kDa protein, chloroplastic (LOC105051466), mRNA}	{NA}
i0_HQ_PARFLO_c2379	{XP_008787399.1; PREDICTED: uncharacterized protein LOC103705465 [Phoenix dactylifera]}	{NA}	{pda:103705465; K17966 TMEM70 transmembrane protein 70, mitochondrial - -}	{At2g35790; KOG4478 Uncharacterized membrane protein S Function unknown ;}	{NA}	{XM_010922606.2; PREDICTED: Elaeis guineensis uncharacterized LOC105044641 (LOC105044641), mRNA}	{NA}
i0_HQ_PARFLO_c238	{XP_019079582.1; PREDICTED: uncharacterized protein LOC100244527 [Vitis vinifera]}	{sp|P59259|H4_ARATH; Histone H4 OS=Arabidopsis thaliana GN=At1g07660 PE=1 SV=2}	{vvi:100244527; K11254 H4 histone H4 - ko05203; Human Diseases; Cancers: Overview; Viral carcinogenesis | ko05322; Human Diseases; Immune diseases; Systemic lupus erythematosus | ko05034; Human Diseases; Substance dependence; Alcoholism}	{At1g07820; KOG3467 Histone H4 B Chromatin structure and dynamics ;}	{GO:0071821; FANCM-MHF complex; cellular_component GO:0003677; DNA binding; molecular_function GO:0006352; transcription initiation, DNA-dependent; biological_process}	{AK362824.1; Hordeum vulgare subsp. vulgare mRNA for predicted protein, complete cds, clone: NIASHv2010F20}	{PF02969:TATA box binding protein associated factor (TAF) PF02291:Transcription initiation factor IID, 31kD subunit PF15630:CENP-S protein PF00125:Core histone H2A/H2B/H3/H4}
i0_HQ_PARFLO_c2380	{XP_010928202.1; PREDICTED: zinc finger A20 and AN1 domain-containing stress-associated protein 6-like [Elaeis guineensis]}	{sp|Q942F8|SAP2_ORYSJ; Zinc finger A20 and AN1 domain-containing stress-associated protein 2 OS=Oryza sativa subsp. japonica GN=SAP2 PE=2 SV=1}	{egu:105050018; - - - - -}	{At2g27580; KOG3173 Predicted Zn-finger protein R General function prediction only ;}	{GO:0005634; nucleus; cellular_component GO:0003677; DNA binding; molecular_function GO:0008270; zinc ion binding; molecular_function GO:0006355; regulation of transcription, DNA-dependent; biological_process}	{NA}	{PF01428:AN1-like Zinc finger PF06221:Putative zinc finger motif, C2HC5-type PF01754:A20-like zinc finger}
i0_HQ_PARFLO_c2383	{ONK79570.1; uncharacterized protein A4U43_C01F7720 [Asparagus officinalis]}	{sp|Q943F3|RL18A_ORYSJ; 60S ribosomal protein L18a OS=Oryza sativa subsp. japonica GN=RPL18A PE=1 SV=1}	{pda:103706950; K02882 RP-L18Ae, RPL18A large subunit ribosomal protein L18Ae - ko03010; Genetic Information Processing; Translation; Ribosome}	{At3g14600; KOG0829 60S ribosomal protein L18A J Translation, ribosomal structure and biogenesis ;}	{GO:0005840; ribosome; cellular_component GO:0003735; structural constituent of ribosome; molecular_function GO:0006412; translation; biological_process}	{XM_009409567.2; PREDICTED: Musa acuminata subsp. malaccensis 60S ribosomal protein L18a-2-like (LOC103990435), transcript variant X1, mRNA}	{PF01775:Ribosomal proteins 50S-L18Ae/60S-L20/60S-L18A}
i0_HQ_PARFLO_c2384	{XP_009414875.1; PREDICTED: RNA polymerase II transcriptional coactivator KIWI-like [Musa acuminata subsp. malaccensis]}	{sp|O65154|KIWI_ARATH; RNA polymerase II transcriptional coactivator KIWI OS=Arabidopsis thaliana GN=KIWI PE=1 SV=1}	{pda:103701360; - - - - -}	{At5g09250; KOG2712 Transcriptional coactivator K Transcription ;}	{GO:0003677; DNA binding; molecular_function GO:0003713; transcription coactivator activity; molecular_function GO:0006355; regulation of transcription, DNA-dependent; biological_process}	{NA}	{PF02229:Transcriptional Coactivator p15 (PC4)}
i0_HQ_PARFLO_c2386	{XP_017698982.1; PREDICTED: multiple organellar RNA editing factor 9, chloroplastic-like [Phoenix dactylifera]}	{sp|Q38732|DAG_ANTMA; DAG protein, chloroplastic OS=Antirrhinum majus GN=DAG PE=2 SV=1}	{atr:18441004; - - - - -}	{NA}	{NA}	{XM_007021078.2; PREDICTED: Theobroma cacao multiple organellar RNA editing factor 9, chloroplastic (LOC18593724), mRNA}	{NA}
i0_HQ_PARFLO_c2387	{NA}	{NA}	{NA}	{NA}	{NA}	{NA}	{NA}
i0_HQ_PARFLO_c2388	{NA}	{NA}	{NA}	{NA}	{NA}	{NA}	{NA}
i0_HQ_PARFLO_c2389	{XP_010917754.1; PREDICTED: uncharacterized protein LOC105042304 isoform X1 [Elaeis guineensis]}	{NA}	{egu:105042304; - - - - -}	{NA}	{NA}	{NA}	{NA}
i0_HQ_PARFLO_c239	{ONK62319.1; uncharacterized protein A4U43_C07F2670 [Asparagus officinalis]}	{sp|A2YWI3|H2B2_ORYSI; Histone H2B.2 OS=Oryza sativa subsp. indica GN=H2B.2 PE=3 SV=1}	{ats:F775_30964; K11252 H2B histone H2B - ko05203; Human Diseases; Cancers: Overview; Viral carcinogenesis | ko05322; Human Diseases; Immune diseases; Systemic lupus erythematosus | ko05034; Human Diseases; Substance dependence; Alcoholism}	{At5g59910; KOG1744 Histone H2B B Chromatin structure and dynamics ;}	{GO:0055114; oxidation-reduction process; biological_process GO:0003677; DNA binding; molecular_function GO:0016620; oxidoreductase activity, acting on the aldehyde or oxo group of donors, NAD or NADP as acceptor; molecular_function GO:0006352; transcription initiation, DNA-dependent; biological_process GO:0005669; transcription factor TFIID complex; cellular_component}	{XM_008796724.2; PREDICTED: Phoenix dactylifera histone H2B.11-like (LOC103710823), mRNA}	{PF03847:Transcription initiation factor TFIID subunit A PF00125:Core histone H2A/H2B/H3/H4 PF02800:Glyceraldehyde 3-phosphate dehydrogenase, C-terminal domain}
i0_HQ_PARFLO_c2390	{XP_008807699.1; PREDICTED: tankyrase-2 [Phoenix dactylifera]}	{sp|Q99728|BARD1_HUMAN; BRCA1-associated RING domain protein 1 OS=Homo sapiens GN=BARD1 PE=1 SV=2}	{egu:105043170; - - - - -}	{At3g09890; KOG0504 FOG: Ankyrin repeat R General function prediction only ;}	{GO:0005515; protein binding; molecular_function}	{XM_009391936.2; PREDICTED: Musa acuminata subsp. malaccensis tankyrase (LOC103976648), mRNA}	{PF13606:Ankyrin repeat PF00023:Ankyrin repeat}
i0_HQ_PARFLO_c2391	{XP_020101920.1; peptidyl-prolyl cis-trans isomerase CYP18-2 isoform X1 [Ananas comosus]}	{sp|Q9SIH1|CP18B_ARATH; Peptidyl-prolyl cis-trans isomerase CYP18-2 OS=Arabidopsis thaliana GN=CYP18-2 PE=2 SV=1}	{nnu:104589285; K12733 PPIL1 peptidyl-prolyl cis-trans isomerase-like 1 5.2.1.8 ko03040; Genetic Information Processing; Transcription; Spliceosome}	{At2g36130; KOG0881 Cyclophilin type peptidyl-prolyl cis-trans isomerase O Posttranslational modification, protein turnover, chaperones ;}	{GO:0006457; protein folding; biological_process GO:0000413; protein peptidyl-prolyl isomerization; biological_process GO:0003755; peptidyl-prolyl cis-trans isomerase activity; molecular_function}	{XM_004974154.2; PREDICTED: Setaria italica peptidyl-prolyl cis-trans isomerase CYP18-2 (LOC101781654), mRNA}	{PF00160:Cyclophilin type peptidyl-prolyl cis-trans isomerase/CLD}
i0_HQ_PARFLO_c2392	{XP_010904870.1; PREDICTED: putative oligosaccharyltransferase complex subunit CG9662 [Elaeis guineensis]}	{sp|Q9VQP9|OSTC_DROME; Putative oligosaccharyltransferase complex subunit CG9662 OS=Drosophila melanogaster GN=CG9662 PE=2 SV=3}	{egu:105040988; - - - - -}	{At2g19340; KOG3356 Predicted membrane protein S Function unknown ;}	{NA}	{XM_009384955.2; PREDICTED: Musa acuminata subsp. malaccensis oligosaccharyltransferase complex subunit ostc-like (LOC103971026), mRNA}	{NA}
i0_HQ_PARFLO_c2393	{XP_008775578.1; PREDICTED: mitochondrial import receptor subunit TOM20-like [Phoenix dactylifera]}	{sp|P92792|TOM20_SOLTU; Mitochondrial import receptor subunit TOM20 OS=Solanum tuberosum GN=TOM20 PE=1 SV=1}	{egu:105039837; - - - - -}	{NA}	{GO:0005742; mitochondrial outer membrane translocase complex; cellular_component GO:0045040; protein import into mitochondrial outer membrane; biological_process GO:0005515; protein binding; molecular_function}	{NA}	{PF00515:Tetratricopeptide repeat PF13414:TPR repeat PF06552:Plant specific mitochondrial import receptor subunit TOM20}
i0_HQ_PARFLO_c2394	{XP_008811904.1; PREDICTED: protein NUCLEAR FUSION DEFECTIVE 6, chloroplastic/mitochondrial-like isoform X4 [Phoenix dactylifera]}	{NA}	{egu:105043579; - - - - -}	{NA}	{NA}	{NA}	{NA}
i0_HQ_PARFLO_c2395	{ONK74185.1; uncharacterized protein A4U43_C03F3680 [Asparagus officinalis]}	{sp|Q6K498|HOX4_ORYSJ; Homeobox-leucine zipper protein HOX4 OS=Oryza sativa subsp. japonica GN=HOX4 PE=1 SV=1}	{sita:101784380; K09338 HD-ZIP homeobox-leucine zipper protein - -}	{At4g40060; KOG0483 Transcription factor HEX, contains HOX and HALZ domains K Transcription ;}	{GO:0003700; sequence-specific DNA binding transcription factor activity; molecular_function GO:0003677; DNA binding; molecular_function GO:0043565; sequence-specific DNA binding; molecular_function GO:0006355; regulation of transcription, DNA-dependent; biological_process}	{FP094790.1; Phyllostachys edulis cDNA clone: bphylf043j04, full insert sequence}	{PF02183:Homeobox associated leucine zipper PF00046:Homeobox domain PF05920:Homeobox KN domain}
i0_HQ_PARFLO_c2396	{XP_008807654.1; PREDICTED: DNA-directed RNA polymerase subunit 10-like protein [Phoenix dactylifera]}	{sp|Q9SYA6|RPBAL_ARATH; DNA-directed RNA polymerase subunit 10-like protein OS=Arabidopsis thaliana GN=NRPB10L PE=1 SV=1}	{pda:103701345; K03007 RPB10, POLR2L DNA-directed RNA polymerases I, II, and III subunit RPABC5 - ko00230; Metabolism; Nucleotide metabolism; Purine metabolism | ko00240; Metabolism; Nucleotide metabolism; Pyrimidine metabolism | ko03020; Genetic Information Processing; Transcription; RNA polymerase | ko04623; Organismal Systems; Immune system; Cytosolic DNA-sensing pathway | ko05016; Human Disea…	{At1g61700; KOG3497 DNA-directed RNA polymerase, subunit RPB10 K Transcription ;}	{NA}	{XR_002163869.1; PREDICTED: Elaeis guineensis DNA-directed RNA polymerase subunit 10-like protein (LOC105038430), ncRNA}	{NA}
i0_HQ_PARFLO_c2397	{XP_020096559.1; uncharacterized protein LOC109715798 [Ananas comosus]}	{NA}	{pda:103712098; - - - - -}	{NA}	{GO:0006412; translation; biological_process GO:0005622; intracellular; cellular_component GO:0005840; ribosome; cellular_component GO:0003735; structural constituent of ribosome; molecular_function}	{XM_019395063.1; PREDICTED: Nicotiana attenuata uncharacterized LOC109229575 (LOC109229575), transcript variant X5, mRNA}	{PF00861:Ribosomal L18 of archaea, bacteria, mitoch. and chloroplast}
i0_HQ_PARFLO_c2400	{XP_008784425.1; PREDICTED: COBW domain-containing protein 1-like [Phoenix dactylifera]}	{NA}	{pda:103703366; - - - - -}	{NA}	{GO:0005524; ATP binding; molecular_function GO:0005525; GTP binding; molecular_function GO:0002949; NA GO:0006777; Mo-molybdopterin cofactor biosynthetic process; biological_process}	{XM_010917762.2; PREDICTED: Elaeis guineensis uncharacterized GTP-binding protein YjiA-like (LOC105040989), transcript variant X2, mRNA}	{PF03205:Molybdopterin guanine dinucleotide synthesis protein B PF01637:ATPase domain predominantly from Archaea PF02367:Threonylcarbamoyl adenosine biosynthesis protein TsaE PF01443:Viral (Superfamily 1) RNA helicase}
i0_HQ_PARFLO_c2403	{XP_008806509.1; PREDICTED: RNA polymerase II transcriptional coactivator KELP [Phoenix dactylifera]}	{sp|O65155|KELP_ARATH; RNA polymerase II transcriptional coactivator KELP OS=Arabidopsis thaliana GN=KELP PE=1 SV=1}	{pda:103719171; - - - - -}	{At4g10920; KOG2712 Transcriptional coactivator K Transcription ;}	{GO:0003713; transcription coactivator activity; molecular_function GO:0003677; DNA binding; molecular_function GO:0006355; regulation of transcription, DNA-dependent; biological_process}	{XM_018114432.1; PREDICTED: Theobroma cacao RNA polymerase II transcriptional coactivator KELP (LOC18613965), transcript variant X3, mRNA}	{PF02229:Transcriptional Coactivator p15 (PC4)}
i0_HQ_PARFLO_c2404	{ONK61390.1; uncharacterized protein A4U43_C08F29410 [Asparagus officinalis]}	{NA}	{mus:103971553; K11292 SUPT6H, SPT6 transcription elongation factor SPT6 - -}	{NA}	{NA}	{NA}	{NA}
i0_HQ_PARFLO_c2406	{XP_020095117.1; eukaryotic translation initiation factor, partial [Ananas comosus]}	{sp|Q03389|IF4E2_WHEAT; Eukaryotic translation initiation factor isoform 4E-2 OS=Triticum aestivum PE=1 SV=1}	{egu:105044190; K03259 EIF4E translation initiation factor 4E - ko03013; Genetic Information Processing; Translation; RNA transport | ko04066; Environmental Information Processing; Signal transduction; HIF-1 signaling pathway | ko04151; Environmental Information Processing; Signal transduction; PI3K-Akt signaling pathway | ko04150; Environmental Information Processing; Signal transduction; mTOR s…	{At5g35620; KOG1670 Translation initiation factor 4F, cap-binding subunit (eIF-4E) and related cap-binding proteins J Translation, ribosomal structure and biogenesis ;}	{GO:0005737; cytoplasm; cellular_component GO:0003743; translation initiation factor activity; molecular_function GO:0006413; translational initiation; biological_process GO:0003723; RNA binding; molecular_function}	{XM_008803026.2; PREDICTED: Phoenix dactylifera eukaryotic translation initiation factor-like (LOC103715416), mRNA}	{PF01652:Eukaryotic initiation factor 4E}
i0_HQ_PARFLO_c2412	{XP_018684168.1; PREDICTED: cucumber peeling cupredoxin-like [Musa acuminata subsp. malaccensis]}	{sp|P42849|UMEC_ARMRU; Umecyanin OS=Armoracia rusticana PE=1 SV=1}	{pda:103705049; - - - - -}	{NA}	{GO:0009055; NA}	{NA}	{PF02298:Plastocyanin-like domain}
i0_HQ_PARFLO_c2413	{NA}	{NA}	{NA}	{NA}	{NA}	{NA}	{NA}
i0_HQ_PARFLO_c2414	{XP_020099596.1; elicitor-responsive protein 1 isoform X2 [Ananas comosus]}	{sp|Q0JHU5|ERG1_ORYSJ; Elicitor-responsive protein 1 OS=Oryza sativa subsp. japonica GN=ERG1 PE=1 SV=1}	{vvi:100259835; - - - - -}	{At3g55470; KOG1030 Predicted Ca2+-dependent phospholipid-binding protein R General function prediction only ;}	{GO:0005515; protein binding; molecular_function GO:0003677; DNA binding; molecular_function GO:0005622; intracellular; cellular_component GO:0006355; regulation of transcription, DNA-dependent; biological_process}	{NA}	{PF00816:H-NS histone family PF00168:C2 domain}
i0_HQ_PARFLO_c2415	{NA}	{NA}	{NA}	{NA}	{NA}	{NA}	{NA}
i0_HQ_PARFLO_c2418	{XP_010932219.1; PREDICTED: probable carbohydrate esterase At4g34215 [Elaeis guineensis]}	{sp|Q8L9J9|CAES_ARATH; Probable carbohydrate esterase At4g34215 OS=Arabidopsis thaliana GN=At4g34215 PE=1 SV=2}	{nnu:104607188; - - - - -}	{NA}	{NA}	{XM_010025766.2; PREDICTED: Eucalyptus grandis probable carbohydrate esterase At4g34215 (LOC104414614), mRNA}	{NA}
i0_HQ_PARFLO_c242	{JAT55351.1; UDP-glucuronosyltransferase 2B17, partial [Anthurium amnicola]}	{NA}	{egu:105040415; - - - - -}	{NA}	{GO:0003700; sequence-specific DNA binding transcription factor activity; molecular_function GO:0006355; regulation of transcription, DNA-dependent; biological_process GO:0043565; sequence-specific DNA binding; molecular_function}	{NA}	{PF00170:bZIP transcription factor}
i0_HQ_PARFLO_c2420	{XP_010921290.1; PREDICTED: ricin B-like lectin R40G3 [Elaeis guineensis]}	{sp|Q10M12|40C1_ORYSJ; Ricin B-like lectin R40C1 OS=Oryza sativa subsp. japonica GN=R40C1 PE=1 SV=1}	{egu:105044905; - - - - -}	{NA}	{NA}	{NA}	{NA}
i0_HQ_PARFLO_c2421	{XP_020104850.1; uncharacterized protein LOC109721581 isoform X1 [Ananas comosus]}	{NA}	{NA}	{NA}	{NA}	{NA}	{NA}
i0_HQ_PARFLO_c2422	{XP_009419030.1; PREDICTED: phytosulfokines 3 [Musa acuminata subsp. malaccensis]}	{sp|Q9FS10|PSK_ASPOF; Phytosulfokines OS=Asparagus officinalis GN=PSK PE=1 SV=1}	{fve:101294622; - - - - -}	{NA}	{GO:0008083; growth factor activity; molecular_function GO:0005576; NA GO:0008283; NA}	{NA}	{PF06404:Phytosulfokine precursor protein (PSK)}
i0_HQ_PARFLO_c2423	{XP_020106430.1; uncharacterized protein LOC109722725 isoform X1 [Ananas comosus]}	{NA}	{nnu:104599565; - - - - -}	{NA}	{GO:0005515; protein binding; molecular_function}	{NA}	{PF13374:Tetratricopeptide repeat PF13176:Tetratricopeptide repeat PF00515:Tetratricopeptide repeat PF13174:Tetratricopeptide repeat}
i0_HQ_PARFLO_c2424	{XP_010916368.1; PREDICTED: ribulose bisphosphate carboxylase small chain, chloroplastic [Elaeis guineensis]}	{sp|O24045|RBS_MUSAC; Ribulose bisphosphate carboxylase small chain, chloroplastic OS=Musa acuminata GN=RBCS1 PE=2 SV=1}	{egu:105041203; K01602 rbcS ribulose-bisphosphate carboxylase small chain 4.1.1.39 ko01200; Metabolism; Global and overview maps; Carbon metabolism | ko00630; Metabolism; Carbohydrate metabolism; Glyoxylate and dicarboxylate metabolism | ko00710; Metabolism; Energy metabolism; Carbon fixation in photosynthetic organisms}	{NA}	{NA}	{XM_002868730.1; Arabidopsis lyrata subsp. lyrata ribulose bisphosphate carboxylase, mRNA}	{NA}
i0_HQ_PARFLO_c2425	{XP_008807004.1; PREDICTED: uncharacterized protein LOC103719503 [Phoenix dactylifera]}	{NA}	{egu:105036275; - - - - -}	{NA}	{NA}	{NA}	{NA}
i0_HQ_PARFLO_c2426	{XP_010943105.1; PREDICTED: gamma-glutamylcyclotransferase 2-3 isoform X1 [Elaeis guineensis]}	{sp|Q84QC1|GCT23_ARATH; Gamma-glutamylcyclotransferase 2-3 OS=Arabidopsis thaliana GN=GGCT2;3 PE=1 SV=1}	{pmum:103319845; - - - - -}	{At1g44790; KOG3182 Predicted cation transporter P Inorganic ion transport and metabolism ;}	{GO:0003839; gamma-glutamylcyclotransferase activity; molecular_function GO:0006751; glutathione catabolic process; biological_process}	{XM_016030189.1; PREDICTED: Ziziphus jujuba putative glutathione-specific gamma-glutamylcyclotransferase 2 (LOC107421053), mRNA}	{PF04752:ChaC-like protein}
i0_HQ_PARFLO_c2427	{AKG50124.1; E3 ubiquitin-protein ligase, partial [Betula luminifera]}	{sp|Q8LPN7|RNG1L_ARATH; E3 ubiquitin-protein ligase RING1-like OS=Arabidopsis thaliana GN=At3g19950 PE=1 SV=1}	{thj:104808712; - - - - -}	{At1g26800; KOG0800 FOG: Predicted E3 ubiquitin ligase O Posttranslational modification, protein turnover, chaperones ;}	{NA}	{NA}	{NA}
i0_HQ_PARFLO_c2429	{XP_010905039.1; PREDICTED: enhancer of rudimentary homolog isoform X1 [Elaeis guineensis]}	{sp|Q96319|ERH_ARATH; Enhancer of rudimentary homolog OS=Arabidopsis thaliana GN=At5g10810 PE=3 SV=1}	{pda:103707433; - - - - -}	{At5g10810; KOG1766 Enhancer of rudimentary R General function prediction only ;}	{GO:0045747; positive regulation of Notch signaling pathway; biological_process GO:0006221; pyrimidine nucleotide biosynthetic process; biological_process GO:0007049; cell cycle; biological_process}	{NA}	{PF01133:Enhancer of rudimentary}
i0_HQ_PARFLO_c2430	{XP_010906937.2; PREDICTED: LOW QUALITY PROTEIN: uncharacterized protein At3g17950 [Elaeis guineensis]}	{NA}	{bdi:100840900; - - - - -}	{NA}	{NA}	{XM_017389222.1; PREDICTED: Daucus carota subsp. sativus uncharacterized protein At3g17950 (LOC108216457), mRNA}	{NA}
i0_HQ_PARFLO_c2431	{XP_010905004.1; PREDICTED: protein YABBY 2 isoform X2 [Elaeis guineensis]}	{sp|Q9XFB0|YAB2_ARATH; Putative axial regulator YABBY 2 OS=Arabidopsis thaliana GN=YAB2 PE=1 SV=1}	{pda:103707588; - - - - -}	{NA}	{GO:0007275; multicellular organismal development; biological_process}	{XM_017377316.1; PREDICTED: Daucus carota subsp. sativus putative axial regulator YABBY 2 (LOC108206887), mRNA}	{PF04690:YABBY protein}
i0_HQ_PARFLO_c2433	{JAT53980.1; Mediator of RNA polymerase II transcription subunit 28 [Anthurium amnicola]}	{sp|Q9LFA5|MED28_ARATH; Mediator of RNA polymerase II transcription subunit 28 OS=Arabidopsis thaliana GN=MED28 PE=1 SV=1}	{nnu:104598921; K15141 MED28 mediator of RNA polymerase II transcription subunit 28 - -}	{NA}	{GO:0097197; NA GO:0001772; immunological synapse; cellular_component GO:0016021; integral to membrane; cellular_component}	{NA}	{PF15050:SCIMP protein}
i0_HQ_PARFLO_c2434	{XP_010913296.1; PREDICTED: nuclear transcription factor Y subunit B-4 isoform X1 [Elaeis guineensis]}	{sp|Q65XK1|NFYB4_ORYSJ; Nuclear transcription factor Y subunit B-4 OS=Oryza sativa subsp. japonica GN=NFYB4 PE=2 SV=2}	{egu:105039017; K08065 NFYB nuclear transcription Y subunit beta - ko04612; Organismal Systems; Immune system; Antigen processing and presentation | ko05152; Human Diseases; Infectious diseases: Bacterial; Tuberculosis | ko05166; Human Diseases; Infectious diseases: Viral; HTLV-I infection}	{At3g53340; KOG0869 CCAAT-binding factor, subunit A (HAP3) K Transcription ;}	{GO:0003677; DNA binding; molecular_function}	{XM_010926577.2; PREDICTED: Elaeis guineensis nuclear transcription factor Y subunit B-4-like (LOC105047587), transcript variant X2, mRNA}	{PF00125:Core histone H2A/H2B/H3/H4}
i0_HQ_PARFLO_c2436	{XP_008785000.1; PREDICTED: trans-2-enoyl-CoA reductase, mitochondrial-like [Phoenix dactylifera]}	{sp|Q54YT4|MECR_DICDI; Trans-2-enoyl-CoA reductase, mitochondrial OS=Dictyostelium discoideum GN=mecr PE=3 SV=1}	{pda:103703792; - - - - -}	{At3g45770; KOG0025 Zn2+-binding dehydrogenase (nuclear receptor binding factor-1) KC Transcription ; Energy production and conversion ;}	{GO:0055114; oxidation-reduction process; biological_process}	{NA}	{PF00107:Zinc-binding dehydrogenase}
i0_HQ_PARFLO_c2439	{XP_010938931.1; PREDICTED: uncharacterized protein LOC105057911 [Elaeis guineensis]}	{NA}	{zma:103637759; - - - - -}	{NA}	{NA}	{XM_009408415.2; PREDICTED: Musa acuminata subsp. malaccensis uncharacterized LOC103989542 (LOC103989542), mRNA}	{NA}
i0_HQ_PARFLO_c244	{ONK73493.1; uncharacterized protein A4U43_C04F32190 [Asparagus officinalis]}	{sp|P49030|MGN_ORYSJ; Protein mago nashi homolog OS=Oryza sativa subsp. japonica GN=Os12g0287200 PE=2 SV=2}	{pda:103704670; K12877 MAGOH protein mago nashi - ko03040; Genetic Information Processing; Transcription; Spliceosome | ko03013; Genetic Information Processing; Translation; RNA transport | ko03015; Genetic Information Processing; Translation; mRNA surveillance pathway}	{At1g02140; KOG3392 Exon-exon junction complex, Magoh component A RNA processing and modification ;}	{GO:0005634; nucleus; cellular_component}	{AY389717.1; Hyacinthus orientalis mago nashi-like protein mRNA, partial cds}	{PF02792:Mago nashi protein}
i0_HQ_PARFLO_c2444	{XP_009401291.1; PREDICTED: phospholipid hydroperoxide glutathione peroxidase 1, chloroplastic [Musa acuminata subsp. malaccensis]}	{sp|Q9SZ54|GPX7_ARATH; Putative glutathione peroxidase 7, chloroplastic OS=Arabidopsis thaliana GN=GPX7 PE=3 SV=2}	{pda:103707439; K00432 gpx glutathione peroxidase 1.11.1.9 ko00590; Metabolism; Lipid metabolism; Arachidonic acid metabolism | ko00480; Metabolism; Metabolism of other amino acids; Glutathione metabolism | ko04918; Organismal Systems; Endocrine system; Thyroid hormone synthesis}	{At2g25080; KOG1651 Glutathione peroxidase O Posttranslational modification, protein turnover, chaperones ;}	{GO:0004602; glutathione peroxidase activity; molecular_function GO:0016491; oxidoreductase activity; molecular_function GO:0016209; NA GO:0006979; response to oxidative stress; biological_process GO:0055114; oxidation-reduction process; biological_process}	{XM_008791929.2; PREDICTED: Phoenix dactylifera phospholipid hydroperoxide glutathione peroxidase 1, chloroplastic-like (LOC103707439), mRNA}	{PF00255:Glutathione peroxidase PF08534:Redoxin PF00578:AhpC/TSA family}
i0_HQ_PARFLO_c2445	{XP_010942742.1; PREDICTED: DNA-directed RNA polymerases II, IV and V subunit 8B [Elaeis guineensis]}	{sp|Q9M1A8|RPB8B_ARATH; DNA-directed RNA polymerases II, IV and V subunit 8B OS=Arabidopsis thaliana GN=NRPB8B PE=1 SV=1}	{atr:18448978; K03016 RPB8, POLR2H DNA-directed RNA polymerases I, II, and III subunit RPABC3 - ko00230; Metabolism; Nucleotide metabolism; Purine metabolism | ko00240; Metabolism; Nucleotide metabolism; Pyrimidine metabolism | ko03020; Genetic Information Processing; Transcription; RNA polymerase | ko04623; Organismal Systems; Immune system; Cytosolic DNA-sensing pathway | ko05016; Human Disease…	{At3g59600; KOG3400 RNA polymerase subunit 8 K Transcription ;}	{GO:0006351; transcription, DNA-dependent; biological_process}	{XM_011630549.1; PREDICTED: Amborella trichopoda DNA-directed RNA polymerases II, IV and V subunit 8B (LOC18448978), transcript variant X2, mRNA}	{PF03870:RNA polymerase Rpb8}
i0_HQ_PARFLO_c245	{XP_002284856.1; PREDICTED: chlorophyll a-b binding protein 4, chloroplastic [Vitis vinifera]}	{sp|Q9SQL2|CB24_PEA; Chlorophyll a-b binding protein P4, chloroplastic OS=Pisum sativum GN=lhcA-P4 PE=1 SV=1}	{egr:104419910; K08910 LHCA4 light-harvesting complex I chlorophyll a/b binding protein 4 - ko00196; Metabolism; Energy metabolism; Photosynthesis - antenna proteins}	{NA}	{NA}	{JN634577.1; Wolffia australiana clone 59BR1.10 chlorophyll a/b binding protein 4 mRNA, complete cds}	{NA}
i0_HQ_PARFLO_c2451	{XP_010940708.1; PREDICTED: 60S ribosomal protein L18a-2 [Elaeis guineensis]}	{sp|Q943F3|RL18A_ORYSJ; 60S ribosomal protein L18a OS=Oryza sativa subsp. japonica GN=RPL18A PE=1 SV=1}	{pda:103706950; K02882 RP-L18Ae, RPL18A large subunit ribosomal protein L18Ae - ko03010; Genetic Information Processing; Translation; Ribosome}	{At2g34480; KOG0829 60S ribosomal protein L18A J Translation, ribosomal structure and biogenesis ;}	{GO:0006412; translation; biological_process GO:0005840; ribosome; cellular_component GO:0003735; structural constituent of ribosome; molecular_function}	{XM_008791234.2; PREDICTED: Phoenix dactylifera 60S ribosomal protein L18a-2 (LOC103706950), mRNA}	{PF01775:Ribosomal proteins 50S-L18Ae/60S-L20/60S-L18A}
i0_HQ_PARFLO_c2452	{XP_020103991.1; uncharacterized protein LOC109721013 isoform X1 [Ananas comosus]}	{NA}	{pda:103704228; - - - - -}	{NA}	{NA}	{XM_008787429.2; PREDICTED: Phoenix dactylifera uncharacterized LOC103704228 (LOC103704228), mRNA}	{NA}
i0_HQ_PARFLO_c2453	{OAY71438.1; 18.6 kDa class III heat shock protein [Ananas comosus]}	{sp|Q9SYG1|HS174_ARATH; 17.4 kDa class III heat shock protein OS=Arabidopsis thaliana GN=HSP17.4B PE=2 SV=1}	{egu:105042017; K13993 HSP20 HSP20 family protein - ko04141; Genetic Information Processing; Folding, sorting and degradation; Protein processing in endoplasmic reticulum}	{At1g54050; KOG0710 Molecular chaperone (small heat-shock protein Hsp26/Hsp42) O Posttranslational modification, protein turnover, chaperones ;}	{NA}	{XM_013001115.1; PREDICTED: Erythranthe guttatus 17.4 kDa class III heat shock protein (LOC105975875), mRNA}	{NA}
i0_HQ_PARFLO_c2454	{AIU48935.1; RNA ligase/cyclic nucleotide phosphodiesterase family protein, partial [Iris japonica]}	{sp|O04147|CPD_ARATH; Cyclic phosphodiesterase OS=Arabidopsis thaliana GN=At4g18930 PE=1 SV=1}	{sita:101780097; - - - - -}	{NA}	{GO:0004112; cyclic-nucleotide phosphodiesterase activity; molecular_function}	{XM_008805499.2; PREDICTED: Phoenix dactylifera cyclic phosphodiesterase-like (LOC103717203), mRNA}	{PF07823:Cyclic phosphodiesterase-like protein}
i0_HQ_PARFLO_c2459	{XP_008789738.1; PREDICTED: protein C2-DOMAIN ABA-RELATED 4-like [Phoenix dactylifera]}	{sp|Q9LVH4|CAR4_ARATH; Protein C2-DOMAIN ABA-RELATED 4 OS=Arabidopsis thaliana GN=CAR4 PE=1 SV=1}	{pda:103707138; - - - - -}	{At3g17980; KOG1030 Predicted Ca2+-dependent phospholipid-binding protein R General function prediction only ;}	{GO:0005515; protein binding; molecular_function}	{XM_008791516.2; PREDICTED: Phoenix dactylifera protein C2-DOMAIN ABA-RELATED 4-like (LOC103707138), mRNA}	{PF00168:C2 domain}
i0_HQ_PARFLO_c2462	{XP_006446520.1; hypothetical protein CICLE_v10016926mg [Citrus clementina]}	{sp|Q8LGG8|USPAL_ARATH; Universal stress protein A-like protein OS=Arabidopsis thaliana GN=At3g01520 PE=1 SV=2}	{pda:103701995; - - - - -}	{NA}	{GO:0006950; response to stress; biological_process}	{XM_018967472.1; PREDICTED: Juglans regia universal stress protein A-like protein (LOC108992818), mRNA}	{PF00582:Universal stress protein family}
i0_HQ_PARFLO_c2469	{XP_010929010.2; PREDICTED: small nuclear ribonucleoprotein Sm D1 isoform X1 [Elaeis guineensis]}	{sp|Q9VU02|SMD1_DROME; Probable small nuclear ribonucleoprotein Sm D1 OS=Drosophila melanogaster GN=SmD1 PE=1 SV=1}	{pop:POPTR_0002s05570g; K11087 SNRPD1, SMD1 small nuclear ribonucleoprotein D1 - ko03040; Genetic Information Processing; Transcription; Spliceosome | ko05322; Human Diseases; Immune diseases; Systemic lupus erythematosus}	{At3g07590; KOG3428 Small nuclear ribonucleoprotein SMD1 and related snRNPs A RNA processing and modification ;}	{GO:0034719; SMN-Sm protein complex; cellular_component}	{XM_008796521.2; PREDICTED: Phoenix dactylifera small nuclear ribonucleoprotein Sm D1-like (LOC103710670), mRNA}	{PF11095:Gem-associated protein 7 (Gemin7)}
i0_HQ_PARFLO_c2471	{XP_012066031.1; PREDICTED: cytochrome b-c1 complex subunit 6-like [Jatropha curcas]}	{sp|P48504|QCR6_SOLTU; Cytochrome b-c1 complex subunit 6 OS=Solanum tuberosum PE=1 SV=2}	{jcu:105629119; K00416 QCR6, UQCRH ubiquinol-cytochrome c reductase subunit 6 - ko00190; Metabolism; Energy metabolism; Oxidative phosphorylation | ko04260; Organismal Systems; Circulatory system; Cardiac muscle contraction | ko05010; Human Diseases; Neurodegenerative diseases; Alzheimer's disease | ko05012; Human Diseases; Neurodegenerative diseases; Parkinson's disease | ko05016; Human Diseases…	{At1g15120; KOG4763 Ubiquinol-cytochrome c reductase hinge protein C Energy production and conversion ;}	{NA}	{NA}	{NA}
i0_HQ_PARFLO_c2472	{KQJ97157.1; hypothetical protein BRADI_3g29104 [Brachypodium distachyon]}	{NA}	{mus:103981252; K20304 TRAPPC6, TRS33 trafficking protein particle complex subunit 6 - -}	{At3g05000; KOG3316 Transport protein particle (TRAPP) complex subunit U Intracellular trafficking, secretion, and vesicular transport ;}	{NA}	{XM_016019810.1; PREDICTED: Ziziphus jujuba trafficking protein particle complex subunit 6B (LOC107412099), transcript variant X2, mRNA}	{NA}
i0_HQ_PARFLO_c2473	{XP_008797502.1; PREDICTED: uncharacterized protein LOC103712692 [Phoenix dactylifera]}	{NA}	{egu:105048763; - - - - -}	{NA}	{NA}	{NA}	{NA}
i0_HQ_PARFLO_c2482	{XP_019707757.1; PREDICTED: hydrophobic protein OSR8-like [Elaeis guineensis]}	{sp|Q9LRI7|OSR8_ORYSJ; Hydrophobic protein OSR8 OS=Oryza sativa subsp. japonica GN=OSR8 PE=3 SV=1}	{bdi:100825700; - - - - -}	{At2g24040; KOG1773 Stress responsive protein R General function prediction only ;}	{GO:0016021; integral to membrane; cellular_component}	{NA}	{PF01679:Proteolipid membrane potential modulator}
i0_HQ_PARFLO_c2483	{XP_010925331.1; PREDICTED: two-on-two hemoglobin-3 [Elaeis guineensis]}	{sp|Q67XG0|GLB3_ARATH; Two-on-two hemoglobin-3 OS=Arabidopsis thaliana GN=GLB3 PE=1 SV=1}	{pda:103704763; - - - - -}	{NA}	{GO:0019825; oxygen binding; molecular_function}	{XM_010927029.2; PREDICTED: Elaeis guineensis two-on-two hemoglobin-3 (LOC105047902), mRNA}	{PF01152:Bacterial-like globin}
i0_HQ_PARFLO_c2485	{NA}	{NA}	{NA}	{NA}	{GO:0016798; hydrolase activity, acting on glycosyl bonds; molecular_function}	{NA}	{PF02018:Carbohydrate binding domain}
i0_HQ_PARFLO_c2492	{ONK67940.1; uncharacterized protein A4U43_C05F5440 [Asparagus officinalis]}	{sp|Q10N04|PDI51_ORYSJ; Protein disulfide isomerase-like 5-1 OS=Oryza sativa subsp. japonica GN=PDIL5-1 PE=2 SV=1}	{pxb:103948887; K13984 TXNDC5, ERP46 thioredoxin domain-containing protein 5 - ko04141; Genetic Information Processing; Folding, sorting and degradation; Protein processing in endoplasmic reticulum}	{At1g07960; KOG0191 Thioredoxin/protein disulfide isomerase O Posttranslational modification, protein turnover, chaperones ;}	{GO:0009306; protein secretion; biological_process GO:0045454; cell redox homeostasis; biological_process GO:0005788; endoplasmic reticulum lumen; cellular_component}	{NA}	{PF00085:Thioredoxin PF07912:ERp29, N-terminal domain}
i0_HQ_PARFLO_c2493	{XP_008796677.1; PREDICTED: uncharacterized protein LOC103712069 [Phoenix dactylifera]}	{NA}	{egu:105046445; - - - - -}	{NA}	{NA}	{NA}	{NA}
i0_HQ_PARFLO_c2496	{XP_008796641.1; PREDICTED: uncharacterized protein At1g27050 [Phoenix dactylifera]}	{sp|P0CJ66|Y1705_ARATH; Uncharacterized protein At1g27050 OS=Arabidopsis thaliana GN=At1g27050 PE=2 SV=1}	{egu:105046412; - - - - -}	{At1g27050; KOG0483 Transcription factor HEX, contains HOX and HALZ domains K Transcription ;}	{GO:0003676; nucleic acid binding; molecular_function}	{NA}	{PF00076:RNA recognition motif. (a.k.a. RRM, RBD, or RNP domain)}
i0_HQ_PARFLO_c252	{XP_008811927.1; PREDICTED: protein TIFY 5A-like [Phoenix dactylifera]}	{sp|Q8LBM2|TIF5A_ARATH; Protein TIFY 5A OS=Arabidopsis thaliana GN=TIFY5A PE=1 SV=1}	{vvi:100244546; - - - - -}	{NA}	{NA}	{NA}	{NA}
i0_HQ_PARFLO_c256	{XP_010914292.1; PREDICTED: uncharacterized protein LOC105039715 isoform X2 [Elaeis guineensis]}	{NA}	{egu:105039715; - - - - -}	{NA}	{NA}	{NA}	{NA}
i0_HQ_PARFLO_c259	{XP_009403630.1; PREDICTED: uncharacterized protein LOC103987145 [Musa acuminata subsp. malaccensis]}	{NA}	{mus:103974573; - - - - -}	{NA}	{NA}	{NA}	{NA}
i0_HQ_PARFLO_c266	{XP_010932357.1; PREDICTED: auxin-responsive protein SAUR71-like [Elaeis guineensis]}	{NA}	{mus:103969704; - - - - -}	{NA}	{GO:0009733; response to auxin stimulus; biological_process}	{XM_008805180.1; PREDICTED: Phoenix dactylifera auxin-responsive protein SAUR71-like (LOC103716961), mRNA}	{PF02519:Auxin responsive protein}
i0_HQ_PARFLO_c268	{XP_017701112.1; PREDICTED: ylmG homolog protein 1-2, chloroplastic-like, partial [Phoenix dactylifera]}	{sp|Q9SUE0|YMG12_ARATH; YlmG homolog protein 1-2, chloroplastic OS=Arabidopsis thaliana GN=YLMG1-2 PE=2 SV=1}	{egu:105056026; - - - - -}	{NA}	{GO:0016020; membrane; cellular_component}	{KM662190.1; Ananas bracteatus clone 45666b microsatellite sequence}	{PF02325:YGGT family}
[truncated: 74,444 more rows]
