# Supplementary material for: Color components determination and full-length comparative transcriptomic analyses reveal the potential mechanism of carotenoid synthesis during Paphiopedilum armeniacum flowering
Source: PeerJ. 2024 Feb 22;12:e16914. doi: 10.7717/peerj.16914 (PMC10894592; doi:10.7717/peerj.16914)
Supplement: Supplemental Information 1 [file peerj-12-16914-s001.zip › sup.2 SSR annotation result.xls]

ID	SSR nr.	SSR type	SSR	size	start	end
i1_HQ_PARFLO_c5725/f2p0/1608	1	p2	(GA)6	12	69	80
i0_HQ_PARFLO_c66/f11p0/679	1	p3	(GGC)5	15	420	434
i0_HQ_PARFLO_c2011/f2p0/578	1	p2	(GA)10	20	37	56
i1_HQ_PARFLO_c5819/f2p0/1416	1	p2	(AG)16	32	116	147
i0_HQ_PARFLO_c101/f9p0/745	1	p3	(AAG)6	18	239	256
i0_HQ_PARFLO_c2035/f2p6/855	1	c	(GAT)8ggcgatgatgatagcgatgatgatgatgacgatggcgatgacgatgacgac(GAT)7	96	473	568
i1_HQ_PARFLO_c5849/f2p0/1513	1	p2	(TA)10	20	1470	1489
i1_HQ_PARFLO_c12521/f2p0/1265	1	p1	(T)15	15	1099	1113
i1_HQ_PARFLO_c5859/f3p3/1897	1	p2	(TC)7	14	112	125
i1_HQ_PARFLO_c2118/f6p0/1769	1	p2	(TC)6	12	145	156
i1_HQ_PARFLO_c2118/f6p0/1769	2	p3	(GCC)5	15	354	368
i1_HQ_PARFLO_c12545/f2p17/1203	1	p1	(C)10	10	96	105
i0_HQ_PARFLO_c2050/f2p0/708	1	c	(GA)8gggagggagat(AG)9	45	78	122
i0_HQ_PARFLO_c16546/f15p0/863	1	p6	(GCCCGA)5	30	356	385
i0_HQ_PARFLO_c16546/f15p0/863	2	p1	(T)14	14	780	793
i1_HQ_PARFLO_c12557/f3p61/1330	1	p2	(AG)10	20	258	277
i1_HQ_PARFLO_c5907/f2p1/1986	1	p1	(A)26	26	1961	1986
i1_HQ_PARFLO_c12583/f2p0/1655	1	p1	(A)13	13	468	480
i1_HQ_PARFLO_c2127/f6p4/1326	1	p2	(GA)6	12	8	19
i0_HQ_PARFLO_c2059/f2p0/921	1	p2	(GA)7	14	600	613
i0_HQ_PARFLO_c16555/f18p0/670	1	p2	(AG)14	28	24	51
i1_HQ_PARFLO_c5928/f3p0/1938	1	p3	(CCG)6	18	179	196
i1_HQ_PARFLO_c5950/f3p2/1995	1	p2	(CT)7	14	99	112
i0_HQ_PARFLO_c2066/f2p0/859	1	p1	(A)10	10	767	776
i1_HQ_PARFLO_c2137/f5p0/1881	1	c	(CT)6g(TC)8	29	61	89
i0_HQ_PARFLO_c173/f8p0/918	1	p3	(GAC)11	33	594	626
i1_HQ_PARFLO_c5980/f2p13/1579	1	p2	(TC)8	16	25	40
i0_HQ_PARFLO_c16568/f5p0/851	1	p1	(A)11	11	47	57
i0_HQ_PARFLO_c2075/f2p2/493	1	c	(TC)11tgtatccaattcatcccgcgagagcgaagagcgcagtggcatttccctccgtattttgatcggg(GA)6	98	35	132
i1_HQ_PARFLO_c12621/f2p0/1966	1	p3	(GCC)6	18	591	608
i0_HQ_PARFLO_c16570/f29p0/765	1	p1	(A)16	16	719	734
i1_HQ_PARFLO_c2143/f8p0/1459	1	p1	(T)16	16	1261	1276
i1_HQ_PARFLO_c12632/f2p3/1989	1	p2	(TC)11	22	12	33
i0_HQ_PARFLO_c2080/f2p0/641	1	p2	(GA)7	14	37	50
i1_HQ_PARFLO_c6006/f2p0/1953	1	p1	(T)11	11	290	300
i1_HQ_PARFLO_c12658/f5p0/1758	1	p3	(CGG)6	18	200	217
i1_HQ_PARFLO_c6016/f3p1/1599	1	p2	(AG)6	12	85	96
i1_HQ_PARFLO_c6017/f2p1/1392	1	p1	(T)12	12	651	662
i1_HQ_PARFLO_c2150/f4p0/1327	1	p1	(T)17	17	1131	1147
i1_HQ_PARFLO_c6032/f2p0/1534	1	p2	(TC)9	18	123	140
i1_HQ_PARFLO_c2154/f2p24/1529	1	p1	(T)10	10	1402	1411
i0_HQ_PARFLO_c239/f8p0/748	1	p3	(AAG)7	21	209	229
i0_HQ_PARFLO_c2099/f2p0/478	1	c	(GA)6g(GA)10	33	26	58
i1_HQ_PARFLO_c2156/f6p0/1903	1	p1	(A)33	33	22	54
i0_HQ_PARFLO_c242/f8p0/592	1	p2	(AG)7	14	49	62
i1_HQ_PARFLO_c6037/f3p0/1426	1	p3	(GAA)5	15	320	334
i0_HQ_PARFLO_c2106/f2p2/937	1	p1	(A)12	12	788	799
i1_HQ_PARFLO_c2161/f3p0/1776	1	p2	(TC)8	16	17	32
i1_HQ_PARFLO_c12756/f3p1/1907	1	p1	(T)10	10	1808	1817
i1_HQ_PARFLO_c12758/f2p0/1376	1	p1	(T)10	10	1195	1204
i0_HQ_PARFLO_c269/f8p0/878	1	p2	(TC)10	20	65	84
i0_HQ_PARFLO_c2112/f2p0/836	1	p1	(T)10	10	761	770
i1_HQ_PARFLO_c6102/f3p1/1589	1	p3	(TCG)7	21	132	152
i1_HQ_PARFLO_c6111/f6p0/1306	1	p1	(T)15	15	1100	1114
i1_HQ_PARFLO_c6113/f6p0/1872	1	c	(AG)10(GA)12	44	11	54
i0_HQ_PARFLO_c2120/f2p0/989	1	p1	(T)10	10	978	987
i1_HQ_PARFLO_c2167/f4p3/1754	1	p2	(TC)10	20	19	38
i0_HQ_PARFLO_c288/f8p0/809	1	p2	(AG)15	30	47	76
i1_HQ_PARFLO_c6124/f2p0/1962	1	c	(A)16gaacatattatatttttttaatatttgtttcggttttatccttccaatttgtgttggaacaattggtagatgtcattgttagcagctggagtttga(T)10	122	1688	1809
i1_HQ_PARFLO_c2175/f6p14/1928	1	p2	(AT)11	22	1901	1922
i0_HQ_PARFLO_c2129/f2p0/728	1	p3	(AGA)5	15	12	26
i1_HQ_PARFLO_c2178/f5p0/1916	1	p3	(GCC)5	15	51	65
i0_HQ_PARFLO_c2130/f2p0/958	1	p1	(C)17	17	677	693
i0_HQ_PARFLO_c2131/f2p2/974	1	p1	(A)11	11	14	24
i0_HQ_PARFLO_c334/f7p0/835	1	p1	(A)14	14	627	640
i1_HQ_PARFLO_c6191/f3p0/1423	1	p1	(T)13	13	83	95
i1_HQ_PARFLO_c12928/f2p3/1665	1	p1	(T)11	11	1530	1540
i1_HQ_PARFLO_c6243/f2p2/1871	1	p2	(GA)7	14	86	99
i0_HQ_PARFLO_c347/f7p0/694	1	p2	(GA)7	14	10	23
i0_HQ_PARFLO_c358/f7p0/742	1	p2	(GA)10	20	77	96
i0_HQ_PARFLO_c358/f7p0/742	2	p1	(T)11	11	637	647
i1_HQ_PARFLO_c2196/f4p0/1739	1	p1	(T)10	10	1552	1561
i1_HQ_PARFLO_c2197/f3p2/1835	1	p1	(A)11	11	1763	1773
i0_HQ_PARFLO_c2158/f2p0/632	1	p1	(T)11	11	522	532
i1_HQ_PARFLO_c6301/f3p0/1544	1	p3	(CTG)5	15	242	256
i0_HQ_PARFLO_c2161/f2p0/730	1	p1	(T)10	10	591	600
i0_HQ_PARFLO_c2162/f2p0/660	1	p2	(GA)7	14	284	297
i0_HQ_PARFLO_c366/f7p0/726	1	p2	(GA)7	14	35	48
i0_HQ_PARFLO_c370/f2p0/661	1	p3	(TGG)5	15	314	328
i0_HQ_PARFLO_c2167/f2p3/715	1	p2	(AG)7	14	40	53
i1_HQ_PARFLO_c2206/f3p0/1729	1	p3	(ATC)6	18	162	179
i1_HQ_PARFLO_c2207/f2p0/1841	1	p1	(A)10	10	9	18
i1_HQ_PARFLO_c13023/f6p0/1878	1	p2	(AG)11	22	146	167
i1_HQ_PARFLO_c13026/f3p0/1759	1	p1	(T)10	10	108	117
i1_HQ_PARFLO_c2212/f4p0/1472	1	p2	(TC)8	16	43	58
i0_HQ_PARFLO_c392/f6p0/813	1	p2	(GA)8	16	15	30
i0_HQ_PARFLO_c396/f6p0/813	1	p2	(AG)13	26	98	123
i1_HQ_PARFLO_c2215/f4p1/1821	1	p2	(TC)7	14	52	65
i1_HQ_PARFLO_c6371/f2p0/1955	1	p2	(CT)22	44	39	82
i0_HQ_PARFLO_c402/f6p0/770	1	p2	(AG)20	40	12	51
i0_HQ_PARFLO_c402/f6p0/770	2	p1	(T)10	10	673	682
i1_HQ_PARFLO_c6392/f3p0/1455	1	p3	(CAG)5	15	1034	1048
i1_HQ_PARFLO_c2220/f2p20/1647	1	p1	(A)13	13	1621	1633
i0_HQ_PARFLO_c16773/f2p1/549	1	p2	(AT)12	24	337	360
i0_HQ_PARFLO_c16773/f2p1/549	2	p1	(A)15	15	532	546
i0_HQ_PARFLO_c2183/f2p8/951	1	p1	(A)10	10	19	28
i0_HQ_PARFLO_c2183/f2p8/951	2	c	(CT)28(AT)22	100	456	555
i1_HQ_PARFLO_c2228/f3p0/1300	1	p3	(GGA)6	18	144	161
i0_HQ_PARFLO_c457/f5p0/572	1	p2	(GA)6	12	107	118
i0_HQ_PARFLO_c2200/f2p0/842	1	p2	(AG)6	12	52	63
i0_HQ_PARFLO_c469/f6p0/839	1	p3	(ATG)5	15	587	601
i0_HQ_PARFLO_c473/f6p0/963	1	p2	(GA)19	38	47	84
i0_HQ_PARFLO_c2208/f2p2/930	1	p2	(GA)9	18	603	620
i1_HQ_PARFLO_c13161/f2p1/1313	1	p2	(GA)6	12	66	77
i1_HQ_PARFLO_c13161/f2p1/1313	2	p1	(T)12	12	1216	1227
i1_HQ_PARFLO_c6482/f2p0/1993	1	p3	(GAT)5	15	811	825
i1_HQ_PARFLO_c6482/f2p0/1993	2	p3	(GAA)5	15	985	999
i0_HQ_PARFLO_c2212/f2p0/459	1	p1	(T)11	11	372	382
i1_HQ_PARFLO_c2239/f5p1/1311	1	p1	(T)11	11	1215	1225
i0_HQ_PARFLO_c2215/f2p1/494	1	p1	(A)25	25	469	493
i0_HQ_PARFLO_c485/f5p0/683	1	p2	(AG)6	12	47	58
i1_HQ_PARFLO_c13227/f3p9/1881	1	p2	(AT)6	12	11	22
i0_HQ_PARFLO_c2226/f2p4/827	1	c	(CT)7a(TG)11(TA)27	91	115	205
i0_HQ_PARFLO_c2226/f2p4/827	2	p1	(A)13	13	627	639
i0_HQ_PARFLO_c496/f6p0/639	1	p2	(CT)10	20	496	515
i0_HQ_PARFLO_c2227/f2p0/938	1	c*	(GA)10(AGA)5*gagat(AG)7	51	1	51
i0_HQ_PARFLO_c2231/f2p0/921	1	p1	(T)12	12	783	794
i0_HQ_PARFLO_c2232/f2p7/836	1	p3	(GCG)13	39	46	84
i1_HQ_PARFLO_c13273/f3p13/1437	1	c*	(TCGA)5(GA)12*	42	28	69
i1_HQ_PARFLO_c2259/f2p29/1906	1	p2	(AG)12	24	140	163
i0_HQ_PARFLO_c532/f2p0/934	1	c	(TA)9catatatacatatatatatac(AT)10ac(AT)8ac(AT)12	103	667	769
i0_HQ_PARFLO_c532/f2p0/934	2	p1	(T)10	10	926	935
i0_HQ_PARFLO_c539/f5p0/847	1	p1	(T)17	17	1	17
i1_HQ_PARFLO_c6618/f4p0/1339	1	p2	(CT)15	30	31	60
i0_HQ_PARFLO_c2258/f2p0/976	1	p1	(T)11	11	840	850
i1_HQ_PARFLO_c2263/f6p2/1977	1	p1	(T)10	10	1800	1809
i1_HQ_PARFLO_c2264/f3p0/1701	1	p1	(T)10	10	1613	1622
i1_HQ_PARFLO_c2268/f3p0/1891	1	p2	(AG)8	16	5	20
i0_HQ_PARFLO_c2271/f2p2/964	1	p2	(AG)9	18	28	45
i0_HQ_PARFLO_c2276/f2p0/655	1	p1	(T)10	10	482	491
i1_HQ_PARFLO_c2276/f3p0/1834	1	p1	(A)10	10	1787	1796
i1_HQ_PARFLO_c13359/f2p0/1236	1	p3	(GCC)5	15	252	266
i1_HQ_PARFLO_c13374/f2p0/1282	1	p1	(T)10	10	1148	1157
i1_HQ_PARFLO_c2279/f2p0/1495	1	p2	(CT)6	12	530	541
i0_HQ_PARFLO_c2284/f2p0/527	1	p1	(A)17	17	74	90
i1_HQ_PARFLO_c6662/f3p0/1657	1	p1	(T)10	10	1355	1364
i1_HQ_PARFLO_c13383/f2p0/1833	1	p1	(A)12	12	1679	1690
i1_HQ_PARFLO_c2283/f6p1/1637	1	c	(TC)11tttaacacacaaacccaagcgcacacgcgtacagtgagagtgagagt(GA)8	85	36	120
i0_HQ_PARFLO_c2288/f2p2/807	1	c	(TC)8cccccctcttctctctctgaagagaagaaaagagagagaagagagtgagctcattgctc(AG)12	99	48	146
i1_HQ_PARFLO_c13389/f2p0/1385	1	p1	(A)10	10	1236	1245
i1_HQ_PARFLO_c6681/f3p1/1512	1	p2	(CT)6	12	34	45
i1_HQ_PARFLO_c13411/f3p0/1243	1	p3	(GGC)8	24	579	602
i1_HQ_PARFLO_c13411/f3p0/1243	2	p1	(A)10	10	1125	1134
i0_HQ_PARFLO_c2306/f2p1/719	1	p1	(T)16	16	530	545
i1_HQ_PARFLO_c6690/f2p10/1852	1	p1	(T)15	15	1702	1716
i1_HQ_PARFLO_c6698/f2p1/1491	1	p2	(CT)9	18	67	84
i1_HQ_PARFLO_c2300/f4p0/1562	1	p3	(CGG)5	15	143	157
i0_HQ_PARFLO_c2315/f2p0/802	1	p3	(CCG)7	21	265	285
i0_HQ_PARFLO_c18978/f6p8/646	1	p1	(A)19	19	625	643
i1_HQ_PARFLO_c2307/f2p0/1589	1	p1	(T)12	12	384	395
i1_HQ_PARFLO_c2309/f3p0/1610	1	p1	(T)23	23	59	81
i1_HQ_PARFLO_c2309/f3p0/1610	2	c	(GA)9t(AG)7	33	1266	1298
i1_HQ_PARFLO_c6790/f3p0/1985	1	p1	(A)10	10	144	153
i1_HQ_PARFLO_c6790/f3p0/1985	2	p1	(A)16	16	1776	1791
i1_HQ_PARFLO_c13466/f2p17/1718	1	p1	(T)11	11	716	726
i1_HQ_PARFLO_c2315/f2p0/1348	1	p1	(A)19	19	1221	1239
i0_HQ_PARFLO_c640/f5p0/742	1	p1	(T)10	10	193	202
i0_HQ_PARFLO_c645/f5p0/978	1	p1	(A)11	11	3	13
i0_HQ_PARFLO_c2345/f2p0/750	1	p3	(AAG)6	18	212	229
i0_HQ_PARFLO_c2346/f2p0/621	1	p2	(AG)8	16	81	96
i0_HQ_PARFLO_c2347/f2p0/976	1	p1	(A)10	10	352	361
i1_HQ_PARFLO_c2324/f2p0/1835	1	p2	(CT)6	12	81	92
i0_HQ_PARFLO_c2352/f2p0/756	1	p2	(CT)10	20	122	141
i0_HQ_PARFLO_c2354/f2p0/571	1	p3	(ATG)6	18	345	362
i0_HQ_PARFLO_c660/f4p0/785	1	p2	(AC)6	12	3	14
i1_HQ_PARFLO_c2329/f2p0/1441	1	p1	(A)14	14	1362	1375
i0_HQ_PARFLO_c2363/f2p0/865	1	p1	(T)10	10	746	755
i0_HQ_PARFLO_c664/f5p4/846	1	p2	(TC)8	16	143	158
i0_HQ_PARFLO_c2364/f2p3/672	1	p2	(AG)14	28	27	54
i1_HQ_PARFLO_c6791/f2p0/1949	1	p2	(AG)6	12	12	23
i0_HQ_PARFLO_c674/f5p0/603	1	p3	(ACC)5	15	293	307
i0_HQ_PARFLO_c680/f5p0/774	1	c	(GAT)8ggcgatgatgatagcgatgatgatgatgacgatggcggcgacgatgacgac(GAT)7	96	398	493
i1_HQ_PARFLO_c2340/f5p2/1766	1	p1	(A)10	10	1619	1628
i1_HQ_PARFLO_c2341/f2p0/1270	1	p2	(GA)7	14	262	275
i1_HQ_PARFLO_c6822/f2p0/1260	1	p6	(CGTCGG)6	36	996	1031
i1_HQ_PARFLO_c6822/f2p0/1260	2	p2	(CT)9	18	1173	1190
i0_HQ_PARFLO_c2387/f2p0/573	1	p1	(T)10	10	508	517
i1_HQ_PARFLO_c13560/f3p4/1893	1	p2	(AG)7	14	46	59
i1_HQ_PARFLO_c2344/f6p0/1692	1	p2	(AT)8	16	1551	1566
i0_HQ_PARFLO_c2390/f2p0/945	1	p1	(T)10	10	822	831
i0_HQ_PARFLO_c681/f4p0/759	1	p2	(AG)26	52	1	52
i1_HQ_PARFLO_c6844/f4p9/1244	1	p1	(T)10	10	1132	1141
i0_HQ_PARFLO_c683/f5p0/637	1	p2	(GA)6	12	86	97
i1_HQ_PARFLO_c6848/f3p0/1715	1	p3	(AAG)5	15	216	230
i0_HQ_PARFLO_c2395/f2p0/910	1	p3	(CCG)5	15	603	617
i0_HQ_PARFLO_c686/f5p2/705	1	p3	(TCC)5	15	52	66
i1_HQ_PARFLO_c6852/f3p1/1684	1	p2	(AT)7	14	1656	1669
i0_HQ_PARFLO_c2397/f2p0/967	1	c	(TC)14tgagttcgcaggcgctccttgctcgcagttcactcctcttcctccgctcgttgcatacctggatctctctctctt(TC)9	121	11	131
i1_HQ_PARFLO_c2353/f2p2/1361	1	p2	(GA)7	14	2	15
i0_HQ_PARFLO_c704/f5p0/538	1	p1	(A)10	10	443	452
i1_HQ_PARFLO_c6880/f2p0/1691	1	p1	(A)14	14	146	159
i1_HQ_PARFLO_c6891/f2p0/1227	1	p1	(A)10	10	23	32
i1_HQ_PARFLO_c13645/f4p0/1821	1	c	(A)10ccctcctttttccgaggtcttcgatgatcattcataggaggaggcggcccattctaccgcaaagccgcacgcacagtgccgccgcaatactgcg(CT)10	124	63	186
i1_HQ_PARFLO_c13671/f5p1/1941	1	p2	(CT)8	16	48	63
i1_HQ_PARFLO_c2368/f3p0/1632	1	p3	(GAT)5	15	1160	1174
i1_HQ_PARFLO_c2368/f3p0/1632	2	p1	(T)14	14	1460	1473
i1_HQ_PARFLO_c6947/f3p0/1854	1	p2	(GA)6	12	42	53
i1_HQ_PARFLO_c55/f23p1/1823	1	p3	(AGA)5	15	287	301
i1_HQ_PARFLO_c2371/f2p0/1192	1	p2	(AG)10	20	30	49
i0_HQ_PARFLO_c2413/f2p2/506	1	p1	(T)10	10	297	306
i0_HQ_PARFLO_c2414/f2p0/670	1	p2	(AG)8	16	3	18
i1_HQ_PARFLO_c7039/f3p10/1828	1	p1	(A)19	19	43	61
i1_HQ_PARFLO_c7039/f3p10/1828	2	p3	(GAA)5	15	1263	1277
i0_HQ_PARFLO_c2423/f2p3/987	1	p2	(CT)6	12	879	890
i1_HQ_PARFLO_c7046/f2p0/1384	1	p1	(A)10	10	2	11
i1_HQ_PARFLO_c2386/f2p0/1615	1	c	(TC)7ccctccaatacttgtcgactatggcgggacaaccacggccattccacctgggcggcggaggcggcggcggc(GGA)7	106	166	271
i0_HQ_PARFLO_c2426/f2p0/980	1	p2	(CT)8	16	113	128
i0_HQ_PARFLO_c2427/f2p31/887	1	p1	(T)15	15	776	790
i1_HQ_PARFLO_c7069/f3p132/1461	1	p1	(T)15	15	1351	1365
i0_HQ_PARFLO_c759/f5p0/704	1	p2	(AT)8	16	511	526
i1_HQ_PARFLO_c7070/f5p0/1637	1	p3	(GCC)7	21	269	289
i0_HQ_PARFLO_c2431/f2p0/839	1	p2	(AT)6	12	751	762
i1_HQ_PARFLO_c161/f21p0/1834	1	p2	(GA)12	24	18	41
i0_HQ_PARFLO_c2444/f2p0/968	1	p1	(T)10	10	54	63
i0_HQ_PARFLO_c2444/f2p0/968	2	p1	(T)12	12	905	916
i1_HQ_PARFLO_c168/f13p0/1848	1	p2	(CT)7	14	19	32
i1_HQ_PARFLO_c168/f13p0/1848	2	p3	(CCG)5	15	340	354
i1_HQ_PARFLO_c168/f13p0/1848	3	p1	(A)11	11	1566	1576
i1_HQ_PARFLO_c13844/f4p52/1694	1	p2	(TC)11	22	1364	1385
i1_HQ_PARFLO_c7120/f2p0/1783	1	p3	(GGA)5	15	65	79
i1_HQ_PARFLO_c178/f6p0/1751	1	p3	(AGA)6	18	327	344
i1_HQ_PARFLO_c2409/f3p5/1866	1	c	(GA)8gggaagccgaggaaaaacccttattttctctctcgcattcgagagagagg(GA)7	80	11	90
i0_HQ_PARFLO_c2459/f2p1/900	1	p2	(GA)7	14	125	138
i1_HQ_PARFLO_c229/f17p3/1961	1	p3	(CCT)5	15	122	136
i0_HQ_PARFLO_c2462/f2p7/855	1	p2	(AG)8	16	42	57
i1_HQ_PARFLO_c13901/f2p0/1443	1	c	(A)10tcttttgatatatgcacctgggagtataaactacaataagtgcctaactctc(CT)15	92	1222	1313
i1_HQ_PARFLO_c2413/f4p2/1820	1	p1	(A)10	10	1728	1737
i0_HQ_PARFLO_c2473/f2p2/765	1	p1	(T)11	11	726	736
i0_HQ_PARFLO_c835/f3p0/874	1	c	(GA)11agaaagagagagat(AG)7	50	100	149
i1_HQ_PARFLO_c13969/f3p0/1594	1	p2	(AT)11	22	1545	1566
i1_HQ_PARFLO_c2425/f5p0/1692	1	p2	(CT)6	12	154	165
i1_HQ_PARFLO_c2427/f7p31/1711	1	p3	(CGG)7	21	203	223
i0_HQ_PARFLO_c2492/f2p2/723	1	p3	(CTC)5	15	92	106
i0_HQ_PARFLO_c872/f4p0/504	1	p2	(AG)7	14	365	378
i1_HQ_PARFLO_c2431/f2p0/1901	1	p1	(T)12	12	1486	1497
i1_HQ_PARFLO_c7291/f3p0/1370	1	c	(CT)8gaagagggaagcgactcgcctcg(CT)18	75	36	110
i1_HQ_PARFLO_c2435/f2p4/1524	1	p2	(TA)6	12	1309	1320
i1_HQ_PARFLO_c2435/f2p4/1524	2	p1	(A)11	11	1503	1513
i1_HQ_PARFLO_c7345/f4p0/1922	1	p1	(T)12	12	1816	1827
i0_HQ_PARFLO_c890/f4p2/926	1	p1	(A)10	10	39	48
i1_HQ_PARFLO_c14049/f5p2/1587	1	p2	(GA)10	20	40	59
i0_HQ_PARFLO_c893/f4p0/876	1	c	(AG)7ggagcagcgtttc(GA)8	43	39	81
i0_HQ_PARFLO_c3956/f2p0/848	1	p2	(AG)7	14	34	47
i1_HQ_PARFLO_c2439/f3p1/1669	1	p2	(AG)7	14	163	176
i0_HQ_PARFLO_c901/f4p0/708	1	p2	(GA)10	20	1	20
i0_HQ_PARFLO_c903/f4p0/816	1	p1	(T)11	11	701	711
i1_HQ_PARFLO_c14068/f2p0/1948	1	p2	(AG)6	12	1753	1764
i1_HQ_PARFLO_c537/f13p0/1984	1	p2	(TC)11	22	57	78
i1_HQ_PARFLO_c14071/f2p1/1504	1	p1	(A)10	10	1312	1321
i1_HQ_PARFLO_c2450/f4p0/1843	1	p1	(A)36	36	1800	1835
i0_HQ_PARFLO_c915/f4p0/974	1	p1	(A)10	10	833	842
i1_HQ_PARFLO_c2452/f2p0/1813	1	p1	(T)10	10	741	750
i1_HQ_PARFLO_c7425/f3p0/1763	1	p2	(TC)8	16	102	117
i0_HQ_PARFLO_c918/f4p0/647	1	p2	(GA)9	18	20	37
i1_HQ_PARFLO_c551/f14p0/1386	1	p4	(GGAG)5	20	14	33
i1_HQ_PARFLO_c2456/f6p0/1360	1	p2	(TC)7	14	120	133
i1_HQ_PARFLO_c7446/f2p2/1426	1	p3	(GCG)5	15	729	743
i1_HQ_PARFLO_c562/f7p0/1861	1	p2	(TC)7	14	22	35
i0_HQ_PARFLO_c925/f4p0/985	1	c	(AC)6(TC)7	26	23	48
i1_HQ_PARFLO_c2465/f2p0/1605	1	p1	(T)11	11	14	24
i1_HQ_PARFLO_c2466/f9p0/1474	1	p2	(GA)6	12	29	40
i0_HQ_PARFLO_c6447/f2p0/992	1	p2	(TC)7	14	118	131
i1_HQ_PARFLO_c576/f8p0/1515	1	p2	(TC)14	28	24	51
i1_HQ_PARFLO_c2470/f7p0/1597	1	p1	(T)11	11	29	39
i1_HQ_PARFLO_c2471/f4p0/1533	1	p1	(A)12	12	7	18
i1_HQ_PARFLO_c578/f15p0/1835	1	p1	(T)26	26	1	26
i1_HQ_PARFLO_c7518/f3p1/1290	1	p2	(CT)8	16	885	900
i0_HQ_PARFLO_c7687/f2p1/929	1	p3	(GCC)7	21	665	685
i1_HQ_PARFLO_c14301/f2p0/1103	1	c	(A)21gcctccatcctcggcttcgttctagggagccctcgaccggagaacccgatcgaccttaagaagaaag(GA)14	116	5	120
i1_HQ_PARFLO_c2492/f5p2/1361	1	c	(CT)7tcctctgcttaaaagcaggggagacttgggagagcag(GA)10	71	30	100
i1_HQ_PARFLO_c2498/f3p6/1476	1	p1	(A)11	11	1291	1301
i1_HQ_PARFLO_c2507/f3p1/1919	1	p2	(TA)7	14	1884	1897
i1_HQ_PARFLO_c7679/f2p0/1238	1	p1	(A)10	10	1141	1150
i1_HQ_PARFLO_c2511/f2p2/1822	1	p3	(GCA)5	15	29	43
i1_HQ_PARFLO_c14341/f2p0/1134	1	p3	(TTG)5	15	547	561
i0_HQ_PARFLO_c981/f4p0/911	1	p2	(CT)7	14	44	57
i1_HQ_PARFLO_c7693/f4p0/1746	1	p3	(ATG)5	15	1104	1118
i1_HQ_PARFLO_c718/f11p0/1969	1	p1	(T)10	10	1670	1679
i0_HQ_PARFLO_c992/f4p0/640	1	p2	(CT)10	20	10	29
i1_HQ_PARFLO_c2526/f4p0/1728	1	p1	(T)15	15	1692	1706
i0_HQ_PARFLO_c1010/f2p0/686	1	p1	(A)10	10	657	666
i1_HQ_PARFLO_c2531/f8p1/1391	1	p2	(AG)11	22	55	76
i1_HQ_PARFLO_c7805/f2p0/1505	1	p1	(T)10	10	1282	1291
i1_HQ_PARFLO_c15132/f2p1/1142	1	p2	(CT)6	12	11	22
i1_HQ_PARFLO_c7807/f5p1/1662	1	p1	(T)11	11	298	308
i1_HQ_PARFLO_c755/f8p0/1752	1	p3	(CCT)7	21	168	188
i1_HQ_PARFLO_c755/f8p0/1752	2	p1	(T)10	10	1430	1439
i0_HQ_PARFLO_c1028/f4p0/797	1	p1	(T)10	10	681	690
i0_HQ_PARFLO_c12733/f3p0/1015	1	p1	(A)68	68	935	1002
i0_HQ_PARFLO_c13084/f5p2/869	1	p2	(GA)7	14	29	42
i1_HQ_PARFLO_c769/f10p0/1961	1	p1	(T)11	11	1725	1735
i1_HQ_PARFLO_c769/f10p0/1961	2	p1	(T)10	10	1898	1907
i1_HQ_PARFLO_c770/f5p0/1695	1	p2	(CT)15	30	63	92
i0_HQ_PARFLO_c1046/f4p0/735	1	p2	(GA)7	14	3	16
i0_HQ_PARFLO_c1050/f4p0/783	1	p1	(A)19	19	581	599
i0_HQ_PARFLO_c1052/f4p0/945	1	p2	(TC)8	16	136	151
i1_HQ_PARFLO_c771/f11p0/1618	1	p2	(GA)8	16	167	182
i1_HQ_PARFLO_c7853/f3p0/1859	1	p3	(ATC)6	18	96	113
i1_HQ_PARFLO_c775/f9p0/1948	1	p3	(TTA)6	18	1870	1887
i1_HQ_PARFLO_c7861/f2p2/1490	1	p3	(CGG)6	18	254	271
i1_HQ_PARFLO_c2553/f2p0/1875	1	p1	(T)10	10	162	171
i1_HQ_PARFLO_c788/f17p3/1508	1	p1	(T)14	14	19	32
i1_HQ_PARFLO_c7893/f2p11/1796	1	p2	(TC)8	16	50	65
i1_HQ_PARFLO_c15769/f19p0/1939	1	p1	(T)10	10	85	94
i1_HQ_PARFLO_c793/f3p1/1824	1	p3	(GGC)5	15	81	95
i1_HQ_PARFLO_c795/f16p0/1700	1	p2	(GA)11	22	46	67
i1_HQ_PARFLO_c2569/f5p0/1949	1	p1	(T)15	15	1817	1831
i1_HQ_PARFLO_c15777/f23p0/1441	1	p2	(GA)6	12	101	112
i0_HQ_PARFLO_c1087/f3p2/915	1	p2	(CT)7	14	96	109
i1_HQ_PARFLO_c2577/f3p0/1706	1	p1	(T)10	10	1545	1554
i1_HQ_PARFLO_c15799/f26p0/1773	1	p2	(AT)6	12	1617	1628
i1_HQ_PARFLO_c815/f9p0/1707	1	p2	(GA)16	32	39	70
i1_HQ_PARFLO_c815/f9p0/1707	2	p3	(TGA)9	27	747	773
i1_HQ_PARFLO_c816/f19p0/1791	1	p1	(T)11	11	1587	1597
i1_HQ_PARFLO_c15808/f22p0/1658	1	p2	(GA)12	24	71	94
i0_HQ_PARFLO_c1107/f4p0/745	1	p1	(T)10	10	733	742
i1_HQ_PARFLO_c2586/f3p0/1848	1	p3	(GCG)5	15	53	67
i0_HQ_PARFLO_c1113/f4p0/986	1	c*	(AG)7(GAG)7*	32	118	149
i1_HQ_PARFLO_c8084/f2p40/1837	1	p1	(T)11	11	200	210
i0_HQ_PARFLO_c1129/f3p1/656	1	p2	(GA)9	18	76	93
i1_HQ_PARFLO_c15847/f22p0/1667	1	p2	(GA)8	16	113	128
i1_HQ_PARFLO_c15863/f23p7/1208	1	p1	(T)13	13	1098	1110
i1_HQ_PARFLO_c2605/f5p0/1902	1	p3	(GAA)5	15	47	61
i1_HQ_PARFLO_c2607/f6p2/1311	1	p3	(CCG)6	18	478	495
i1_HQ_PARFLO_c2607/f6p2/1311	2	p3	(CGT)6	18	616	633
i1_HQ_PARFLO_c2610/f5p0/1575	1	p2	(CT)7	14	85	98
i0_HQ_PARFLO_c15778/f15p0/859	1	p2	(TC)11	22	112	133
i1_HQ_PARFLO_c8171/f3p0/1906	1	p3	(CGC)5	15	458	472
i0_HQ_PARFLO_c1190/f2p0/941	1	p2	(TC)9	18	9	26
i0_HQ_PARFLO_c15786/f13p0/694	1	p1	(T)10	10	537	546
i0_HQ_PARFLO_c15787/f19p3/791	1	p3	(GCT)6	18	364	381
i1_HQ_PARFLO_c858/f17p0/1339	1	p3	(GCT)5	15	970	984
i0_HQ_PARFLO_c15791/f13p0/885	1	p3	(CAC)5	15	83	97
i0_HQ_PARFLO_c15791/f13p0/885	2	p3	(AGG)6	18	621	638
i1_HQ_PARFLO_c8216/f3p0/1728	1	p3	(GGC)6	18	201	218
i1_HQ_PARFLO_c8216/f3p0/1728	2	p2	(AT)6	12	1609	1620
i1_HQ_PARFLO_c860/f8p0/1673	1	p2	(TC)10	20	97	116
i1_HQ_PARFLO_c869/f6p0/1965	1	p2	(AG)6	12	1902	1913
i1_HQ_PARFLO_c8233/f2p6/1817	1	p2	(TC)13	26	56	81
i1_HQ_PARFLO_c2629/f4p0/1553	1	p3	(CGG)6	18	416	433
i1_HQ_PARFLO_c2629/f4p0/1553	2	p3	(GGC)5	15	1198	1212
i1_HQ_PARFLO_c897/f5p0/1643	1	p3	(CAG)5	15	1423	1437
i1_HQ_PARFLO_c16001/f9p1/1735	1	p2	(TC)8	16	94	109
i0_HQ_PARFLO_c15812/f16p0/798	1	p2	(CT)10	20	53	72
i1_HQ_PARFLO_c931/f8p0/1894	1	c	(AG)8gggaggagtgtgactta(GGC)6	51	11	61
i1_HQ_PARFLO_c16008/f6p0/1915	1	p2	(TA)6	12	1900	1911
i0_HQ_PARFLO_c1234/f3p0/667	1	p2	(GA)11	22	1	22
i1_HQ_PARFLO_c2639/f6p0/1469	1	p2	(TC)9	18	1362	1379
i1_HQ_PARFLO_c2640/f6p0/1750	1	p6	(CCTCTC)6	36	176	211
i1_HQ_PARFLO_c2640/f6p0/1750	2	p3	(CGA)5	15	791	805
i0_HQ_PARFLO_c15818/f14p0/749	1	c	(AG)7a(AG)7	29	26	54
i1_HQ_PARFLO_c16023/f12p0/1815	1	c	(GA)6ggagagggagagac(TG)6	38	28	65
i0_HQ_PARFLO_c15819/f12p0/758	1	c	(ATT)5atgatgac(GAT)6	41	491	531
i0_HQ_PARFLO_c15819/f12p0/758	2	p2	(AT)24	48	662	709
i0_HQ_PARFLO_c1240/f3p0/598	1	p2	(TC)11	22	18	39
i1_HQ_PARFLO_c953/f4p0/1572	1	p3	(GGC)6	18	307	324
i1_HQ_PARFLO_c8353/f2p0/1740	1	p2	(TC)16	32	10	41
i1_HQ_PARFLO_c2646/f2p0/1310	1	p2	(GA)7	14	36	49
i1_HQ_PARFLO_c2648/f2p0/1832	1	p1	(T)12	12	1674	1685
i1_HQ_PARFLO_c970/f7p0/1735	1	p1	(A)12	12	10	21
i1_HQ_PARFLO_c8414/f6p8/1836	1	c	(GA)6tgagcggcagcggga(AGG)5	42	25	66
i0_HQ_PARFLO_c15834/f25p0/778	1	p2	(GA)17	34	3	36
i1_HQ_PARFLO_c8423/f2p0/1710	1	p3	(GCG)5	15	105	119
i1_HQ_PARFLO_c2650/f5p0/1770	1	p1	(T)16	16	37	52
i0_HQ_PARFLO_c15836/f16p0/789	1	p3	(TGG)5	15	552	566
i0_HQ_PARFLO_c1256/f3p1/712	1	p2	(AG)7	14	15	28
i0_HQ_PARFLO_c1259/f3p2/988	1	p1	(T)16	16	887	902
i0_HQ_PARFLO_c15841/f14p0/509	1	p2	(GA)9	18	6	23
i1_HQ_PARFLO_c8429/f2p2/1724	1	p2	(GA)6	12	60	71
i0_HQ_PARFLO_c15842/f11p0/983	1	p3	(AAG)5	15	541	555
i0_HQ_PARFLO_c15842/f11p0/983	2	p1	(T)10	10	825	834
i1_HQ_PARFLO_c2656/f8p3/1578	1	p2	(AT)7	14	1438	1451
i1_HQ_PARFLO_c986/f10p0/1865	1	p1	(T)10	10	1795	1804
i0_HQ_PARFLO_c15845/f6p0/981	1	p2	(GA)6	12	15	26
i1_HQ_PARFLO_c988/f8p0/1977	1	c	(AG)13gggaaggaggaagcagtgcaaggggaggagagagagaagggagct(GA)6	83	70	152
i0_HQ_PARFLO_c1281/f3p0/968	1	p1	(A)10	10	589	598
i1_HQ_PARFLO_c16102/f4p0/1248	1	p2	(GA)18	36	9	44
i1_HQ_PARFLO_c1006/f7p0/1738	1	p1	(T)10	10	1599	1608
i0_HQ_PARFLO_c15864/f10p0/978	1	p3	(TGA)5	15	711	725
i0_HQ_PARFLO_c15866/f4p0/794	1	p2	(GA)10	20	37	56
i1_HQ_PARFLO_c16107/f3p2/1920	1	c	(AG)9gagaaat(GGC)6	43	1	43
i1_HQ_PARFLO_c16107/f3p2/1920	2	p1	(A)12	12	1876	1887
i1_HQ_PARFLO_c2669/f7p13/1943	1	p2	(CT)7	14	18	31
i1_HQ_PARFLO_c16110/f5p0/1692	1	p2	(CT)7	14	2	15
i0_HQ_PARFLO_c1299/f3p0/912	1	p1	(T)10	10	775	784
i1_HQ_PARFLO_c2679/f3p0/2005	1	p2	(TC)8	16	14	29
i1_HQ_PARFLO_c1018/f10p0/1316	1	p3	(ATG)8	24	1057	1080
i1_HQ_PARFLO_c16135/f5p1/1380	1	p1	(T)19	19	36	54
i0_HQ_PARFLO_c1312/f3p0/682	1	p1	(A)18	18	622	639
i0_HQ_PARFLO_c1317/f3p0/925	1	p2	(AT)6	12	152	163
i0_HQ_PARFLO_c1318/f3p0/818	1	p2	(TC)9	18	4	21
i0_HQ_PARFLO_c1318/f3p0/818	2	p1	(T)12	12	675	686
i0_HQ_PARFLO_c1321/f3p0/905	1	p1	(A)10	10	869	878
i1_HQ_PARFLO_c8612/f2p0/1379	1	p1	(C)10	10	215	224
i1_HQ_PARFLO_c8616/f2p0/1573	1	c	(AG)7acacacacacg(GA)8	41	243	283
i1_HQ_PARFLO_c8617/f2p4/1714	1	p1	(T)13	13	1211	1223
i1_HQ_PARFLO_c8617/f2p4/1714	2	p1	(T)10	10	1634	1643
i1_HQ_PARFLO_c2695/f3p2/1269	1	p1	(T)10	10	87	96
i1_HQ_PARFLO_c1038/f7p0/1535	1	p1	(T)10	10	835	844
i1_HQ_PARFLO_c1042/f6p0/1931	1	c	(GA)9gtattattctcgagcacgcgcggccattcgagtagggagagaagtttattctcgggtcacgcggaggca(CTTTTC)5	117	122	238
i1_HQ_PARFLO_c1042/f6p0/1931	2	p3	(CAG)5	15	1578	1592
i1_HQ_PARFLO_c16170/f4p0/1317	1	c	(AG)11aactcagatcttccaattacccatcaattcaaccatggattacccctacagccaccaccatcaccgccg(CGA)5	106	71	176
i0_HQ_PARFLO_c1338/f3p0/754	1	p2	(TA)6	12	568	579
i0_HQ_PARFLO_c1341/f3p0/749	1	p3	(AAG)5	15	123	137
i1_HQ_PARFLO_c2703/f3p4/1924	1	p3	(GGC)5	15	1022	1036
i1_HQ_PARFLO_c2703/f3p4/1924	2	p3	(GGC)6	18	1229	1246
i1_HQ_PARFLO_c16177/f3p2/1504	1	p2	(TC)6	12	82	93
i1_HQ_PARFLO_c16177/f3p2/1504	2	p1	(T)14	14	1426	1439
i0_HQ_PARFLO_c1344/f3p0/832	1	p2	(AG)6	12	699	710
i1_HQ_PARFLO_c16200/f5p0/1194	1	p1	(T)20	20	1109	1128
i1_HQ_PARFLO_c8691/f2p0/1196	1	p1	(G)13	13	1	13
i1_HQ_PARFLO_c16202/f3p2/1204	1	p1	(A)14	14	8	21
i1_HQ_PARFLO_c2707/f8p0/1835	1	p2	(CT)7	14	39	52
i0_HQ_PARFLO_c1352/f3p0/943	1	p2	(GA)9	18	50	67
i0_HQ_PARFLO_c15933/f4p0/794	1	p3	(CCG)9	27	76	102
i0_HQ_PARFLO_c1360/f3p0/901	1	p3	(TAA)5	15	752	766
i1_HQ_PARFLO_c1068/f11p2/2000	1	p1	(T)13	13	79	91
i1_HQ_PARFLO_c8715/f2p0/1951	1	p2	(GA)6	12	32	43
i1_HQ_PARFLO_c2718/f6p0/1896	1	p1	(T)10	10	1787	1796
i1_HQ_PARFLO_c16246/f2p0/1203	1	p2	(GA)8	16	35	50
i1_HQ_PARFLO_c2723/f2p2/1578	1	p3	(GAG)8	24	304	327
i1_HQ_PARFLO_c1078/f9p3/1221	1	p2	(GA)10	20	11	30
i1_HQ_PARFLO_c2726/f4p0/1622	1	p1	(T)10	10	225	234
i1_HQ_PARFLO_c2729/f2p0/1658	1	p2	(TC)7	14	1470	1483
i1_HQ_PARFLO_c1081/f7p1/1909	1	p2	(CT)8	16	84	99
i1_HQ_PARFLO_c1086/f9p0/1805	1	p2	(GA)7	14	115	128
i1_HQ_PARFLO_c16270/f2p0/1200	1	p2	(TA)7	14	1174	1187
i1_HQ_PARFLO_c16292/f4p0/1202	1	p3	(TTG)5	15	1111	1125
i1_HQ_PARFLO_c2741/f2p5/1916	1	p1	(T)15	15	1846	1860
i1_HQ_PARFLO_c2749/f4p0/1332	1	p3	(CCT)6	18	160	177
i0_HQ_PARFLO_c1404/f3p0/857	1	p2	(AG)14	28	2	29
i0_HQ_PARFLO_c15999/f4p0/572	1	p1	(T)10	10	563	572
i0_HQ_PARFLO_c1406/f3p4/658	1	p1	(A)11	11	634	644
i0_HQ_PARFLO_c16000/f5p0/481	1	p2	(AG)8	16	92	107
i1_HQ_PARFLO_c2752/f3p0/1843	1	p1	(T)28	28	1	28
i1_HQ_PARFLO_c1122/f10p0/1889	1	p2	(TC)6	12	142	153
i1_HQ_PARFLO_c2761/f2p0/1531	1	p1	(T)18	18	43	60
i0_HQ_PARFLO_c1423/f3p0/696	1	p1	(T)10	10	653	662
i1_HQ_PARFLO_c2763/f4p0/1517	1	p3	(CAG)6	18	1217	1234
i0_HQ_PARFLO_c16015/f3p0/792	1	p1	(A)10	10	538	547
i0_HQ_PARFLO_c16020/f4p0/633	1	p3	(AGC)5	15	302	316
i0_HQ_PARFLO_c16020/f4p0/633	2	p1	(A)10	10	518	527
i1_HQ_PARFLO_c9017/f2p0/1931	1	p3	(GCG)5	15	1135	1149
i1_HQ_PARFLO_c2767/f2p0/1864	1	p1	(T)10	10	1764	1773
i1_HQ_PARFLO_c1163/f6p0/1975	1	p1	(T)10	10	395	404
i1_HQ_PARFLO_c2772/f5p0/1287	1	p2	(AG)15	30	13	42
i1_HQ_PARFLO_c9058/f3p0/1986	1	p3	(GAG)5	15	1516	1530
i1_HQ_PARFLO_c9109/f2p0/1356	1	p1	(T)10	10	1209	1218
i1_HQ_PARFLO_c1184/f7p0/1355	1	p2	(TC)8	16	13	28
i1_HQ_PARFLO_c1184/f7p0/1355	2	p2	(TA)6	12	1110	1121
i1_HQ_PARFLO_c2789/f2p0/1715	1	c	(A)12tagatctgcgcctcgcatcccttctctcgcaccggcgcccctcttctctc(CT)6	74	5	78
i1_HQ_PARFLO_c1185/f5p3/1746	1	p2	(GA)8	16	169	184
i0_HQ_PARFLO_c1470/f3p0/806	1	p1	(T)10	10	598	607
i1_HQ_PARFLO_c2808/f3p73/1266	1	p2	(GA)8	16	5	20
i0_HQ_PARFLO_c1477/f2p2/880	1	p3	(GCC)6	18	688	705
i0_HQ_PARFLO_c16074/f3p0/793	1	p2	(GA)11	22	19	40
i0_HQ_PARFLO_c1491/f3p1/650	1	c	(TC)8tgcatctcggctctttccccgtggtctctccgctatcttcttctttcccttttcaacttcctgcttccacaataaagcgagggagcgagggagcgagga(AG)9ggagagagg(GA)8	158	11	168
i0_HQ_PARFLO_c1493/f3p0/867	1	p2	(AT)6	12	152	163
i1_HQ_PARFLO_c2848/f2p3/1865	1	p1	(T)10	10	199	208
i1_HQ_PARFLO_c9115/f2p45/1672	1	p3	(CGG)5	15	34	48
i1_HQ_PARFLO_c1219/f4p0/1420	1	p3	(TTC)6	18	254	271
i1_HQ_PARFLO_c1219/f4p0/1420	2	p1	(T)11	11	1285	1295
i1_HQ_PARFLO_c9122/f3p2/1977	1	p3	(GCA)5	15	1492	1506
i0_HQ_PARFLO_c16094/f4p0/558	1	p2	(TC)8	16	72	87
i0_HQ_PARFLO_c16106/f2p0/658	1	p1	(T)15	15	567	581
i1_HQ_PARFLO_c9143/f2p0/1602	1	p3	(TAT)5	15	1384	1398
i1_HQ_PARFLO_c9143/f2p0/1602	2	p1	(T)10	10	1545	1554
i1_HQ_PARFLO_c2904/f2p2/1516	1	p3	(GCG)5	15	1325	1339
i1_HQ_PARFLO_c1260/f5p0/1734	1	p2	(AG)10	20	15	34
i1_HQ_PARFLO_c2913/f2p2/1217	1	p1	(T)14	14	1108	1121
i0_HQ_PARFLO_c1507/f3p0/912	1	p2	(CT)8	16	28	43
i1_HQ_PARFLO_c2916/f2p0/1768	1	p2	(GA)10	20	87	106
i1_HQ_PARFLO_c2917/f2p4/1500	1	p3	(TGC)7	21	1153	1173
i0_HQ_PARFLO_c1515/f3p0/728	1	p1	(T)10	10	665	674
i1_HQ_PARFLO_c1268/f5p0/1550	1	c	(AG)7(GA)6	26	12	37
i1_HQ_PARFLO_c2930/f3p0/1923	1	p2	(AG)8	16	1806	1821
i1_HQ_PARFLO_c9206/f5p0/1926	1	c	(T)23ggcctgcgccgttttgagagagagagcaacgccggctctctcctccttcaccgg(CGC)12	113	1	113
i1_HQ_PARFLO_c1283/f6p0/1668	1	p2	(AG)7	14	2	15
i1_HQ_PARFLO_c1286/f9p2/1588	1	p2	(CT)6	12	54	65
i1_HQ_PARFLO_c1289/f4p0/1566	1	p1	(T)10	10	1483	1492
i1_HQ_PARFLO_c9304/f2p1/1725	1	p2	(AG)7	14	43	56
i1_HQ_PARFLO_c2994/f2p2/1817	1	p2	(AG)6	12	38	49
i0_HQ_PARFLO_c16160/f2p0/696	1	p2	(GA)8	16	1	16
i0_HQ_PARFLO_c1550/f3p0/707	1	p1	(T)10	10	596	605
i0_HQ_PARFLO_c16164/f3p0/716	1	p1	(T)12	12	614	625
i1_HQ_PARFLO_c9310/f2p69/1933	1	p1	(T)10	10	49	58
i0_HQ_PARFLO_c16170/f2p0/816	1	p1	(T)10	10	711	720
i0_HQ_PARFLO_c16173/f3p0/707	1	c	(A)10gg(A)10	22	530	551
i1_HQ_PARFLO_c16775/f5p0/1308	1	p3	(CAG)5	15	173	187
i1_HQ_PARFLO_c16775/f5p0/1308	2	p3	(ATC)5	15	388	402
i0_HQ_PARFLO_c16179/f3p0/822	1	p1	(A)11	11	54	64
i1_HQ_PARFLO_c3044/f2p5/1605	1	p1	(C)12	12	1399	1410
i1_HQ_PARFLO_c3057/f3p264/1440	1	p1	(T)13	13	11	23
i1_HQ_PARFLO_c9336/f2p0/1599	1	p2	(TC)19	38	3	40
i0_HQ_PARFLO_c1569/f3p0/675	1	p1	(T)10	10	485	494
i1_HQ_PARFLO_c16817/f5p0/1942	1	p1	(A)11	11	426	436
i1_HQ_PARFLO_c16826/f5p0/1744	1	p2	(AG)7	14	24	37
i1_HQ_PARFLO_c16826/f5p0/1744	2	p1	(T)12	12	1678	1689
i1_HQ_PARFLO_c1321/f8p0/1260	1	p2	(GA)8	16	17	32
i0_HQ_PARFLO_c1586/f2p0/689	1	p3	(TGG)5	15	461	475
i0_HQ_PARFLO_c16200/f3p0/900	1	p2	(TC)14	28	10	37
i1_HQ_PARFLO_c16829/f5p0/1339	1	p1	(T)11	11	1252	1262
i1_HQ_PARFLO_c9393/f6p0/1836	1	p3	(GCC)5	15	395	409
i1_HQ_PARFLO_c9393/f6p0/1836	2	p1	(T)19	19	1681	1699
i1_HQ_PARFLO_c16832/f7p0/1316	1	p1	(T)10	10	1193	1202
i0_HQ_PARFLO_c1594/f3p0/781	1	p2	(AG)6	12	50	61
i0_HQ_PARFLO_c1594/f3p0/781	2	p1	(T)10	10	663	672
i1_HQ_PARFLO_c16834/f4p0/1806	1	p3	(TCC)6	18	138	155
i0_HQ_PARFLO_c16209/f3p0/553	1	p3	(CGG)5	15	327	341
i1_HQ_PARFLO_c3166/f3p0/1329	1	p2	(TA)9	18	1222	1239
i1_HQ_PARFLO_c16842/f4p0/1833	1	p1	(T)12	12	1818	1829
i1_HQ_PARFLO_c9434/f2p0/1707	1	p2	(GA)8	16	29	44
i0_HQ_PARFLO_c1600/f3p5/765	1	p2	(AG)17	34	21	54
i1_HQ_PARFLO_c9458/f2p0/1859	1	p1	(C)21	21	1607	1627
i1_HQ_PARFLO_c16858/f6p0/1679	1	p1	(T)11	11	281	291
i1_HQ_PARFLO_c1342/f5p0/1693	1	c	(A)13taaaaaaat(A)11	33	8	40
i0_HQ_PARFLO_c1620/f3p0/875	1	p1	(T)13	13	741	753
i1_HQ_PARFLO_c9511/f2p0/1838	1	p2	(GA)14	28	65	92
i1_HQ_PARFLO_c3288/f3p0/1558	1	c	(CT)7tctcgcagaagagccttccctctctcg(CT)6	53	26	78
i1_HQ_PARFLO_c3288/f3p0/1558	2	p3	(GCG)7	21	231	251
i1_HQ_PARFLO_c3288/f3p0/1558	3	p1	(T)18	18	1293	1310
i0_HQ_PARFLO_c1638/f2p11/509	1	p2	(AG)6	12	403	414
i0_HQ_PARFLO_c16264/f2p0/432	1	p2	(AG)10	20	10	29
i0_HQ_PARFLO_c1640/f3p0/937	1	p2	(GA)8	16	28	43
i0_HQ_PARFLO_c1640/f3p0/937	2	p1	(A)12	12	783	794
i1_HQ_PARFLO_c9528/f2p3/1723	1	p3	(GAT)5	15	983	997
i1_HQ_PARFLO_c9528/f2p3/1723	2	p3	(GAA)5	15	1157	1171
i1_HQ_PARFLO_c1356/f9p0/1740	1	p2	(AG)15	30	17	46
i1_HQ_PARFLO_c9540/f2p0/1868	1	p3	(AGC)5	15	1677	1691
i1_HQ_PARFLO_c3314/f2p0/1200	1	p2	(CT)6	12	69	80
i1_HQ_PARFLO_c1358/f6p0/1382	1	c	(A)10tcttttgatatatgcacctgggagtataaactacaataagtgcctaactctc(CT)14	90	1161	1250
i1_HQ_PARFLO_c1359/f6p0/1740	1	p2	(TC)15	30	29	58
i1_HQ_PARFLO_c9564/f3p0/1974	1	p1	(T)12	12	1808	1819
i1_HQ_PARFLO_c1360/f3p0/1813	1	p2	(CT)9	18	28	45
i0_HQ_PARFLO_c16307/f2p0/596	1	p2	(AG)7	14	1	14
i1_HQ_PARFLO_c1361/f7p0/1242	1	p2	(GA)8	16	34	49
i1_HQ_PARFLO_c1363/f4p0/1865	1	p3	(GCC)5	15	113	127
i1_HQ_PARFLO_c9579/f2p2/1642	1	p3	(GAA)5	15	228	242
i0_HQ_PARFLO_c1688/f2p0/980	1	p1	(A)27	27	955	981
i1_HQ_PARFLO_c9591/f2p3/1875	1	p2	(GA)6	12	97	108
i1_HQ_PARFLO_c9592/f4p31/1806	1	p2	(CT)17	34	334	367
i1_HQ_PARFLO_c9592/f4p31/1806	2	p1	(T)10	10	1676	1685
i1_HQ_PARFLO_c16937/f5p0/1294	1	p2	(GA)11	22	1	22
i1_HQ_PARFLO_c1376/f8p0/1463	1	c	(GA)6tttgtcggttgc(CT)6	36	63	98
i1_HQ_PARFLO_c16940/f4p0/1905	1	p1	(A)18	18	497	514
i1_HQ_PARFLO_c1384/f3p0/1865	1	p1	(A)11	11	116	126
i1_HQ_PARFLO_c1384/f3p0/1865	2	p1	(T)22	22	1592	1613
i1_HQ_PARFLO_c1389/f6p1/1260	1	p3	(AAG)5	15	912	926
i1_HQ_PARFLO_c9652/f3p0/1815	1	p2	(GA)6	12	48	59
i0_HQ_PARFLO_c1710/f2p0/743	1	p2	(CT)19	38	19	56
i1_HQ_PARFLO_c9657/f4p55/1858	1	p2	(TC)10	20	56	75
i0_HQ_PARFLO_c1713/f2p0/903	1	p1	(A)12	12	6	17
i0_HQ_PARFLO_c1716/f2p1/501	1	p1	(T)12	12	366	377
i1_HQ_PARFLO_c1395/f6p0/1706	1	p2	(TC)19	38	217	254
i1_HQ_PARFLO_c1395/f6p0/1706	2	p1	(T)10	10	1547	1556
i0_HQ_PARFLO_c1718/f2p6/763	1	p2	(AT)6	12	702	713
i1_HQ_PARFLO_c9673/f4p0/1259	1	p3	(CCG)5	15	233	247
i0_HQ_PARFLO_c16406/f3p0/900	1	p3	(CGC)6	18	573	590
i0_HQ_PARFLO_c16407/f2p0/662	1	p3	(TGG)5	15	400	414
i1_HQ_PARFLO_c3449/f3p0/1761	1	p2	(AT)9	18	1643	1660
i1_HQ_PARFLO_c1406/f6p4/1452	1	p2	(TC)10	20	209	228
i1_HQ_PARFLO_c17000/f3p2/1667	1	p2	(CT)8	16	74	89
i0_HQ_PARFLO_c16415/f12p0/895	1	p1	(T)11	11	841	851
i1_HQ_PARFLO_c9731/f2p72/1996	1	p2	(CT)6	12	66	77
i1_HQ_PARFLO_c3454/f6p3/1752	1	c	(CT)8gtctctctcgatattctcttctttctatgtagtctctccc(CT)20	96	70	165
i0_HQ_PARFLO_c16421/f21p0/546	1	p1	(T)11	11	477	487
i1_HQ_PARFLO_c17005/f3p0/1781	1	p2	(TC)7	14	67	80
i1_HQ_PARFLO_c17009/f4p0/1988	1	p2	(TC)6	12	45	56
i0_HQ_PARFLO_c1734/f2p0/746	1	p3	(AGC)5	15	33	47
i1_HQ_PARFLO_c3474/f3p2/1363	1	p3	(TCC)5	15	114	128
i1_HQ_PARFLO_c3474/f3p2/1363	2	p3	(ATG)5	15	1125	1139
i1_HQ_PARFLO_c1415/f5p0/1777	1	p2	(GA)6	12	91	102
i1_HQ_PARFLO_c1415/f5p0/1777	2	p2	(AT)7	14	1761	1774
i1_HQ_PARFLO_c17011/f3p0/1313	1	p2	(TC)6	12	102	113
i0_HQ_PARFLO_c1739/f2p0/643	1	p2	(TC)11	22	95	116
i1_HQ_PARFLO_c3479/f2p0/1627	1	c	(T)12aatttatttctcataattagattgatagatggtaacggattggtattttaggtagacttgcagcttattttcctgtattttcttgttttttttgtctc(T)10	120	1233	1352
i1_HQ_PARFLO_c1422/f3p3/1551	1	p2	(CT)8	16	111	126
i0_HQ_PARFLO_c1753/f2p0/728	1	p1	(G)12	12	467	478
i0_HQ_PARFLO_c16455/f14p0/897	1	p3	(TGC)7	21	555	575
i1_HQ_PARFLO_c17030/f4p0/1793	1	p2	(TC)15	30	8	37
i1_HQ_PARFLO_c9866/f2p0/1545	1	p2	(TC)11	22	491	512
i1_HQ_PARFLO_c3571/f2p0/1303	1	c	(AGC)5(T)19cagg(AGC)5	53	1077	1129
i1_HQ_PARFLO_c9882/f2p0/1287	1	p2	(GA)9	18	110	127
i1_HQ_PARFLO_c9903/f3p0/1973	1	p3	(TCC)5	15	48	62
i1_HQ_PARFLO_c3604/f2p0/1565	1	p3	(GCA)5	15	1279	1293
i1_HQ_PARFLO_c1445/f5p0/1476	1	p2	(GA)18	36	63	98
i1_HQ_PARFLO_c1445/f5p0/1476	2	p1	(A)12	12	1303	1314
i1_HQ_PARFLO_c1451/f8p0/1484	1	p1	(A)11	11	1465	1475
i1_HQ_PARFLO_c3618/f3p0/1485	1	p1	(T)10	10	8	17
i1_HQ_PARFLO_c17776/f2p72/1867	1	p1	(A)11	11	624	634
i1_HQ_PARFLO_c17776/f2p72/1867	2	p4	(AAAT)6	24	1268	1291
i0_HQ_PARFLO_c1780/f2p4/880	1	p2	(AT)6	12	863	874
i1_HQ_PARFLO_c3619/f3p0/1799	1	p1	(T)10	10	1641	1650
i1_HQ_PARFLO_c1460/f8p0/1832	1	p2	(CT)10	20	178	197
i1_HQ_PARFLO_c3628/f2p1/1846	1	p2	(CT)6	12	149	160
i1_HQ_PARFLO_c17817/f2p0/1921	1	c	(GA)10gtattattctcgagcacgcgcggccattcgagtagggagagaagtttattctcgggtcacgcggaggca(CTTTTC)5	119	79	197
i1_HQ_PARFLO_c17817/f2p0/1921	2	p3	(CAG)5	15	1580	1594
i0_HQ_PARFLO_c1783/f2p0/807	1	c*	(C)10(CT)7*	23	18	40
i0_HQ_PARFLO_c1784/f2p0/999	1	p2	(CT)6	12	110	121
i0_HQ_PARFLO_c1787/f2p0/825	1	p1	(A)13	13	32	44
i1_HQ_PARFLO_c10041/f2p0/1447	1	c	(TA)6g(AT)8ag(AT)9ag(AT)13	77	1352	1428
i1_HQ_PARFLO_c1466/f3p1/1685	1	p2	(TC)6	12	245	256
i0_HQ_PARFLO_c1795/f2p0/900	1	c	(AG)6gagagggaggaagcggagc(GA)7	45	4	48
i1_HQ_PARFLO_c1486/f7p0/1363	1	p2	(GA)7	14	22	35
i1_HQ_PARFLO_c18101/f2p0/1741	1	p2	(AG)7	14	172	185
i1_HQ_PARFLO_c10116/f4p0/1468	1	c	(CT)17ccctccctctccctctccctctcttcacacacactaacactagctacttctgatctaacattcagtagctaaacttgagaagcccccccc(CT)7c(CA)9	157	160	316
i1_HQ_PARFLO_c10116/f4p0/1468	2	c	(CT)20(AT)9	58	521	578
i1_HQ_PARFLO_c17098/f3p0/1921	1	p1	(A)28	28	1881	1908
i0_HQ_PARFLO_c1799/f2p0/687	1	p3	(GAT)7	21	302	322
i1_HQ_PARFLO_c10117/f2p0/1585	1	p3	(ATG)5	15	1431	1445
i1_HQ_PARFLO_c3799/f2p0/1858	1	p2	(CT)6	12	45	56
i1_HQ_PARFLO_c1510/f6p3/1884	1	p2	(AG)9	18	198	215
i1_HQ_PARFLO_c17110/f3p0/1871	1	c	(TA)7atatatataacatctaattacacgagatcgccgcaacgctcgctcttgatcc(CT)8	82	28	109
i1_HQ_PARFLO_c18195/f2p2/1478	1	p2	(GA)6	12	52	63
i1_HQ_PARFLO_c1518/f3p0/1743	1	p2	(CT)6	12	62	73
i1_HQ_PARFLO_c1527/f8p1/1658	1	p2	(AT)8	16	1634	1649
i1_HQ_PARFLO_c3867/f2p7/1799	1	p1	(T)10	10	369	378
i1_HQ_PARFLO_c3870/f4p0/1423	1	p4	(CCGC)6	24	20	43
i1_HQ_PARFLO_c10199/f2p1/1681	1	p2	(GA)6	12	32	43
i1_HQ_PARFLO_c3885/f4p0/1970	1	p2	(CT)8	16	31	46
i1_HQ_PARFLO_c10203/f3p0/1801	1	p2	(GA)6	12	66	77
i1_HQ_PARFLO_c3892/f3p2/1423	1	c	(CTC)5tgtgtagacaaagag(CGC)5	45	83	127
i1_HQ_PARFLO_c1534/f5p0/1712	1	c	(CA)13gagg(GA)7	44	34	77
i1_HQ_PARFLO_c3896/f2p0/1952	1	c	(T)10atggttcttacattagaaattctgttcttcctttttttatggttcttacatttgtttcatgttgaagtttccattttc(T)10	98	162	259
i1_HQ_PARFLO_c3896/f2p0/1952	2	p2	(CT)18	36	1324	1359
i1_HQ_PARFLO_c18473/f2p0/1627	1	p2	(GA)7	14	11	24
i1_HQ_PARFLO_c10240/f3p1/1588	1	p2	(TC)10	20	88	107
i1_HQ_PARFLO_c1544/f6p0/1274	1	p1	(T)15	15	1173	1187
i0_HQ_PARFLO_c1832/f2p0/929	1	p1	(A)12	12	78	89
i1_HQ_PARFLO_c1548/f5p0/1667	1	p2	(CT)9	18	46	63
i1_HQ_PARFLO_c3931/f2p2/1346	1	p2	(CT)9	18	44	61
i1_HQ_PARFLO_c3936/f2p20/1494	1	p2	(TC)6	12	1328	1339
i1_HQ_PARFLO_c1557/f6p0/1519	1	p2	(AG)22	44	139	182
i1_HQ_PARFLO_c18550/f2p0/1676	1	p1	(T)11	11	1403	1413
i0_HQ_PARFLO_c1839/f2p0/836	1	p1	(T)13	13	809	821
i1_HQ_PARFLO_c17172/f4p0/1982	1	p2	(AT)6	12	1392	1403
i1_HQ_PARFLO_c10291/f5p94/1808	1	c	(CA)12gagg(GA)7	42	33	74
i1_HQ_PARFLO_c10291/f5p94/1808	2	p1	(A)10	10	414	423
i0_HQ_PARFLO_c1847/f2p0/703	1	p3	(CAG)5	15	48	62
i0_HQ_PARFLO_c1847/f2p0/703	2	p3	(CCT)5	15	258	272
i1_HQ_PARFLO_c1572/f5p0/1628	1	c	(GA)8c(AG)10	37	10	46
i0_HQ_PARFLO_c1857/f2p0/738	1	p2	(AG)8	16	30	45
i1_HQ_PARFLO_c1580/f4p1/1932	1	p3	(GCC)6	18	76	93
i1_HQ_PARFLO_c10324/f2p2/2002	1	p2	(TC)7	14	277	290
i1_HQ_PARFLO_c1582/f3p0/1771	1	p2	(TC)11	22	6	27
i1_HQ_PARFLO_c1586/f16p0/1514	1	p2	(TC)6	12	50	61
i1_HQ_PARFLO_c18705/f2p27/1748	1	p1	(A)27	27	1722	1748
i0_HQ_PARFLO_c1866/f2p0/729	1	p3	(TGA)6	18	456	473
i1_HQ_PARFLO_c17218/f2p0/1583	1	p1	(A)13	13	797	809
i1_HQ_PARFLO_c10362/f4p0/1914	1	p2	(CT)7	14	17	30
i1_HQ_PARFLO_c4127/f4p0/1643	1	p2	(TA)22	44	1447	1490
i1_HQ_PARFLO_c1605/f4p0/1927	1	p1	(T)10	10	1871	1880
i1_HQ_PARFLO_c10395/f3p0/1408	1	p2	(AG)11	22	34	55
i1_HQ_PARFLO_c1607/f9p0/1731	1	p3	(GGC)6	18	1055	1072
i1_HQ_PARFLO_c10398/f6p5/1442	1	p1	(A)10	10	4	13
i1_HQ_PARFLO_c17233/f4p0/1839	1	p1	(T)13	13	1726	1738
i1_HQ_PARFLO_c1619/f3p1/1865	1	p1	(T)12	12	1765	1776
i1_HQ_PARFLO_c4170/f3p32/1372	1	p2	(CT)9	18	17	34
i0_HQ_PARFLO_c1899/f2p0/905	1	p1	(A)10	10	558	567
i0_HQ_PARFLO_c1899/f2p0/905	2	c	(C)10aatttattagcct(TA)6	35	857	891
i1_HQ_PARFLO_c10435/f5p0/1826	1	p1	(T)10	10	277	286
i1_HQ_PARFLO_c4188/f2p18/1963	1	p1	(T)11	11	200	210
i0_HQ_PARFLO_c1907/f2p0/812	1	p3	(GAA)5	15	86	100
i1_HQ_PARFLO_c10474/f5p0/1577	1	p2	(TA)6	12	1308	1319
i1_HQ_PARFLO_c17251/f2p0/1969	1	p2	(GA)9	18	1761	1778
i1_HQ_PARFLO_c17257/f2p0/1955	1	p2	(AG)11	22	90	111
i0_HQ_PARFLO_c1918/f2p3/641	1	p1	(T)13	13	4	16
i1_HQ_PARFLO_c4241/f2p0/1623	1	p1	(A)10	10	1196	1205
i1_HQ_PARFLO_c4241/f2p0/1623	2	p1	(T)17	17	1493	1509
i1_HQ_PARFLO_c1659/f4p0/1213	1	p2	(CT)10	20	26	45
i0_HQ_PARFLO_c1921/f2p0/1001	1	p1	(T)19	19	926	944
i1_HQ_PARFLO_c17266/f2p0/1911	1	p2	(CT)14	28	11	38
i0_HQ_PARFLO_c1929/f2p0/628	1	p3	(GCC)5	15	75	89
i1_HQ_PARFLO_c4296/f4p0/1808	1	p2	(AG)20	40	49	88
i1_HQ_PARFLO_c4297/f2p0/1627	1	p3	(CAG)7	21	687	707
i1_HQ_PARFLO_c4301/f2p16/1359	1	p1	(T)10	10	161	170
i1_HQ_PARFLO_c10551/f2p2/1476	1	p1	(T)10	10	1210	1219
i1_HQ_PARFLO_c4326/f2p0/1962	1	p2	(AG)9	18	76	93
i1_HQ_PARFLO_c1681/f7p0/1767	1	p1	(A)12	12	31	42
i1_HQ_PARFLO_c4334/f2p0/1517	1	p3	(CCT)5	15	93	107
i0_HQ_PARFLO_c1941/f2p0/825	1	p1	(A)10	10	658	667
i1_HQ_PARFLO_c19249/f2p0/1974	1	p1	(A)11	11	144	154
i1_HQ_PARFLO_c19250/f2p0/1385	1	p2	(AG)13	26	10	35
i1_HQ_PARFLO_c19250/f2p0/1385	2	p3	(CGG)5	15	156	170
i1_HQ_PARFLO_c19250/f2p0/1385	3	p1	(T)15	15	1156	1170
i1_HQ_PARFLO_c19274/f2p102/1389	1	p2	(AG)9	18	1	18
i1_HQ_PARFLO_c1712/f3p0/1560	1	p3	(CAG)6	18	1169	1186
i1_HQ_PARFLO_c4370/f2p0/1504	1	p2	(GA)6	12	33	44
i1_HQ_PARFLO_c1713/f2p0/1368	1	p3	(GGC)6	18	108	125
i1_HQ_PARFLO_c10601/f2p0/1738	1	p3	(CGC)5	15	69	83
i1_HQ_PARFLO_c4374/f4p0/1792	1	p3	(CTC)7	21	159	179
i1_HQ_PARFLO_c17284/f3p0/1351	1	c	(ATT)15ttgacc(T)10	61	113	173
i1_HQ_PARFLO_c1719/f3p0/1219	1	p3	(CGG)7	21	1013	1033
i1_HQ_PARFLO_c1723/f7p42/1828	1	p2	(AG)11	22	19	40
i1_HQ_PARFLO_c10660/f4p0/1404	1	p2	(GA)10	20	23	42
i1_HQ_PARFLO_c10660/f4p0/1404	2	p2	(AG)7	14	163	176
i1_HQ_PARFLO_c10685/f2p0/1424	1	p2	(CT)9	18	4	21
i1_HQ_PARFLO_c4385/f3p0/1899	1	p1	(T)10	10	1614	1623
i0_HQ_PARFLO_c1957/f2p0/823	1	p1	(A)20	20	8	27
i1_HQ_PARFLO_c10687/f3p0/1794	1	p2	(TA)6	12	1673	1684
i1_HQ_PARFLO_c17290/f2p1/1763	1	p2	(TC)7	14	72	85
i1_HQ_PARFLO_c1733/f7p5/1928	1	p2	(TC)6	12	101	112
i1_HQ_PARFLO_c17304/f2p0/1230	1	p3	(CGC)5	15	914	928
i1_HQ_PARFLO_c4418/f2p2/1700	1	p1	(A)13	13	35	47
i1_HQ_PARFLO_c1762/f3p0/1966	1	p2	(GT)6	12	1647	1658
i1_HQ_PARFLO_c19459/f2p0/1585	1	p2	(GA)9	18	2	19
i1_HQ_PARFLO_c1767/f5p0/1627	1	p1	(T)10	10	1371	1380
i1_HQ_PARFLO_c4447/f3p0/1499	1	p1	(T)10	10	1346	1355
i1_HQ_PARFLO_c17315/f2p0/1677	1	c	(TC)8(TG)7	30	386	415
i0_HQ_PARFLO_c1985/f2p0/969	1	p2	(TG)6	12	20	31
i1_HQ_PARFLO_c4456/f2p0/1649	1	p1	(A)11	11	1511	1521
i1_HQ_PARFLO_c4471/f2p1/1798	1	p2	(CT)6	12	22	33
i1_HQ_PARFLO_c4471/f2p1/1798	2	p1	(A)16	16	872	887
i1_HQ_PARFLO_c19502/f2p4/1846	1	p1	(T)24	24	1	24
i1_HQ_PARFLO_c19503/f2p0/1875	1	p2	(CT)7	14	314	327
i1_HQ_PARFLO_c4495/f3p7/1923	1	p2	(GA)6	12	59	70
i1_HQ_PARFLO_c4497/f2p5/1329	1	p1	(T)13	13	1273	1285
i1_HQ_PARFLO_c1778/f2p0/1893	1	p1	(A)18	18	1656	1673
i1_HQ_PARFLO_c1781/f2p0/1414	1	p1	(T)10	10	1337	1346
i1_HQ_PARFLO_c1782/f2p8/1239	1	p2	(GA)7	14	33	46
i1_HQ_PARFLO_c1782/f2p8/1239	2	p2	(AG)7	14	1190	1203
i1_HQ_PARFLO_c31199/f13p0/1450	1	p2	(AG)16	32	5	36
i1_HQ_PARFLO_c4512/f4p0/1655	1	c	(T)15gttctcactgcttttgaaatctagccattgcttatgtaattactttcc(T)10	73	1559	1631
i1_HQ_PARFLO_c17333/f2p0/1771	1	c	(T)19ctattcgggccttcttcctcccgctgtggaatccggg(A)11	67	76	142
i1_HQ_PARFLO_c31227/f4p1/1945	1	p2	(GA)12	24	11	34
i1_HQ_PARFLO_c31227/f4p1/1945	2	p1	(T)12	12	1815	1826
i1_HQ_PARFLO_c31230/f2p0/1271	1	p3	(CAG)5	15	848	862
i1_HQ_PARFLO_c19559/f3p1/1501	1	p2	(GA)13	26	63	88
i1_HQ_PARFLO_c1807/f5p0/1881	1	p2	(TC)9	18	21	38
i1_HQ_PARFLO_c31253/f2p0/1238	1	p3	(GAT)5	15	813	827
i1_HQ_PARFLO_c17346/f2p0/1516	1	p2	(GA)8	16	19	34
i1_HQ_PARFLO_c17349/f3p0/1814	1	p1	(T)10	10	1730	1739
i1_HQ_PARFLO_c31280/f2p0/1758	1	p2	(CT)9	18	63	80
i1_HQ_PARFLO_c31286/f2p20/1559	1	p2	(TC)10	20	47	66
i1_HQ_PARFLO_c4629/f2p0/1980	1	p2	(GA)16	32	9	40
i1_HQ_PARFLO_c10844/f5p1/1459	1	p1	(T)16	16	1366	1381
i1_HQ_PARFLO_c17352/f3p0/1358	1	p3	(GAT)5	15	705	719
i1_HQ_PARFLO_c17352/f3p0/1358	2	p1	(T)10	10	1349	1358
i1_HQ_PARFLO_c31298/f3p0/1142	1	p2	(TA)8	16	1105	1120
i1_HQ_PARFLO_c19831/f2p7/1556	1	p1	(T)26	26	1459	1484
i1_HQ_PARFLO_c17356/f3p0/1608	1	p2	(CT)7	14	100	113
i1_HQ_PARFLO_c31309/f4p0/1122	1	p2	(TA)12	24	995	1018
i1_HQ_PARFLO_c19833/f3p0/1841	1	p2	(AG)6	12	1648	1659
i1_HQ_PARFLO_c4691/f3p0/1296	1	p1	(T)10	10	1194	1203
i1_HQ_PARFLO_c31338/f3p0/1208	1	p1	(T)10	10	970	979
i1_HQ_PARFLO_c1839/f2p0/1775	1	c	(CT)10ccctctctcttggcgcgcgtgcgcgtgtatatatcttg(GC)7	72	22	93
i1_HQ_PARFLO_c17377/f3p0/1827	1	p2	(GA)6	12	10	21
i1_HQ_PARFLO_c1842/f10p0/1849	1	p1	(A)11	11	21	31
i1_HQ_PARFLO_c10927/f2p2/1895	1	p2	(CT)16	32	143	174
i1_HQ_PARFLO_c10927/f2p2/1895	2	p1	(T)11	11	1884	1894
i1_HQ_PARFLO_c10928/f4p34/1547	1	p2	(GA)8	16	8	23
i1_HQ_PARFLO_c17382/f2p0/1908	1	p2	(TA)18	36	1729	1764
i1_HQ_PARFLO_c17383/f3p0/1510	1	p1	(A)11	11	84	94
i1_HQ_PARFLO_c20003/f2p2/1658	1	p2	(TC)11	22	87	108
i1_HQ_PARFLO_c17385/f2p0/1379	1	p2	(TC)7	14	107	120
i1_HQ_PARFLO_c10987/f2p0/1645	1	c	(GGC)5t(GCG)5	31	388	418
i1_HQ_PARFLO_c10997/f3p0/1379	1	p1	(T)10	10	1186	1195
i1_HQ_PARFLO_c1850/f4p0/1458	1	p2	(TA)7	14	1441	1454
i1_HQ_PARFLO_c11005/f6p0/1607	1	p1	(T)10	10	1367	1376
i1_HQ_PARFLO_c1851/f2p0/1827	1	p1	(A)16	16	26	41
i1_HQ_PARFLO_c4819/f3p0/1534	1	c	(T)13aatttatttctcataattagattgatagatggtaacggattggtattttaggtagacttgcagcttattttcctgtattttcttgttttttttgtctc(T)10	121	1289	1409
i1_HQ_PARFLO_c1859/f4p0/1993	1	p2	(GA)17	34	29	62
i1_HQ_PARFLO_c1859/f4p0/1993	2	p3	(CAG)5	15	1566	1580
i1_HQ_PARFLO_c17393/f3p0/1986	1	p1	(A)43	43	1943	1985
i1_HQ_PARFLO_c4821/f2p1/1673	1	p2	(GA)8	16	15	30
i1_HQ_PARFLO_c4828/f2p0/1257	1	p2	(AG)6	12	489	500
i1_HQ_PARFLO_c17397/f2p0/1976	1	p1	(A)11	11	7	17
i1_HQ_PARFLO_c11066/f3p1/1386	1	p2	(TC)8	16	63	78
i1_HQ_PARFLO_c4841/f3p0/1730	1	p2	(GA)8	16	15	30
i1_HQ_PARFLO_c17400/f2p2/1894	1	p2	(CT)6	12	17	28
i1_HQ_PARFLO_c20133/f3p22/1508	1	p3	(GGC)5	15	426	440
i1_HQ_PARFLO_c1869/f3p0/1844	1	p3	(CAG)6	18	390	407
i1_HQ_PARFLO_c11080/f2p0/1807	1	p2	(GA)11	22	1556	1577
i1_HQ_PARFLO_c4850/f2p13/1496	1	p1	(T)10	10	827	836
i1_HQ_PARFLO_c31441/f3p0/1885	1	p2	(TC)6	12	27	38
i1_HQ_PARFLO_c31446/f17p0/1346	1	c	(A)10gagagatat(AG)8	35	23	57
i1_HQ_PARFLO_c11132/f2p2/1519	1	p1	(A)10	10	352	361
i1_HQ_PARFLO_c17415/f3p4/1744	1	p2	(TC)7	14	75	88
i1_HQ_PARFLO_c17415/f3p4/1744	2	p3	(CCA)5	15	1393	1407
i1_HQ_PARFLO_c11139/f2p0/1474	1	p1	(T)11	11	1248	1258
i1_HQ_PARFLO_c20218/f2p0/1916	1	p2	(CT)10	20	18	37
i1_HQ_PARFLO_c4918/f2p58/1912	1	p2	(CT)7	14	41	54
i1_HQ_PARFLO_c11172/f2p1/1355	1	p1	(T)16	16	1292	1307
i1_HQ_PARFLO_c1885/f2p0/1926	1	p2	(CT)9	18	13	30
i1_HQ_PARFLO_c1885/f2p0/1926	2	p1	(T)11	11	604	614
i1_HQ_PARFLO_c11180/f4p0/1877	1	p3	(CTC)6	18	275	292
i1_HQ_PARFLO_c4948/f2p1/1847	1	p1	(T)14	14	1743	1756
i1_HQ_PARFLO_c20310/f2p0/1569	1	c	(AG)11atcggaagagatccattgatcgatcggaagagatccattgatcgatcg(GAA)5	85	67	151
i1_HQ_PARFLO_c4956/f2p0/1894	1	p2	(AG)8	16	1	16
i1_HQ_PARFLO_c11190/f2p0/1983	1	c	(CA)6tacaaaaccaaactc(T)20	47	1289	1335
i1_HQ_PARFLO_c17432/f2p0/1774	1	p3	(CTC)6	18	69	86
i1_HQ_PARFLO_c17433/f2p1/1734	1	p1	(A)12	12	1439	1450
i1_HQ_PARFLO_c1891/f4p0/1743	1	p2	(AG)14	28	57	84
i1_HQ_PARFLO_c31479/f5p0/1194	1	p1	(T)10	10	1101	1110
i1_HQ_PARFLO_c4962/f5p0/1874	1	p2	(GA)8	16	1488	1503
i1_HQ_PARFLO_c17436/f3p0/1228	1	p1	(A)14	14	5	18
i1_HQ_PARFLO_c17436/f3p0/1228	2	p1	(A)10	10	1103	1112
i1_HQ_PARFLO_c1894/f3p0/1595	1	p1	(A)10	10	33	42
i1_HQ_PARFLO_c4977/f3p2/1539	1	p1	(A)10	10	1523	1532
i1_HQ_PARFLO_c31490/f27p3/1061	1	p2	(TA)6	12	1034	1045
i1_HQ_PARFLO_c5003/f2p0/1310	1	p2	(GA)7	14	91	104
i1_HQ_PARFLO_c1899/f5p0/1897	1	p3	(GCC)5	15	360	374
i1_HQ_PARFLO_c1899/f5p0/1897	2	p1	(T)17	17	1646	1662
i1_HQ_PARFLO_c11268/f2p14/1882	1	c	(T)10ctttcgctttc(A)10	31	515	545
i1_HQ_PARFLO_c11268/f2p14/1882	2	c	(A)10tcttttgatatatgcacctgggagtataaactacaataagtgcctaactctc(CT)14	90	1662	1751
i1_HQ_PARFLO_c11271/f3p7/1494	1	p1	(G)10	10	362	371
i1_HQ_PARFLO_c5050/f2p0/1907	1	p1	(T)10	10	1780	1789
i1_HQ_PARFLO_c1902/f2p0/1815	1	c	(TG)6aaagagt(GA)7	33	98	130
i1_HQ_PARFLO_c1902/f2p0/1815	2	p1	(T)13	13	1597	1609
i1_HQ_PARFLO_c11300/f3p17/1625	1	p2	(TC)12	24	87	110
i1_HQ_PARFLO_c20560/f2p0/1518	1	p1	(T)12	12	1410	1421
i1_HQ_PARFLO_c5089/f3p0/1926	1	p2	(TC)9	18	49	66
i1_HQ_PARFLO_c11302/f3p0/1269	1	p2	(TC)15	30	51	80
i1_HQ_PARFLO_c1911/f6p0/1956	1	p2	(AG)6	12	273	284
i1_HQ_PARFLO_c1912/f2p0/1753	1	p1	(T)10	10	1099	1108
i1_HQ_PARFLO_c17463/f2p3/2002	1	c	(T)13ctgatctgaaagttgtagatgaggatgaattagttaagaagac(T)14	70	1823	1892
i1_HQ_PARFLO_c17465/f3p0/1513	1	p1	(A)11	11	1257	1267
i1_HQ_PARFLO_c31596/f3p0/1874	1	p1	(A)12	12	1623	1634
i1_HQ_PARFLO_c1918/f9p3/1895	1	c	(CT)7tccattctcctaagtcacgtctctt(TC)9	57	20	76
i1_HQ_PARFLO_c31606/f6p0/1659	1	p3	(TGC)5	15	546	560
i1_HQ_PARFLO_c5168/f4p0/1652	1	c	(GA)13tggaggatgctgtgaaatcgtggaggggcgtcggagcgggcctcttgatgaaagaaagcgagaagaaggaatggatgc(CGG)5	119	46	164
i1_HQ_PARFLO_c1926/f3p17/1811	1	c	(AG)7gaaataggaaaaaggaggcgaagaatttcacagcttccggcatcccagccatcatcaaattctcacttccgctaacaagcaaaagacaattggaag(A)10	120	222	341
i1_HQ_PARFLO_c20743/f2p0/1876	1	c	(CT)10ccctctctcttggcgcgcgtgcgcgtgtatatatcttg(GC)7	72	53	124
i1_HQ_PARFLO_c5213/f3p0/1860	1	p3	(GAT)6	18	1145	1162
i1_HQ_PARFLO_c17482/f2p0/1541	1	p2	(AG)7	14	44	57
i1_HQ_PARFLO_c17482/f2p0/1541	2	p1	(A)50	50	1492	1541
i1_HQ_PARFLO_c5217/f2p0/1251	1	p2	(TC)6	12	22	33
i1_HQ_PARFLO_c17488/f2p0/1904	1	p1	(T)10	10	519	528
i1_HQ_PARFLO_c20822/f3p0/1246	1	p3	(CGG)5	15	919	933
i1_HQ_PARFLO_c5224/f5p3/1436	1	p2	(CT)9	18	151	168
i1_HQ_PARFLO_c5224/f5p3/1436	2	c	(A)10ggtaaaatatgattagaaccgctgtgctgttttga(T)11	56	1324	1379
i1_HQ_PARFLO_c20924/f2p0/1403	1	p3	(GCC)5	15	61	75
i1_HQ_PARFLO_c11485/f6p0/1927	1	p2	(CT)7	14	69	82
i1_HQ_PARFLO_c11486/f2p0/1954	1	p3	(CTT)5	15	612	626
i1_HQ_PARFLO_c11486/f2p0/1954	2	p2	(AT)8	16	1799	1814
i1_HQ_PARFLO_c20928/f2p1/1222	1	p2	(CT)6	12	38	49
i1_HQ_PARFLO_c11512/f2p11/1829	1	p1	(A)10	10	1494	1503
i1_HQ_PARFLO_c17500/f2p3/1601	1	p1	(C)14	14	44	57
i1_HQ_PARFLO_c11530/f2p0/1687	1	p2	(TA)10	20	1433	1452
i1_HQ_PARFLO_c31700/f3p2/1154	1	p3	(ATA)5	15	41	55
i1_HQ_PARFLO_c31700/f3p2/1154	2	p2	(AT)9	18	907	924
i1_HQ_PARFLO_c31708/f4p0/1177	1	p2	(GA)7	14	71	84
i1_HQ_PARFLO_c11604/f7p0/1550	1	p2	(AG)8	16	1439	1454
i1_HQ_PARFLO_c31728/f2p0/1252	1	p1	(T)12	12	1064	1075
i1_HQ_PARFLO_c20988/f2p5/1908	1	p1	(T)18	18	1752	1769
i1_HQ_PARFLO_c5310/f2p0/1369	1	c	(TCGA)5gagga(AG)10	45	28	72
i1_HQ_PARFLO_c31735/f2p1/1157	1	p2	(CT)10	20	862	881
i1_HQ_PARFLO_c5324/f3p0/1432	1	c	(CT)9(TC)6	30	56	85
i1_HQ_PARFLO_c5325/f3p0/1363	1	p2	(TC)7	14	20	33
i1_HQ_PARFLO_c17511/f2p0/1266	1	p2	(TC)13	26	23	48
i1_HQ_PARFLO_c1965/f5p1/1437	1	p3	(GCC)6	18	164	181
i1_HQ_PARFLO_c11641/f5p1/1983	1	p1	(T)10	10	1905	1914
i1_HQ_PARFLO_c21036/f2p2/1793	1	p2	(TA)21	42	1750	1791
i1_HQ_PARFLO_c31756/f2p0/1192	1	p3	(GCC)7	21	849	869
i1_HQ_PARFLO_c5354/f5p0/1958	1	p2	(GA)8	16	22	37
i1_HQ_PARFLO_c17516/f4p4/1974	1	p1	(T)10	10	188	197
i1_HQ_PARFLO_c21084/f2p0/1350	1	c	(T)11gtgtttttattttggatattatttatttaatctttgttattgtacagttgaggaatgttttctattt(A)10	88	1257	1344
i1_HQ_PARFLO_c17518/f3p0/1983	1	p3	(GAT)5	15	789	803
i1_HQ_PARFLO_c17519/f2p3/1889	1	p1	(T)11	11	1860	1870
i1_HQ_PARFLO_c1974/f8p16/1578	1	p1	(T)11	11	1413	1423
i1_HQ_PARFLO_c17520/f2p1/1547	1	p1	(T)10	10	978	987
i1_HQ_PARFLO_c21109/f2p1/1881	1	p3	(GAA)6	18	1603	1620
i1_HQ_PARFLO_c1976/f3p0/1758	1	p2	(TC)6	12	70	81
i1_HQ_PARFLO_c1976/f3p0/1758	2	p3	(CCT)5	15	200	214
i1_HQ_PARFLO_c17525/f2p0/1417	1	p1	(T)13	13	1348	1360
i1_HQ_PARFLO_c5386/f3p1/1874	1	p1	(T)30	30	1	30
i1_HQ_PARFLO_c5394/f3p0/1831	1	p3	(AGG)6	18	353	370
i1_HQ_PARFLO_c17529/f2p1/1458	1	p2	(CT)7	14	148	161
i1_HQ_PARFLO_c17529/f2p1/1458	2	p1	(T)14	14	1444	1457
i1_HQ_PARFLO_c5403/f3p2/1414	1	p3	(TGA)5	15	1204	1218
i1_HQ_PARFLO_c5403/f3p2/1414	2	p1	(T)16	16	1366	1381
i1_HQ_PARFLO_c11721/f2p2/1918	1	p3	(TGC)5	15	1279	1293
i1_HQ_PARFLO_c1985/f7p0/1831	1	c	(AT)7(AG)6	26	1703	1728
i1_HQ_PARFLO_c17536/f2p0/1831	1	p1	(T)10	10	256	265
i1_HQ_PARFLO_c5425/f2p1/1929	1	p2	(CT)7	14	5	18
i1_HQ_PARFLO_c17537/f2p0/1763	1	p2	(AG)13	26	67	92
i1_HQ_PARFLO_c17537/f2p0/1763	2	p1	(T)10	10	1625	1634
i1_HQ_PARFLO_c5442/f4p0/1298	1	p1	(A)15	15	5	19
i1_HQ_PARFLO_c31853/f3p0/1349	1	p2	(TA)10	20	1315	1334
i1_HQ_PARFLO_c1996/f4p0/1742	1	p2	(CT)8	16	166	181
i1_HQ_PARFLO_c21296/f2p0/1731	1	c	(A)13ggagagacaatttcgtaacacaggttgttggtggggagagg(GA)12	78	57	134
i1_HQ_PARFLO_c11781/f3p0/1883	1	p1	(C)16	16	142	157
i1_HQ_PARFLO_c17548/f3p0/1822	1	p1	(T)10	10	1509	1518
i1_HQ_PARFLO_c11792/f2p0/1670	1	p2	(CT)10	20	130	149
i1_HQ_PARFLO_c21340/f2p10/1773	1	p2	(CT)7	14	18	31
i1_HQ_PARFLO_c17556/f2p0/1177	1	p1	(T)12	12	1007	1018
i1_HQ_PARFLO_c17557/f3p1/1628	1	p1	(T)10	10	25	34
i1_HQ_PARFLO_c2008/f3p0/1586	1	p1	(T)10	10	1577	1586
i1_HQ_PARFLO_c17561/f3p8/1862	1	p1	(T)26	26	1	26
i1_HQ_PARFLO_c11829/f2p3/1713	1	p2	(AG)16	32	82	113
i1_HQ_PARFLO_c17575/f3p0/1381	1	p3	(GCC)6	18	41	58
i1_HQ_PARFLO_c5526/f2p0/1941	1	p2	(AT)10	20	1865	1884
i1_HQ_PARFLO_c31982/f13p0/1913	1	p2	(AG)12	24	9	32
i1_HQ_PARFLO_c11875/f2p0/1841	1	p3	(CTC)6	18	89	106
i1_HQ_PARFLO_c31998/f5p0/1403	1	p2	(AG)20	40	11	50
i1_HQ_PARFLO_c11876/f3p0/1804	1	p2	(AG)7	14	52	65
i1_HQ_PARFLO_c21548/f2p4/1597	1	p2	(GA)14	28	21	48
i1_HQ_PARFLO_c21550/f2p0/1973	1	p2	(TA)6	12	1906	1917
i1_HQ_PARFLO_c17584/f2p11/1666	1	p4	(CTCG)5	20	51	70
i1_HQ_PARFLO_c17584/f2p11/1666	2	p3	(CCA)5	15	340	354
i1_HQ_PARFLO_c17586/f2p0/1816	1	p3	(GCA)5	15	1292	1306
i1_HQ_PARFLO_c17587/f2p0/1605	1	p3	(TAT)5	15	1410	1424
i1_HQ_PARFLO_c2020/f2p1/1412	1	p2	(TC)11	22	50	71
i1_HQ_PARFLO_c21605/f2p0/1808	1	p2	(GA)25	50	67	116
i1_HQ_PARFLO_c17593/f2p0/1935	1	p2	(TC)11	22	6	27
i1_HQ_PARFLO_c17594/f2p0/1636	1	c	(T)11atcttgcccaagttctgtatacctgtgttctctttgttttccttgtaataaacagtggtgaaattctgtgc(A)39	121	1519	1639
i1_HQ_PARFLO_c2025/f4p0/1402	1	p1	(A)14	14	1379	1392
i1_HQ_PARFLO_c11972/f3p0/1739	1	p2	(TC)8	16	175	190
i1_HQ_PARFLO_c11972/f3p0/1739	2	p3	(CCA)5	15	464	478
i1_HQ_PARFLO_c5640/f2p104/1655	1	p2	(GA)7	14	1303	1316
i1_HQ_PARFLO_c5653/f2p3/1812	1	c	(CT)8gtctctctcgatattctcttctttctatgtagtctctccc(CT)16	88	67	154
i1_HQ_PARFLO_c2030/f6p8/1976	1	p1	(T)16	16	1800	1815
i1_HQ_PARFLO_c21750/f2p0/1199	1	p2	(CT)6	12	23	34
i1_HQ_PARFLO_c21750/f2p0/1199	2	p3	(AAG)6	18	587	604
i1_HQ_PARFLO_c21760/f2p2/1807	1	p3	(CCG)5	15	93	107
i1_HQ_PARFLO_c2041/f2p0/1832	1	p3	(CCG)6	18	193	210
i1_HQ_PARFLO_c12063/f2p2/1377	1	p1	(T)12	12	1102	1113
i1_HQ_PARFLO_c21789/f2p0/1745	1	p3	(AGC)5	15	1140	1154
i1_HQ_PARFLO_c21800/f2p35/1971	1	p2	(TC)8	16	48	63
i1_HQ_PARFLO_c2055/f2p0/1274	1	p3	(CGG)5	15	189	203
i1_HQ_PARFLO_c17630/f2p0/1848	1	p1	(T)27	27	1	27
i1_HQ_PARFLO_c17630/f2p0/1848	2	p3	(GGC)8	24	1775	1798
i1_HQ_PARFLO_c21861/f2p1/1251	1	p2	(GA)12	24	15	38
i1_HQ_PARFLO_c17633/f2p0/1770	1	p2	(TC)17	34	83	116
i1_HQ_PARFLO_c17633/f2p0/1770	2	p1	(T)14	14	1704	1717
i1_HQ_PARFLO_c12142/f2p0/1561	1	p2	(TC)9	18	12	29
i1_HQ_PARFLO_c17636/f2p2/1780	1	p2	(TC)6	12	54	65
i1_HQ_PARFLO_c2066/f3p0/1772	1	p1	(T)11	11	1583	1593
i1_HQ_PARFLO_c2068/f2p0/1368	1	p2	(GA)13	26	40	65
i1_HQ_PARFLO_c21958/f2p0/1688	1	p3	(GCG)5	15	166	180
i1_HQ_PARFLO_c2070/f2p2/1731	1	p2	(CT)7	14	49	62
i1_HQ_PARFLO_c12198/f3p0/1539	1	p2	(AG)7	14	47	60
i1_HQ_PARFLO_c12208/f2p0/1705	1	p2	(CT)6	12	40	51
i1_HQ_PARFLO_c44534/f5p1/1459	1	p3	(GAG)5	15	495	509
i1_HQ_PARFLO_c44535/f11p0/1292	1	p2	(TC)8	16	84	99
i1_HQ_PARFLO_c12216/f6p5/1830	1	p2	(AG)8	16	2	17
i1_HQ_PARFLO_c44537/f4p25/1883	1	c	(CT)6t(TC)8	29	34	62
i1_HQ_PARFLO_c17650/f3p1/1498	1	p2	(CT)17	34	28	61
i1_HQ_PARFLO_c17651/f2p17/1622	1	p2	(CT)10	20	51	70
i1_HQ_PARFLO_c17653/f2p2/1258	1	p2	(TC)7	14	11	24
i1_HQ_PARFLO_c32441/f4p1/1292	1	p1	(T)11	11	228	238
i1_HQ_PARFLO_c22100/f2p0/1929	1	p3	(GAG)6	18	860	877
i1_HQ_PARFLO_c2088/f3p2/1353	1	p1	(T)12	12	1253	1264
i1_HQ_PARFLO_c12260/f2p0/1602	1	p3	(AAC)5	15	645	659
i1_HQ_PARFLO_c32457/f4p0/1201	1	p3	(CCG)5	15	268	282
i1_HQ_PARFLO_c12262/f2p1/1581	1	p2	(TC)6	12	22	33
i1_HQ_PARFLO_c12262/f2p1/1581	2	p3	(CCA)5	15	1203	1217
i1_HQ_PARFLO_c44548/f2p1/1453	1	p3	(AAC)5	15	625	639
i1_HQ_PARFLO_c17662/f2p0/1793	1	p1	(T)19	19	842	860
i1_HQ_PARFLO_c17663/f2p0/1479	1	p2	(CT)9	18	78	95
i1_HQ_PARFLO_c17663/f2p0/1479	2	p6	(GAGAAG)5	30	509	538
i1_HQ_PARFLO_c44551/f13p0/1958	1	p1	(T)12	12	1739	1750
i1_HQ_PARFLO_c17668/f2p2/1942	1	p1	(T)13	13	1761	1773
i1_HQ_PARFLO_c17668/f2p2/1942	2	p1	(T)15	15	1880	1894
i1_HQ_PARFLO_c17673/f6p0/1374	1	p2	(GA)6	12	63	74
i1_HQ_PARFLO_c44567/f6p0/1622	1	p1	(T)10	10	1602	1611
i1_HQ_PARFLO_c44570/f2p69/1780	1	p2	(AG)6	12	163	174
i1_HQ_PARFLO_c17680/f2p0/1912	1	p1	(A)25	25	1887	1911
i1_HQ_PARFLO_c17682/f2p0/1654	1	p3	(CTT)9	27	394	420
i1_HQ_PARFLO_c12436/f5p0/1820	1	p2	(AG)6	12	1035	1046
i1_HQ_PARFLO_c22336/f2p1/1313	1	p2	(TC)6	12	76	87
i1_HQ_PARFLO_c17688/f2p3/1599	1	p1	(T)11	11	1516	1526
i2_HQ_PARFLO_c2766/f6p1/2179	1	p1	(T)15	15	1968	1982
i1_HQ_PARFLO_c44590/f5p1/1837	1	c	(CT)8ccctccctctcc(CT)10	48	88	135
i1_HQ_PARFLO_c44590/f5p1/1837	2	c	(T)10cttgcgcacaaatgttagggtatacatggttgtgtttgtcatgccaagtccctatttttgcc(T)14	86	1584	1669
i1_HQ_PARFLO_c17694/f2p2/1970	1	p1	(T)16	16	1837	1852
i2_HQ_PARFLO_c2783/f2p0/2739	1	p3	(AAG)8	24	2514	2537
i2_HQ_PARFLO_c2800/f3p3/2339	1	p1	(T)11	11	604	614
i2_HQ_PARFLO_c2800/f3p3/2339	2	p3	(TGA)5	15	1768	1782
i2_HQ_PARFLO_c2812/f3p0/2853	1	p2	(TC)6	12	82	93
i1_HQ_PARFLO_c44612/f4p0/1843	1	p2	(CT)11	22	22	43
i1_HQ_PARFLO_c32602/f3p0/1697	1	p1	(T)10	10	1664	1673
i2_HQ_PARFLO_c2856/f6p2/2317	1	p1	(A)14	14	46	59
i1_HQ_PARFLO_c44618/f6p0/1375	1	p3	(TGC)5	15	843	857
i1_HQ_PARFLO_c32654/f3p0/1328	1	p1	(A)11	11	18	28
i2_HQ_PARFLO_c2887/f2p2/2176	1	p1	(A)10	10	146	155
i1_HQ_PARFLO_c44640/f4p0/1344	1	p2	(GA)9	18	1	18
i1_HQ_PARFLO_c44640/f4p0/1344	2	p1	(T)12	12	1190	1201
i1_HQ_PARFLO_c17745/f3p4/1971	1	p3	(GAG)5	15	1324	1338
i2_HQ_PARFLO_c2972/f2p4/2248	1	p1	(A)10	10	1560	1569
i1_HQ_PARFLO_c32714/f2p0/1405	1	p3	(CCG)6	18	44	61
i1_HQ_PARFLO_c44659/f3p0/1600	1	p1	(A)11	11	37	47
i1_HQ_PARFLO_c23164/f2p0/1915	1	p1	(A)11	11	1218	1228
i1_HQ_PARFLO_c44661/f4p0/1180	1	p2	(AG)9	18	24	41
i1_HQ_PARFLO_c44663/f3p0/1146	1	p2	(GA)8	16	895	910
i1_HQ_PARFLO_c44666/f2p0/1142	1	p1	(T)14	14	957	970
i1_HQ_PARFLO_c44667/f12p0/1190	1	p1	(T)10	10	1091	1100
i1_HQ_PARFLO_c23410/f3p0/1263	1	p1	(T)11	11	1234	1244
i1_HQ_PARFLO_c44672/f2p0/1155	1	p1	(T)14	14	978	991
i1_HQ_PARFLO_c32735/f2p0/1659	1	p1	(A)10	10	117	126
i2_HQ_PARFLO_c3194/f2p0/2178	1	p1	(T)10	10	544	553
i1_HQ_PARFLO_c44681/f27p0/1881	1	p3	(GGT)5	15	597	611
i1_HQ_PARFLO_c44682/f31p0/1762	1	p3	(CCT)5	15	147	161
i1_HQ_PARFLO_c32744/f2p0/1838	1	p3	(AAG)5	15	541	555
i1_HQ_PARFLO_c23512/f2p0/1609	1	p2	(CT)7	14	108	121
i2_HQ_PARFLO_c10041/f2p0/2224	1	c	(AG)7gctctcttcctttccacacagggccacaacaccggagggagg(GA)7	70	2	71
i2_HQ_PARFLO_c10041/f2p0/2224	2	p3	(GCA)5	15	1028	1042
i2_HQ_PARFLO_c3275/f2p1/2292	1	p1	(T)10	10	1353	1362
i1_HQ_PARFLO_c44692/f20p0/1716	1	p1	(A)10	10	81	90
i1_HQ_PARFLO_c23594/f4p0/1343	1	p2	(CT)7	14	51	64
i1_HQ_PARFLO_c44695/f11p0/1626	1	p1	(A)11	11	7	17
i1_HQ_PARFLO_c44697/f19p0/1776	1	p3	(CAG)5	15	270	284
i1_HQ_PARFLO_c23686/f2p245/1938	1	p1	(A)17	17	468	484
i1_HQ_PARFLO_c44708/f6p0/1156	1	p1	(T)13	13	5	17
i1_HQ_PARFLO_c44709/f6p0/1184	1	c	(AG)6gagg(GA)7	30	51	80
i1_HQ_PARFLO_c23750/f2p2/1620	1	p2	(CT)9	18	48	65
i1_HQ_PARFLO_c23805/f2p0/1531	1	p2	(TC)16	32	18	49
i2_HQ_PARFLO_c10146/f2p0/2709	1	c	(A)12cggattcactttttttctttaaatcccttccctcaggccggacgccg(CT)7	73	16	88
i1_HQ_PARFLO_c44717/f31p0/1684	1	p1	(T)10	10	1368	1377
i2_HQ_PARFLO_c3419/f2p1/2396	1	p1	(T)10	10	2294	2303
i2_HQ_PARFLO_c10150/f2p0/2496	1	p2	(TC)6	12	241	252
i1_HQ_PARFLO_c44722/f3p0/1417	1	c*	(TTA)7(TA)6*	31	1375	1405
i1_HQ_PARFLO_c32815/f2p0/1583	1	p2	(GA)18	36	1453	1488
i1_HQ_PARFLO_c32834/f2p0/1384	1	p2	(TC)11	22	41	62
i1_HQ_PARFLO_c32835/f2p0/1647	1	p1	(A)11	11	1179	1189
i1_HQ_PARFLO_c32840/f2p0/1283	1	p2	(CT)6	12	37	48
i1_HQ_PARFLO_c32848/f2p0/1334	1	p2	(AG)15	30	84	113
i2_HQ_PARFLO_c3575/f4p0/2283	1	c	(CT)6aggttgctttcagatctcccctc(CT)9(GT)6	65	53	117
i2_HQ_PARFLO_c3575/f4p0/2283	2	p3	(CAG)5	15	1065	1079
i2_HQ_PARFLO_c10270/f8p0/2694	1	p2	(GA)12	24	43	66
i2_HQ_PARFLO_c10270/f8p0/2694	2	p1	(T)11	11	2586	2596
i2_HQ_PARFLO_c3609/f2p3/2632	1	p1	(A)11	11	1442	1452
i2_HQ_PARFLO_c3610/f3p2/2209	1	p1	(T)11	11	2104	2114
i1_HQ_PARFLO_c32862/f2p0/1620	1	p1	(A)13	13	1604	1616
i1_HQ_PARFLO_c24241/f3p0/1708	1	p1	(A)10	10	49	58
i1_HQ_PARFLO_c24241/f3p0/1708	2	p1	(A)10	10	535	544
i1_HQ_PARFLO_c24263/f2p0/1670	1	p1	(T)25	25	1573	1597
i2_HQ_PARFLO_c10317/f2p1/2560	1	p2	(TC)6	12	203	214
i1_HQ_PARFLO_c32868/f2p0/1950	1	p1	(T)19	19	1830	1848
i1_HQ_PARFLO_c32873/f2p0/1199	1	p3	(CTC)5	15	250	264
i1_HQ_PARFLO_c32873/f2p0/1199	2	p3	(CGG)6	18	755	772
i1_HQ_PARFLO_c24355/f2p0/1236	1	p2	(TC)7	14	87	100
i1_HQ_PARFLO_c24418/f2p0/1865	1	p2	(CT)10	20	113	132
i1_HQ_PARFLO_c24418/f2p0/1865	2	c	(T)11caaaaaatagatatcttaaa(T)13	44	908	951
i2_HQ_PARFLO_c3751/f2p4/2523	1	p1	(T)10	10	2369	2378
i2_HQ_PARFLO_c3756/f7p1/2330	1	p2	(CT)11	22	231	252
i2_HQ_PARFLO_c3772/f2p2/2970	1	p1	(T)10	10	13	22
i1_HQ_PARFLO_c32885/f2p0/1667	1	p2	(CT)8	16	25	40
i1_HQ_PARFLO_c24484/f2p6/1618	1	p3	(CAG)5	15	1225	1239
i1_HQ_PARFLO_c49417/f4p0/1696	1	p1	(A)16	16	1679	1694
i1_HQ_PARFLO_c24517/f2p4/1647	1	p2	(TC)11	22	12	33
i2_HQ_PARFLO_c10386/f4p0/2452	1	c*	(C)10(CT)8*	25	89	113
i2_HQ_PARFLO_c3827/f4p4/2464	1	p1	(A)11	11	6	16
i2_HQ_PARFLO_c3837/f4p1/2570	1	p1	(A)11	11	2028	2038
i2_HQ_PARFLO_c3860/f2p0/2781	1	c	(T)11g(T)10	22	2527	2548
i1_HQ_PARFLO_c44803/f2p0/1743	1	p3	(AGA)6	18	66	83
i1_HQ_PARFLO_c32897/f2p0/1272	1	p2	(CT)6	12	202	213
i2_HQ_PARFLO_c3864/f2p0/2906	1	p1	(A)11	11	2879	2889
i2_HQ_PARFLO_c3879/f3p2/2286	1	p3	(TTC)5	15	485	499
i1_HQ_PARFLO_c32909/f2p0/1756	1	p1	(A)11	11	47	57
i1_HQ_PARFLO_c32921/f2p0/1671	1	p2	(CT)7	14	336	349
i1_HQ_PARFLO_c24813/f2p2/1665	1	p2	(CT)9	18	41	58
i1_HQ_PARFLO_c24814/f2p0/1648	1	p1	(T)10	10	1553	1562
i1_HQ_PARFLO_c44837/f2p0/1162	1	c	(A)20catcagagagaagctaaagaaagcccttttccgcccccacagataagaagaggaagagagagaggg(GA)6	98	6	103
i2_HQ_PARFLO_c3973/f7p0/2328	1	p3	(GGA)5	15	174	188
i2_HQ_PARFLO_c10529/f2p30/2736	1	p3	(CGG)8	24	261	284
i2_HQ_PARFLO_c3996/f2p3/2565	1	p2	(CT)6	12	1	12
i1_HQ_PARFLO_c32935/f2p0/1639	1	c	(CT)9(GT)8	34	47	80
i2_HQ_PARFLO_c3998/f3p2/2229	1	p2	(CT)8	16	7	22
i2_HQ_PARFLO_c3998/f3p2/2229	2	p1	(T)11	11	2191	2201
i2_HQ_PARFLO_c4015/f2p1/2076	1	p2	(GA)7	14	17	30
i2_HQ_PARFLO_c4015/f2p1/2076	2	p6	(AGAGGG)5	30	310	339
i1_HQ_PARFLO_c24886/f2p0/1431	1	p1	(T)11	11	1281	1291
i2_HQ_PARFLO_c4025/f5p0/2800	1	c	(AG)7aaagtgagt(GA)9	41	267	307
i1_HQ_PARFLO_c44867/f8p0/1219	1	c	(TC)12(TA)8	40	94	133
i1_HQ_PARFLO_c32947/f2p0/1148	1	p1	(T)17	17	982	998
i1_HQ_PARFLO_c44876/f4p0/1152	1	p2	(GA)6	12	12	23
i2_HQ_PARFLO_c10568/f4p14/2606	1	p1	(T)11	11	592	602
i1_HQ_PARFLO_c44882/f3p0/1155	1	p1	(T)10	10	19	28
i2_HQ_PARFLO_c10582/f2p0/2207	1	p1	(T)18	18	2103	2120
i2_HQ_PARFLO_c10609/f5p0/2467	1	p2	(GA)14	28	52	79
i2_HQ_PARFLO_c10609/f5p0/2467	2	p1	(T)11	11	2113	2123
i2_HQ_PARFLO_c10632/f4p4/2548	1	p2	(GA)13	26	8	33
i2_HQ_PARFLO_c10653/f2p4/2160	1	p1	(T)26	26	1	26
i2_HQ_PARFLO_c4148/f4p0/2470	1	p2	(CT)11	22	40	61
i1_HQ_PARFLO_c25254/f2p0/1763	1	p1	(A)15	15	42	56
i1_HQ_PARFLO_c25279/f2p0/1374	1	p1	(A)15	15	8	22
i2_HQ_PARFLO_c10737/f2p2/2225	1	p2	(TC)6	12	1038	1049
i1_HQ_PARFLO_c44925/f17p0/1919	1	p2	(CT)6	12	45	56
i1_HQ_PARFLO_c44927/f20p0/1828	1	p1	(A)11	11	1734	1744
i2_HQ_PARFLO_c104/f2p0/2751	1	p1	(T)26	26	1	26
i2_HQ_PARFLO_c104/f2p0/2751	2	p1	(A)11	11	157	167
i1_HQ_PARFLO_c25405/f2p0/1705	1	p2	(AG)6	12	56	67
i1_HQ_PARFLO_c25405/f2p0/1705	2	p1	(A)27	27	1666	1692
i2_HQ_PARFLO_c10767/f6p1/2915	1	p2	(TC)6	12	11	22
i1_HQ_PARFLO_c25418/f2p10/1966	1	p1	(T)10	10	1899	1908
i1_HQ_PARFLO_c44938/f26p0/1922	1	p2	(AT)9	18	1859	1876
i2_HQ_PARFLO_c10771/f2p2/2799	1	p2	(CT)6	12	396	407
i2_HQ_PARFLO_c4251/f2p0/2218	1	p1	(A)10	10	5	14
i2_HQ_PARFLO_c4268/f2p0/2580	1	p1	(A)10	10	1779	1788
i2_HQ_PARFLO_c10820/f2p1/2923	1	p3	(GCG)5	15	103	117
i2_HQ_PARFLO_c10820/f2p1/2923	2	p1	(T)11	11	2073	2083
i2_HQ_PARFLO_c4292/f8p2/2739	1	p1	(A)10	10	2590	2599
i2_HQ_PARFLO_c229/f18p3/2183	1	p2	(CT)6	12	64	75
i1_HQ_PARFLO_c25656/f2p0/1432	1	p3	(CCT)5	15	164	178
i1_HQ_PARFLO_c44954/f11p0/1881	1	p1	(T)16	16	1650	1665
i2_HQ_PARFLO_c4330/f2p1/2214	1	p2	(CT)11	22	12	33
i2_HQ_PARFLO_c4330/f2p1/2214	2	p1	(T)19	19	2017	2035
i2_HQ_PARFLO_c10919/f2p0/2672	1	p3	(TCC)5	15	222	236
i1_HQ_PARFLO_c44956/f4p0/1277	1	p2	(AG)7	14	14	27
i2_HQ_PARFLO_c10920/f3p2/2394	1	p3	(CCG)5	15	198	212
i2_HQ_PARFLO_c10920/f3p2/2394	2	p1	(T)10	10	2178	2187
i1_HQ_PARFLO_c25749/f2p0/1643	1	p3	(GCG)7	21	75	95
i2_HQ_PARFLO_c4365/f2p1/2234	1	c	(GA)9tcgtcttgcatcgttctcctttgcttcggcgtcgtttcctcgatgagagctgagaggaaaaggagcgatctttctttattttgagag(GA)6	117	40	156
i2_HQ_PARFLO_c4365/f2p1/2234	2	p2	(GA)7	14	571	584
i2_HQ_PARFLO_c4365/f2p1/2234	3	c	(T)12gcgtgcctatttc(T)11	36	2005	2040
i2_HQ_PARFLO_c453/f11p2/2517	1	p1	(T)11	11	2255	2265
i2_HQ_PARFLO_c488/f7p3/2422	1	p1	(T)15	15	97	111
i1_HQ_PARFLO_c25828/f2p1/1627	1	p2	(CT)6	12	46	57
i1_HQ_PARFLO_c25832/f2p0/1810	1	p1	(A)10	10	1772	1781
i2_HQ_PARFLO_c577/f7p1/2809	1	p1	(T)14	14	168	181
i2_HQ_PARFLO_c577/f7p1/2809	2	p2	(TA)8	16	2487	2502
i1_HQ_PARFLO_c25863/f2p0/1498	1	p1	(A)16	16	465	480
i1_HQ_PARFLO_c25863/f2p0/1498	2	p1	(T)12	12	721	732
i2_HQ_PARFLO_c4450/f5p0/2404	1	p1	(T)16	16	26	41
i1_HQ_PARFLO_c44979/f10p0/1875	1	p1	(T)14	14	1696	1709
i1_HQ_PARFLO_c35222/f2p0/1695	1	c	(TA)7g(AT)18	51	1599	1649
i2_HQ_PARFLO_c4474/f3p1/2243	1	p3	(GAA)5	15	341	355
i2_HQ_PARFLO_c665/f18p1/2260	1	p2	(AG)6	12	44	55
i1_HQ_PARFLO_c25946/f2p1/1564	1	p3	(TCC)5	15	320	334
i2_HQ_PARFLO_c676/f9p3/3300	1	c	(GA)10gggccagca(AGCG)5	49	106	154
i2_HQ_PARFLO_c676/f9p3/3300	2	p3	(TGA)6	18	608	625
i1_HQ_PARFLO_c25959/f3p1/1477	1	c	(CT)7ttctct(TC)6	32	40	71
i2_HQ_PARFLO_c11020/f2p0/2801	1	p1	(T)10	10	2696	2705
i2_HQ_PARFLO_c11031/f7p2/2919	1	p2	(GA)10	20	135	154
i2_HQ_PARFLO_c813/f16p0/2396	1	p1	(A)14	14	2362	2375
i2_HQ_PARFLO_c889/f15p2/2230	1	p2	(TC)9	18	75	92
i2_HQ_PARFLO_c4538/f5p1/2669	1	p2	(AT)16	32	2447	2478
i2_HQ_PARFLO_c11047/f3p1/2890	1	p1	(A)12	12	2818	2829
i1_HQ_PARFLO_c45003/f2p0/1659	1	p1	(T)16	16	114	129
i2_HQ_PARFLO_c4548/f4p2/2832	1	p2	(TC)7	14	21	34
i1_HQ_PARFLO_c45010/f2p0/1294	1	p1	(T)14	14	1147	1160
i1_HQ_PARFLO_c26169/f2p0/1469	1	p1	(T)10	10	1427	1436
i1_HQ_PARFLO_c45012/f3p0/1818	1	p2	(GA)12	24	67	90
i1_HQ_PARFLO_c45013/f13p0/1961	1	p1	(T)12	12	1832	1843
i2_HQ_PARFLO_c4571/f4p2/2795	1	c	(CT)6(CA)8	28	144	171
i1_HQ_PARFLO_c26221/f2p4/1814	1	p2	(CT)9	18	62	79
i2_HQ_PARFLO_c4607/f3p2/2635	1	p2	(CT)10	20	274	293
i1_HQ_PARFLO_c45017/f2p0/1930	1	p2	(TA)6	12	1746	1757
i2_HQ_PARFLO_c4617/f4p0/2501	1	p2	(CT)11	22	58	79
i1_HQ_PARFLO_c26340/f2p7/1780	1	p2	(GA)6	12	43	54
i1_HQ_PARFLO_c26348/f2p0/1675	1	p1	(T)11	11	1056	1066
i2_HQ_PARFLO_c4630/f4p2/2748	1	p1	(A)10	10	2489	2498
i1_HQ_PARFLO_c26360/f2p0/1237	1	p2	(AG)8	16	59	74
i2_HQ_PARFLO_c1053/f9p6/2503	1	p3	(ATG)5	15	575	589
i1_HQ_PARFLO_c45024/f13p0/1943	1	p1	(T)12	12	6	17
i1_HQ_PARFLO_c26363/f2p0/1433	1	p1	(T)12	12	1304	1315
i1_HQ_PARFLO_c26374/f2p0/1643	1	p1	(T)10	10	1350	1359
i2_HQ_PARFLO_c11138/f2p14/2949	1	p1	(T)11	11	313	323
i2_HQ_PARFLO_c11138/f2p14/2949	2	p3	(ATG)5	15	2051	2065
i2_HQ_PARFLO_c1068/f16p2/2574	1	p2	(GA)23	46	62	107
i1_HQ_PARFLO_c45034/f24p0/1346	1	p3	(CGC)5	15	87	101
i1_HQ_PARFLO_c26454/f2p0/1580	1	p1	(A)11	11	1517	1527
i2_HQ_PARFLO_c1097/f7p1/2463	1	p2	(TC)7	14	41	54
i2_HQ_PARFLO_c4723/f4p18/2986	1	p3	(TCT)5	15	295	309
i1_HQ_PARFLO_c26566/f3p1/1815	1	p1	(A)13	13	105	117
i1_HQ_PARFLO_c26566/f3p1/1815	2	p3	(CGG)7	21	278	298
i2_HQ_PARFLO_c4734/f5p0/2672	1	p3	(CGG)5	15	1099	1113
i2_HQ_PARFLO_c4795/f3p10/2561	1	p3	(CCG)5	15	113	127
i2_HQ_PARFLO_c1129/f9p1/2587	1	p2	(GA)7	14	43	56
i2_HQ_PARFLO_c11223/f2p0/2456	1	p3	(TCT)5	15	141	155
i2_HQ_PARFLO_c1133/f11p2/2843	1	p2	(CT)8	16	21	36
i2_HQ_PARFLO_c11224/f2p1/2096	1	p2	(CT)10	20	147	166
i2_HQ_PARFLO_c1145/f10p1/2695	1	p1	(A)21	21	2674	2694
i2_HQ_PARFLO_c1146/f10p0/2593	1	p2	(TC)7	14	45	58
i2_HQ_PARFLO_c1146/f10p0/2593	2	p2	(AT)6	12	2564	2575
i2_HQ_PARFLO_c4833/f3p0/2105	1	p2	(TC)7	14	6	19
i1_HQ_PARFLO_c45070/f12p0/1772	1	p1	(A)10	10	1681	1690
i2_HQ_PARFLO_c1156/f8p4/2497	1	p1	(A)10	10	5	14
i2_HQ_PARFLO_c1156/f8p4/2497	2	p3	(TCC)5	15	356	370
i1_HQ_PARFLO_c26817/f3p0/1716	1	p2	(CT)10	20	275	294
i1_HQ_PARFLO_c36640/f2p2/1874	1	p3	(GCA)5	15	1527	1541
i1_HQ_PARFLO_c45080/f6p0/1141	1	p2	(AG)7	14	84	97
i1_HQ_PARFLO_c26846/f2p1/1744	1	p2	(CT)6	12	20	31
i1_HQ_PARFLO_c26846/f2p1/1744	2	p1	(T)10	10	1736	1745
i2_HQ_PARFLO_c4858/f6p0/2390	1	p1	(T)11	11	2263	2273
i1_HQ_PARFLO_c45092/f3p6/1177	1	p2	(TC)9	18	20	37
i2_HQ_PARFLO_c11274/f4p1/2137	1	p3	(AAG)6	18	105	122
i2_HQ_PARFLO_c11278/f2p2/2426	1	p3	(AGA)5	15	613	627
i1_HQ_PARFLO_c45102/f2p0/1153	1	p1	(A)16	16	29	44
i1_HQ_PARFLO_c45102/f2p0/1153	2	p1	(T)15	15	916	930
i1_HQ_PARFLO_c45104/f7p0/1199	1	p2	(CT)7	14	51	64
i2_HQ_PARFLO_c1225/f12p0/2416	1	p1	(T)10	10	2254	2263
i1_HQ_PARFLO_c27277/f2p2/1862	1	p1	(A)11	11	269	279
i2_HQ_PARFLO_c4883/f2p12/3003	1	p1	(G)14	14	2918	2931
i1_HQ_PARFLO_c45110/f39p0/1674	1	p2	(AG)6	12	146	157
i2_HQ_PARFLO_c4928/f2p1/2159	1	c	(AG)7(GA)6	26	7	32
i1_HQ_PARFLO_c27558/f2p0/1324	1	p2	(GA)7	14	43	56
i2_HQ_PARFLO_c4938/f3p12/2409	1	p2	(CT)6	12	38	49
i2_HQ_PARFLO_c4938/f3p12/2409	2	p2	(TA)6	12	2385	2396
i1_HQ_PARFLO_c28049/f4p0/1081	1	p3	(CTC)5	15	853	867
i1_HQ_PARFLO_c45129/f15p0/1271	1	p2	(AG)15	30	3	32
i2_HQ_PARFLO_c11417/f2p5/2607	1	c	(T)12gaagtgatggaaggaagatcattagggtatgcctttgctgcaacctgcattagatccttggttcatcattcatgaatgtc(AG)12	116	2062	2177
i2_HQ_PARFLO_c4996/f2p1/2753	1	p2	(CT)10	20	1	20
i2_HQ_PARFLO_c4996/f2p1/2753	2	p1	(T)12	12	305	316
i2_HQ_PARFLO_c11423/f2p82/2805	1	p1	(A)10	10	1338	1347
i2_HQ_PARFLO_c11423/f2p82/2805	2	p4	(AATA)5	20	2251	2270
i2_HQ_PARFLO_c1310/f13p2/2858	1	p2	(TC)13	26	42	67
i1_HQ_PARFLO_c45137/f10p0/1776	1	p1	(A)14	14	38	51
i1_HQ_PARFLO_c45139/f21p0/1667	1	p1	(A)69	69	1588	1656
i1_HQ_PARFLO_c28218/f3p0/1063	1	p1	(T)10	10	1054	1063
i1_HQ_PARFLO_c45142/f53p0/1257	1	p1	(T)20	20	1132	1151
i1_HQ_PARFLO_c28258/f3p0/1074	1	p1	(A)17	17	896	912
i1_HQ_PARFLO_c28266/f3p0/1073	1	p2	(AG)7	14	99	112
i1_HQ_PARFLO_c45153/f9p0/1206	1	p3	(CCG)6	18	69	86
i2_HQ_PARFLO_c11473/f4p39/2705	1	p2	(GA)10	20	77	96
i2_HQ_PARFLO_c11473/f4p39/2705	2	p1	(T)14	14	2565	2578
i1_HQ_PARFLO_c45155/f5p0/1201	1	p2	(TA)18	36	1030	1065
i1_HQ_PARFLO_c28314/f2p0/1055	1	p1	(T)15	15	1017	1031
i1_HQ_PARFLO_c45157/f6p0/1270	1	p1	(T)11	11	1133	1143
i1_HQ_PARFLO_c28322/f2p0/1086	1	p1	(T)10	10	971	980
i2_HQ_PARFLO_c11479/f3p5/2399	1	p1	(T)20	20	1349	1368
i2_HQ_PARFLO_c11479/f3p5/2399	2	p1	(A)13	13	1648	1660
i1_HQ_PARFLO_c45161/f10p0/1226	1	p1	(T)10	10	1093	1102
i2_HQ_PARFLO_c1351/f3p2/2760	1	c	(T)22gatttgattcatattcgatagggcgaaggcatagtcttc(T)10ag(A)10gaagactatgccttcgccctatcgaatatgaatcaaatcaaaat(A)12taataat(A)14	160	1	160
i1_HQ_PARFLO_c45165/f8p0/1175	1	p3	(GAT)5	15	432	446
i2_HQ_PARFLO_c1353/f6p0/2795	1	p1	(T)11	11	34	44
i2_HQ_PARFLO_c11485/f9p0/2450	1	p2	(CT)9	18	175	192
i1_HQ_PARFLO_c28357/f2p0/1097	1	p2	(TC)6	12	53	64
i2_HQ_PARFLO_c1355/f16p1/2357	1	p1	(T)11	11	2103	2113
i2_HQ_PARFLO_c1355/f16p1/2357	2	p1	(T)10	10	2327	2336
i2_HQ_PARFLO_c5123/f2p1/2784	1	c	(CCG)7cca(CCG)5	39	100	138
i2_HQ_PARFLO_c5148/f2p0/2597	1	p5	(ATTTT)5	25	2403	2427
i2_HQ_PARFLO_c5155/f3p1/2246	1	p1	(A)10	10	924	933
i2_HQ_PARFLO_c5155/f3p1/2246	2	p1	(T)14	14	1262	1275
i1_HQ_PARFLO_c28384/f2p0/1069	1	p2	(GA)7	14	62	75
i2_HQ_PARFLO_c5183/f2p0/2177	1	p2	(TA)15	30	2037	2066
i1_HQ_PARFLO_c28423/f2p0/1115	1	p2	(GA)7	14	106	119
i2_HQ_PARFLO_c1409/f4p1/2467	1	p1	(T)13	13	190	202
i2_HQ_PARFLO_c1411/f6p1/2228	1	p2	(AG)13	26	71	96
i2_HQ_PARFLO_c5234/f3p40/2209	1	p1	(T)10	10	1600	1609
i2_HQ_PARFLO_c5234/f3p40/2209	2	p1	(T)15	15	2136	2150
i1_HQ_PARFLO_c28438/f2p0/1038	1	p2	(TC)7	14	32	45
i2_HQ_PARFLO_c5250/f2p0/2351	1	p2	(GA)8	16	1	16
i2_HQ_PARFLO_c5267/f2p1/2478	1	p1	(A)12	12	7	18
i1_HQ_PARFLO_c28462/f2p0/1034	1	p2	(CT)6	12	23	34
i1_HQ_PARFLO_c28462/f2p0/1034	2	p3	(AAG)6	18	587	604
i1_HQ_PARFLO_c45206/f5p0/1196	1	p1	(T)12	12	1109	1120
i1_HQ_PARFLO_c45215/f4p0/1267	1	p2	(TA)6	12	132	143
i1_HQ_PARFLO_c45215/f4p0/1267	2	p2	(TA)6	12	1113	1124
i2_HQ_PARFLO_c1443/f3p1/2144	1	p2	(CT)11	22	31	52
i1_HQ_PARFLO_c28479/f2p0/1118	1	p1	(A)19	19	945	963
i1_HQ_PARFLO_c28480/f2p0/1104	1	p3	(TCC)7	21	157	177
i1_HQ_PARFLO_c45223/f3p0/1155	1	p2	(GA)7	14	10	23
i1_HQ_PARFLO_c45223/f3p0/1155	2	p2	(GA)8	16	166	181
i1_HQ_PARFLO_c28491/f2p0/1089	1	p3	(CCG)8	24	107	130
i2_HQ_PARFLO_c1464/f13p3/2317	1	p1	(T)10	10	3	12
i2_HQ_PARFLO_c11657/f3p2/2580	1	p2	(TA)6	12	43	54
i2_HQ_PARFLO_c11657/f3p2/2580	2	p1	(T)15	15	2273	2287
i2_HQ_PARFLO_c5355/f2p0/2271	1	p3	(TAA)5	15	931	945
i1_HQ_PARFLO_c45229/f16p0/1098	1	p3	(AGG)5	15	185	199
i2_HQ_PARFLO_c5356/f2p32/2986	1	p2	(CT)7	14	65	78
i1_HQ_PARFLO_c28527/f2p0/1031	1	p2	(TA)6	12	905	916
i2_HQ_PARFLO_c5376/f6p2/2671	1	p1	(T)10	10	2364	2373
i2_HQ_PARFLO_c1474/f5p1/2117	1	p3	(CGG)6	18	89	106
i2_HQ_PARFLO_c5378/f3p5/2348	1	p3	(AGC)5	15	2320	2334
i1_HQ_PARFLO_c28535/f2p0/1088	1	p2	(TC)8	16	59	74
i2_HQ_PARFLO_c1476/f14p0/2584	1	p1	(T)11	11	2324	2334
i2_HQ_PARFLO_c5385/f5p0/2524	1	p2	(AG)8	16	53	68
i2_HQ_PARFLO_c5385/f5p0/2524	2	p1	(T)10	10	2447	2456
i2_HQ_PARFLO_c5395/f2p1/2540	1	p2	(GA)9	18	16	33
i1_HQ_PARFLO_c45241/f44p0/1739	1	p1	(T)10	10	1549	1558
i1_HQ_PARFLO_c45245/f47p0/1804	1	p2	(CT)8	16	70	85
i2_HQ_PARFLO_c11768/f2p10/2287	1	p1	(T)29	29	1	29
i2_HQ_PARFLO_c11768/f2p10/2287	2	c	(CT)7a(TC)9	33	343	375
i2_HQ_PARFLO_c11768/f2p10/2287	3	p1	(A)13	13	1486	1498
i2_HQ_PARFLO_c1489/f8p1/2812	1	p2	(CT)6	12	27	38
i2_HQ_PARFLO_c1489/f8p1/2812	2	p3	(ATT)5	15	2700	2714
i2_HQ_PARFLO_c1491/f8p1/2906	1	p1	(A)11	11	2887	2897
i2_HQ_PARFLO_c1494/f6p2/2530	1	p2	(AG)11	22	176	197
i2_HQ_PARFLO_c1509/f8p0/2214	1	p3	(TCC)5	15	180	194
i1_HQ_PARFLO_c45266/f44p0/1987	1	p1	(A)24	24	1938	1961
i2_HQ_PARFLO_c11790/f8p0/2483	1	p2	(GA)7	14	2298	2311
i2_HQ_PARFLO_c5488/f3p1/2489	1	p3	(TGA)5	15	2442	2456
i2_HQ_PARFLO_c5497/f3p0/2187	1	p2	(TA)6	12	2121	2132
i2_HQ_PARFLO_c11807/f2p15/3075	1	p1	(T)16	16	598	613
i2_HQ_PARFLO_c11807/f2p15/3075	2	p1	(T)10	10	846	855
i2_HQ_PARFLO_c1529/f8p2/2561	1	p3	(GCC)6	18	548	565
i2_HQ_PARFLO_c1531/f7p0/2844	1	p1	(A)10	10	576	585
i2_HQ_PARFLO_c1541/f8p0/2542	1	p3	(CTT)5	15	1700	1714
i2_HQ_PARFLO_c11864/f4p1/2830	1	c	(TC)7gttcgccttgtgagctgatcgtacgag(TC)7	55	142	196
i1_HQ_PARFLO_c30139/f2p0/1804	1	p2	(GA)32	64	133	196
i2_HQ_PARFLO_c1553/f5p1/2264	1	p1	(T)10	10	2161	2170
i2_HQ_PARFLO_c1561/f6p1/2335	1	p2	(TC)7	14	65	78
i2_HQ_PARFLO_c11918/f2p0/2615	1	p3	(AAG)5	15	86	100
i2_HQ_PARFLO_c1581/f6p0/2711	1	p2	(TC)8	16	96	111
i1_HQ_PARFLO_c45336/f4p0/1986	1	p2	(GA)8	16	247	262
i2_HQ_PARFLO_c1584/f7p1/2681	1	p1	(T)10	10	2516	2525
i2_HQ_PARFLO_c1603/f7p0/2477	1	p2	(AG)6	12	78	89
i1_HQ_PARFLO_c30873/f23p0/1815	1	p1	(T)10	10	1806	1815
i2_HQ_PARFLO_c11967/f3p1/2092	1	p1	(T)11	11	2008	2018
i1_HQ_PARFLO_c40412/f6p0/1106	1	p2	(AT)22	44	828	871
i1_HQ_PARFLO_c30876/f11p0/1654	1	p2	(TC)8	16	55	70
i2_HQ_PARFLO_c5668/f2p0/2429	1	p3	(CCG)7	21	84	104
i2_HQ_PARFLO_c1612/f7p71/2798	1	p1	(A)10	10	481	490
i2_HQ_PARFLO_c1612/f7p71/2798	2	p2	(AT)6	12	2350	2361
i1_HQ_PARFLO_c30877/f21p0/1589	1	p3	(CGA)5	15	182	196
i1_HQ_PARFLO_c30879/f21p2/1698	1	p2	(TC)9	18	17	34
i2_HQ_PARFLO_c1619/f8p1/2360	1	p2	(AT)18	36	399	434
i2_HQ_PARFLO_c11976/f3p0/2667	1	p2	(AT)7	14	511	524
i1_HQ_PARFLO_c45387/f2p0/1138	1	p1	(C)13	13	37	49
i1_HQ_PARFLO_c30884/f15p0/1927	1	c	(GA)7tgagcggcagcggga(AGG)6	47	172	218
i1_HQ_PARFLO_c40431/f6p0/1143	1	p1	(T)10	10	84	93
i2_HQ_PARFLO_c5694/f2p0/2860	1	p2	(TC)7	14	42	55
i2_HQ_PARFLO_c1631/f7p0/2225	1	p3	(CAC)5	15	2112	2126
i1_HQ_PARFLO_c45418/f2p0/1199	1	p2	(CT)11	22	32	53
i1_HQ_PARFLO_c40514/f8p0/1987	1	p3	(AGA)5	15	158	172
i1_HQ_PARFLO_c45432/f5p0/1164	1	p2	(CT)7	14	95	108
i2_HQ_PARFLO_c5708/f2p0/2600	1	p2	(AT)12	24	90	113
i2_HQ_PARFLO_c5708/f2p0/2600	2	p1	(T)10	10	2426	2435
i1_HQ_PARFLO_c30908/f16p0/1637	1	c	(TC)12ctcttgcagatttagggtttc(CT)8	61	29	89
i2_HQ_PARFLO_c12045/f2p1/2919	1	c	(AT)8ac(AT)8ac(AT)8ac(AT)14	82	1772	1853
i1_HQ_PARFLO_c40552/f5p0/1105	1	p2	(GA)10	20	21	40
i1_HQ_PARFLO_c30921/f14p0/1996	1	c	(A)13gatgattccttttattcagttct(TA)7	50	1937	1986
i1_HQ_PARFLO_c45453/f14p0/1319	1	p1	(T)21	21	1199	1219
i1_HQ_PARFLO_c30923/f3p0/1580	1	p3	(CAG)6	18	1216	1233
i1_HQ_PARFLO_c40605/f4p91/1119	1	c	(AG)7ggagagagc(GA)6	35	127	161
i2_HQ_PARFLO_c12083/f3p2/2346	1	p3	(CAG)5	15	161	175
i1_HQ_PARFLO_c40643/f4p5/1072	1	p1	(T)10	10	903	912
i2_HQ_PARFLO_c12103/f2p0/2444	1	p3	(GCG)5	15	133	147
i2_HQ_PARFLO_c1694/f3p0/2602	1	c	(CT)6tctctctactgcgaacaaatcgccacgccctctctctt(TC)10	70	23	92
i2_HQ_PARFLO_c1695/f4p1/2899	1	p1	(A)10	10	2088	2097
i2_HQ_PARFLO_c1696/f5p7/2674	1	p2	(AT)10	20	2417	2436
i1_HQ_PARFLO_c30958/f15p0/1929	1	c	(A)15c(A)14	30	1876	1905
i1_HQ_PARFLO_c45472/f8p0/1117	1	p1	(T)10	10	945	954
i2_HQ_PARFLO_c5820/f2p2/2626	1	p1	(C)10	10	20	29
i1_HQ_PARFLO_c30976/f3p1/1876	1	p1	(T)10	10	1867	1876
i1_HQ_PARFLO_c40734/f3p0/1169	1	c	(AG)16atgacagcaggagctctttcacgtttctctcctccctccttccattccacttccattctgaagaaaaccg(CCA)5	117	87	203
i1_HQ_PARFLO_c40738/f3p0/1023	1	p2	(AG)8	16	16	31
i1_HQ_PARFLO_c30992/f18p0/1433	1	p2	(AG)8	16	115	130
i2_HQ_PARFLO_c5853/f2p0/2219	1	p2	(TC)9	18	35	52
i2_HQ_PARFLO_c1732/f4p3/2220	1	p1	(T)10	10	277	286
i2_HQ_PARFLO_c12178/f7p1/2895	1	c	(GA)14ggcatcgtcgcgaatgaaactgctccggactcgctgtcgccccctcaaccttctctcctttagggcgagaattaagc(GA)8	121	53	173
i1_HQ_PARFLO_c45509/f3p0/1145	1	c	(T)10ctccttgattctgttatccactatatatggcccaatttctcccaccttttatcatgaaaagagatgaaaactgatgagcgacggagagccaacac(A)11	116	897	1012
i2_HQ_PARFLO_c12179/f2p0/2089	1	p3	(GGC)5	15	1001	1015
i2_HQ_PARFLO_c12179/f2p0/2089	2	p3	(GGC)6	18	1208	1225
i1_HQ_PARFLO_c45517/f4p0/1074	1	p1	(T)10	10	949	958
i1_HQ_PARFLO_c31009/f5p0/1786	1	p1	(T)11	11	1683	1693
i1_HQ_PARFLO_c45522/f4p0/1033	1	p2	(TC)10	20	13	32
i1_HQ_PARFLO_c40796/f2p0/1867	1	p2	(TA)6	12	1605	1616
i1_HQ_PARFLO_c45523/f3p0/1132	1	p2	(TC)7	14	114	127
i2_HQ_PARFLO_c1765/f8p5/2478	1	p1	(T)10	10	2285	2294
i1_HQ_PARFLO_c45561/f15p0/1278	1	p1	(T)12	12	1125	1136
i2_HQ_PARFLO_c5868/f4p0/2744	1	p1	(T)10	10	1333	1342
i2_HQ_PARFLO_c1769/f4p1/2502	1	p3	(CGC)7	21	201	221
i1_HQ_PARFLO_c45570/f13p0/1471	1	p3	(CCG)12	36	69	104
i2_HQ_PARFLO_c1786/f16p0/2456	1	p2	(AT)7	14	2425	2438
i2_HQ_PARFLO_c12306/f4p0/2361	1	p1	(T)11	11	2000	2010
i1_HQ_PARFLO_c31046/f3p0/1407	1	p2	(CT)11	22	154	175
i2_HQ_PARFLO_c1850/f10p0/2789	1	p2	(CT)8	16	12	27
i1_HQ_PARFLO_c31050/f5p0/1513	1	p2	(GA)9	18	98	115
i2_HQ_PARFLO_c5935/f3p0/2535	1	p1	(T)12	12	2507	2518
i2_HQ_PARFLO_c1873/f4p0/2386	1	p1	(A)10	10	2078	2087
i2_HQ_PARFLO_c5988/f7p4/2935	1	p2	(AG)18	36	5	40
i2_HQ_PARFLO_c5993/f2p1/2361	1	p1	(T)17	17	2224	2240
i2_HQ_PARFLO_c5999/f2p1/2106	1	p1	(T)12	12	2015	2026
i1_HQ_PARFLO_c45615/f30p0/1752	1	p1	(T)11	11	1358	1368
i2_HQ_PARFLO_c12363/f4p1/2297	1	p3	(CCT)5	15	283	297
i1_HQ_PARFLO_c31120/f5p0/1611	1	p3	(TGC)5	15	1460	1474
i2_HQ_PARFLO_c6035/f2p3/2859	1	p1	(A)12	12	5	16
i1_HQ_PARFLO_c45625/f64p0/1644	1	c	(CT)7ataaaccaccaagacacaaggcagtcatcttctcgaaatagaggcggccacaccatctaacggaaaaaccaga(TC)7	101	10	110
i2_HQ_PARFLO_c1901/f6p13/2374	1	p1	(A)29	29	517	545
i2_HQ_PARFLO_c1906/f3p1/2233	1	p1	(A)11	11	1141	1151
i2_HQ_PARFLO_c1906/f3p1/2233	2	p1	(T)10	10	2031	2040
i2_HQ_PARFLO_c12407/f2p1/2217	1	p3	(GCC)6	18	225	242
i2_HQ_PARFLO_c6088/f2p0/2085	1	p2	(TA)6	12	1928	1939
i2_HQ_PARFLO_c1907/f2p0/2497	1	p1	(T)10	10	2224	2233
i2_HQ_PARFLO_c1907/f2p0/2497	2	p1	(T)16	16	2402	2417
i2_HQ_PARFLO_c12409/f2p0/2697	1	p1	(T)10	10	2684	2693
i1_HQ_PARFLO_c45648/f3p0/1723	1	p2	(CT)8	16	65	80
i2_HQ_PARFLO_c1913/f4p11/2278	1	p1	(T)11	11	826	836
i1_HQ_PARFLO_c45649/f14p0/1684	1	p2	(AT)6	12	1529	1540
i1_HQ_PARFLO_c41023/f2p0/1181	1	p2	(CT)7	14	12	25
i2_HQ_PARFLO_c1918/f2p3/2935	1	p2	(AG)8	16	1	16
i2_HQ_PARFLO_c6122/f2p0/2367	1	p1	(A)13	13	1761	1773
i2_HQ_PARFLO_c12484/f2p21/2492	1	c	(T)10gctgttgttggtcttagagatcctcctcgtgttgaagtttatgaagcaattgaagattgtagaggagcagaatgttaagcagagaagtttcact(A)10ctttatgagccttcgactaagtcagaaaaatgaaactctgtcaaaacctggagcacta(T)10	182	547	728
i2_HQ_PARFLO_c12507/f2p5/2421	1	c	(AG)8gagcgctgctctcaccagagaaagagg(GA)12	67	22	88
i2_HQ_PARFLO_c1927/f3p1/2282	1	p1	(A)12	12	25	36
i2_HQ_PARFLO_c12510/f4p2/2462	1	p2	(CT)16	32	28	59
i2_HQ_PARFLO_c12510/f4p2/2462	2	p1	(A)16	16	2424	2439
i2_HQ_PARFLO_c6173/f2p4/2319	1	p1	(T)11	11	203	213
i2_HQ_PARFLO_c1936/f2p2/2511	1	c*	(G)10(GA)10*	29	44	72
i1_HQ_PARFLO_c41083/f2p5/1089	1	p1	(T)16	16	947	962
i2_HQ_PARFLO_c6193/f6p0/2797	1	p3	(AAG)5	15	93	107
i2_HQ_PARFLO_c12514/f2p0/2219	1	p2	(GA)13	26	36	61
i2_HQ_PARFLO_c17562/f4p0/2739	1	p2	(CT)7	14	71	84
i1_HQ_PARFLO_c41091/f2p0/1076	1	p3	(CGG)5	15	48	62
i2_HQ_PARFLO_c12532/f2p0/2277	1	p3	(CGG)5	15	218	232
i2_HQ_PARFLO_c12532/f2p0/2277	2	p1	(A)11	11	2132	2142
i1_HQ_PARFLO_c41101/f2p0/1065	1	p3	(CGC)5	15	67	81
i1_HQ_PARFLO_c41101/f2p0/1065	2	p2	(TA)10	20	917	936
i2_HQ_PARFLO_c17565/f2p1/2820	1	p1	(T)11	11	200	210
i2_HQ_PARFLO_c6253/f2p4/2799	1	c	(A)14gag(GA)6	29	34	62
i2_HQ_PARFLO_c6253/f2p4/2799	2	p2	(AG)12	24	764	787
i2_HQ_PARFLO_c1948/f3p0/2642	1	c	(GT)10gag(GA)14	51	14	64
i2_HQ_PARFLO_c17570/f2p0/2642	1	p1	(T)10	10	2259	2268
i2_HQ_PARFLO_c1952/f6p6/2497	1	p2	(TC)7	14	2365	2378
i2_HQ_PARFLO_c1953/f9p0/2475	1	p3	(TAT)5	15	2453	2467
i2_HQ_PARFLO_c1960/f2p4/2841	1	p2	(AG)6	12	126	137
i2_HQ_PARFLO_c17576/f2p1/2166	1	c	(T)12aattatctgagttgttatccttggccttctcaattattggctattttttatctcgaatatttttaca(AT)7	93	2027	2119
i2_HQ_PARFLO_c6319/f6p3/2583	1	p3	(TAT)5	15	2564	2578
i2_HQ_PARFLO_c17578/f2p1/2511	1	p1	(T)10	10	9	18
i1_HQ_PARFLO_c45770/f53p0/1749	1	p2	(CT)6	12	55	66
i1_HQ_PARFLO_c41180/f4p0/1885	1	p2	(AG)6	12	9	20
i1_HQ_PARFLO_c41180/f4p0/1885	2	p3	(GGC)6	18	1493	1510
i1_HQ_PARFLO_c41180/f4p0/1885	3	p1	(T)11	11	1783	1793
i1_HQ_PARFLO_c45779/f6p0/1852	1	p1	(T)11	11	116	126
i2_HQ_PARFLO_c1964/f6p3/2488	1	p1	(T)13	13	11	23
i2_HQ_PARFLO_c12596/f3p2/2718	1	p2	(CT)10	20	68	87
i1_HQ_PARFLO_c41201/f2p11/1074	1	p2	(AG)8	16	148	163
i1_HQ_PARFLO_c41205/f2p0/1120	1	p1	(T)14	14	1014	1027
i2_HQ_PARFLO_c12607/f2p0/2134	1	p1	(T)15	15	2049	2063
i2_HQ_PARFLO_c6385/f3p0/2204	1	p1	(T)14	14	2069	2082
i2_HQ_PARFLO_c6396/f3p1/2360	1	p1	(T)10	10	2349	2358
i2_HQ_PARFLO_c17608/f2p1/2434	1	p1	(T)11	11	2218	2228
i2_HQ_PARFLO_c12642/f7p0/2479	1	p2	(TC)10	20	132	151
i2_HQ_PARFLO_c1992/f2p0/2316	1	p2	(CT)9	18	114	131
i2_HQ_PARFLO_c12679/f3p0/2434	1	p2	(AC)7	14	1	14
i2_HQ_PARFLO_c17625/f2p1/2843	1	p3	(AGG)5	15	386	400
i1_HQ_PARFLO_c45824/f12p0/1979	1	p1	(T)20	20	1	20
i2_HQ_PARFLO_c12697/f4p3/2527	1	p1	(T)10	10	2514	2523
i1_HQ_PARFLO_c41269/f2p5/1055	1	p2	(TC)19	38	118	155
i2_HQ_PARFLO_c2009/f16p2/2362	1	p2	(CT)8	16	45	60
i2_HQ_PARFLO_c2009/f16p2/2362	2	p1	(T)10	10	2247	2256
i2_HQ_PARFLO_c2013/f6p2/2238	1	p1	(T)12	12	2227	2238
i2_HQ_PARFLO_c12717/f2p0/2561	1	p2	(AG)12	24	2527	2550
i2_HQ_PARFLO_c6552/f2p3/2942	1	p2	(AG)8	16	122	137
i1_HQ_PARFLO_c41287/f2p0/1118	1	p3	(TGA)5	15	613	627
i2_HQ_PARFLO_c17638/f3p4/2667	1	p1	(T)12	12	2613	2624
i2_HQ_PARFLO_c2019/f3p1/2988	1	p1	(A)17	17	57	73
i2_HQ_PARFLO_c6576/f2p0/2856	1	p2	(AT)7	14	163	176
i2_HQ_PARFLO_c12802/f2p0/2356	1	p2	(TC)6	12	17	28
i2_HQ_PARFLO_c17643/f2p2/2393	1	p3	(CGC)5	15	981	995
i2_HQ_PARFLO_c2028/f2p1/2749	1	p1	(T)17	17	683	699
i2_HQ_PARFLO_c17645/f2p2/2952	1	c	(TC)8tgtcggtagaacgatcagcgcgtaaaaagacg(GA)6gtaaacatgtggtaatccagcggcgtccatct(TC)8	108	15	122
i2_HQ_PARFLO_c17645/f2p2/2952	2	p3	(AGC)6	18	712	729
i2_HQ_PARFLO_c12840/f2p10/2866	1	p2	(AG)9	18	109	126
i2_HQ_PARFLO_c12840/f2p10/2866	2	p1	(A)10	10	304	313
i2_HQ_PARFLO_c17655/f2p1/2556	1	p1	(A)11	11	2531	2541
i2_HQ_PARFLO_c6634/f2p2/2554	1	p3	(CGG)6	18	198	215
i2_HQ_PARFLO_c6634/f2p2/2554	2	p1	(T)14	14	1052	1065
i2_HQ_PARFLO_c6634/f2p2/2554	3	p2	(AT)24	48	1359	1406
i2_HQ_PARFLO_c12867/f4p9/2483	1	p2	(GA)6	12	84	95
i2_HQ_PARFLO_c2042/f3p1/2489	1	p1	(A)10	10	265	274
i2_HQ_PARFLO_c2042/f3p1/2489	2	p1	(T)15	15	441	455
i2_HQ_PARFLO_c2047/f3p0/2693	1	p2	(CT)16	32	29	60
i2_HQ_PARFLO_c12951/f2p0/2412	1	p1	(T)13	13	1	13
i2_HQ_PARFLO_c2051/f2p1/2225	1	c	(TC)10(GCTC)5	40	88	127
i2_HQ_PARFLO_c2051/f2p1/2225	2	p1	(A)13	13	932	944
i2_HQ_PARFLO_c6696/f7p2/2312	1	p3	(CAG)5	15	230	244
i2_HQ_PARFLO_c6706/f3p3/2714	1	p1	(T)19	19	2583	2601
i2_HQ_PARFLO_c6710/f2p10/2519	1	p2	(GA)10	20	22	41
i2_HQ_PARFLO_c17680/f3p0/2454	1	p3	(GAA)6	18	649	666
i2_HQ_PARFLO_c6718/f2p0/2846	1	p2	(AG)9	18	1	18
i2_HQ_PARFLO_c6755/f2p0/2714	1	p3	(CTC)5	15	198	212
i2_HQ_PARFLO_c17697/f2p0/2428	1	p1	(T)11	11	2334	2344
i2_HQ_PARFLO_c6832/f2p0/2595	1	p1	(T)10	10	1649	1658
i2_HQ_PARFLO_c13089/f3p0/2536	1	p3	(TCC)6	18	895	912
i2_HQ_PARFLO_c2067/f3p3/2726	1	p2	(CT)7	14	143	156
i2_HQ_PARFLO_c2074/f3p0/2398	1	p2	(AC)11	22	1	22
i2_HQ_PARFLO_c17710/f4p1/3000	1	p3	(AAG)5	15	1012	1026
i2_HQ_PARFLO_c17712/f2p4/2637	1	p2	(CT)9	18	2339	2356
i2_HQ_PARFLO_c2079/f2p0/2204	1	p2	(CT)9	18	27	44
i2_HQ_PARFLO_c13138/f3p9/2223	1	p2	(GA)6	12	84	95
i2_HQ_PARFLO_c2082/f7p0/2949	1	c	(CT)7taaatctcagctctgcaaagctgttcc(T)10	51	390	440
i2_HQ_PARFLO_c17719/f2p6/2759	1	p1	(A)10	10	525	534
i2_HQ_PARFLO_c17719/f2p6/2759	2	p2	(TA)20	40	1494	1533
i2_HQ_PARFLO_c6909/f3p1/2473	1	p1	(A)10	10	2446	2455
i2_HQ_PARFLO_c2090/f2p1/2243	1	p1	(T)28	28	1	28
i2_HQ_PARFLO_c17728/f3p1/2237	1	p2	(TC)12	24	22	45
i2_HQ_PARFLO_c13204/f2p2/2809	1	p1	(A)10	10	2643	2652
i2_HQ_PARFLO_c17732/f4p1/2179	1	p3	(CCG)5	15	126	140
i2_HQ_PARFLO_c17744/f3p0/2506	1	p1	(T)11	11	2435	2445
i2_HQ_PARFLO_c2113/f4p1/2589	1	p2	(GA)16	32	637	668
i2_HQ_PARFLO_c6964/f2p4/2751	1	p2	(AG)6	12	1657	1668
i2_HQ_PARFLO_c2119/f6p0/2351	1	p2	(CT)11	22	297	318
i2_HQ_PARFLO_c13242/f4p32/2588	1	p3	(CAA)5	15	849	863
i2_HQ_PARFLO_c17750/f5p0/2353	1	p2	(AG)8	16	182	197
i2_HQ_PARFLO_c13294/f2p4/2465	1	p1	(T)19	19	568	586
i2_HQ_PARFLO_c7026/f3p1/2236	1	p1	(T)14	14	2064	2077
i2_HQ_PARFLO_c7040/f2p0/2237	1	p3	(AGG)6	18	353	370
i2_HQ_PARFLO_c13295/f2p1/2171	1	p2	(GA)9	18	91	108
i1_HQ_PARFLO_c44381/f30p0/1487	1	p2	(CT)11	22	24	45
i2_HQ_PARFLO_c7079/f2p0/2979	1	p3	(GGA)9	27	619	645
i2_HQ_PARFLO_c7079/f2p0/2979	2	p1	(A)11	11	2845	2855
i2_HQ_PARFLO_c17762/f3p1/2274	1	p2	(AG)6	12	49	60
i2_HQ_PARFLO_c17762/f3p1/2274	2	p1	(T)10	10	475	484
i2_HQ_PARFLO_c17762/f3p1/2274	3	p2	(AG)8	16	731	746
i2_HQ_PARFLO_c2135/f2p3/2477	1	p2	(AG)7	14	70	83
i2_HQ_PARFLO_c13317/f2p1/2365	1	p1	(T)11	11	1694	1704
i2_HQ_PARFLO_c7090/f2p5/2078	1	p2	(TC)16	32	27	58
i2_HQ_PARFLO_c13339/f2p1/2582	1	p1	(T)10	10	2438	2447
i2_HQ_PARFLO_c2142/f9p2/2526	1	p1	(A)12	12	2386	2397
i2_HQ_PARFLO_c17767/f2p1/2284	1	p1	(T)10	10	2159	2168
i1_HQ_PARFLO_c44393/f13p0/1286	1	p3	(ATG)9	27	1004	1030
i2_HQ_PARFLO_c2147/f3p0/2668	1	p1	(T)11	11	2498	2508
i2_HQ_PARFLO_c7127/f3p1/2596	1	c	(T)10caaatgtgtgttgactaaaacgtatgttcatatatgattatacacatgtatacaaaatatacatatattatg(A)24	106	2476	2581
i2_HQ_PARFLO_c7132/f4p1/2364	1	p1	(T)12	12	48	59
i2_HQ_PARFLO_c2150/f9p0/2217	1	p3	(TGA)5	15	818	832
i2_HQ_PARFLO_c13372/f5p2/2485	1	p1	(T)10	10	2399	2408
i1_HQ_PARFLO_c44399/f17p0/1814	1	p1	(T)11	11	31	41
i2_HQ_PARFLO_c7144/f4p5/2489	1	p1	(A)10	10	2232	2241
i2_HQ_PARFLO_c13387/f5p7/2924	1	p2	(GA)12	24	1	24
i2_HQ_PARFLO_c2157/f2p6/2729	1	c	(T)12gaagtgatggaaggaagatcattagggtatgcctttgctgcaacctgcattagatccttggttcatcattcatgaatgtc(AG)12	116	2372	2487
i1_HQ_PARFLO_c44412/f8p0/1557	1	p1	(T)14	14	1462	1475
i2_HQ_PARFLO_c13460/f3p0/2888	1	p3	(GAG)5	15	649	663
i2_HQ_PARFLO_c7207/f2p0/2108	1	p5	(CCCTC)7	35	2	36
i1_HQ_PARFLO_c44415/f14p0/1519	1	p1	(T)11	11	130	140
i2_HQ_PARFLO_c7223/f3p0/2909	1	p3	(CGG)6	18	75	92
i2_HQ_PARFLO_c17801/f2p3/2973	1	p2	(AG)6	12	65	76
i2_HQ_PARFLO_c17803/f3p2/2920	1	p1	(T)11	11	2844	2854
i2_HQ_PARFLO_c7254/f2p0/2410	1	p1	(T)10	10	6	15
i2_HQ_PARFLO_c7254/f2p0/2410	2	p2	(CT)9	18	221	238
i2_HQ_PARFLO_c7297/f5p0/2236	1	p1	(A)12	12	384	395
i2_HQ_PARFLO_c7305/f2p1/2159	1	p2	(TA)10	20	25	44
i2_HQ_PARFLO_c13485/f6p1/2192	1	p2	(CT)7	14	73	86
i1_HQ_PARFLO_c44424/f6p1/1765	1	p2	(AG)6	12	154	165
i2_HQ_PARFLO_c2183/f2p8/2856	1	p2	(TG)6	12	30	41
i2_HQ_PARFLO_c2185/f5p1/2344	1	p3	(CAG)7	21	1424	1444
i2_HQ_PARFLO_c13513/f2p1/2347	1	p2	(CT)10	20	91	110
i2_HQ_PARFLO_c13513/f2p1/2347	2	p1	(T)10	10	2142	2151
i2_HQ_PARFLO_c2186/f6p0/2248	1	p1	(T)10	10	2096	2105
i1_HQ_PARFLO_c44429/f12p0/1419	1	p3	(TGC)5	15	880	894
i2_HQ_PARFLO_c2188/f9p0/2791	1	p2	(TC)7	14	10	23
i2_HQ_PARFLO_c17823/f3p0/2366	1	p1	(T)14	14	2314	2327
i1_HQ_PARFLO_c44434/f12p0/1869	1	p2	(CT)8	16	23	38
i1_HQ_PARFLO_c44434/f12p0/1869	2	p3	(AGC)5	15	680	694
i1_HQ_PARFLO_c44434/f12p0/1869	3	p1	(T)13	13	1718	1730
i2_HQ_PARFLO_c7359/f3p7/2759	1	p3	(CTC)12	36	43	78
i2_HQ_PARFLO_c7359/f3p7/2759	2	p1	(A)22	22	1934	1955
i2_HQ_PARFLO_c2196/f2p0/2112	1	p3	(GCC)6	18	46	63
i2_HQ_PARFLO_c17828/f4p0/2447	1	p1	(A)10	10	68	77
i1_HQ_PARFLO_c44437/f3p0/1586	1	p1	(T)11	11	1453	1463
i2_HQ_PARFLO_c13546/f4p2/2174	1	p3	(CCG)5	15	1594	1608
i2_HQ_PARFLO_c2208/f6p2/2754	1	p1	(A)17	17	25	41
i2_HQ_PARFLO_c7403/f2p1/2096	1	p2	(CT)7	14	30	43
i2_HQ_PARFLO_c17834/f3p3/2770	1	p2	(AG)9	18	1	18
i1_HQ_PARFLO_c44449/f20p0/1941	1	p2	(AT)6	12	9	20
i2_HQ_PARFLO_c17836/f4p16/2335	1	p1	(T)11	11	152	162
i2_HQ_PARFLO_c17836/f4p16/2335	2	p2	(CT)6	12	1748	1759
i2_HQ_PARFLO_c13615/f4p3/2313	1	p3	(CGC)5	15	185	199
i2_HQ_PARFLO_c13620/f2p2/2354	1	p2	(CT)6	12	938	949
i1_HQ_PARFLO_c44459/f5p2/1792	1	p3	(TGC)5	15	747	761
i2_HQ_PARFLO_c17844/f6p0/2549	1	p3	(GAA)5	15	513	527
i2_HQ_PARFLO_c2228/f4p0/2989	1	p3	(GGA)10	30	522	551
i2_HQ_PARFLO_c2228/f4p0/2989	2	p1	(A)11	11	2748	2758
i2_HQ_PARFLO_c2228/f4p0/2989	3	p1	(T)18	18	2890	2907
i1_HQ_PARFLO_c44467/f5p0/1633	1	p2	(AG)7	14	65	78
i2_HQ_PARFLO_c7462/f2p7/2339	1	p1	(T)10	10	1028	1037
i1_HQ_PARFLO_c44468/f13p0/1973	1	p1	(A)17	17	1696	1712
i2_HQ_PARFLO_c13685/f2p0/2248	1	p1	(T)11	11	1753	1763
i2_HQ_PARFLO_c13691/f2p1/2532	1	p2	(CT)10	20	399	418
i2_HQ_PARFLO_c13691/f2p1/2532	2	p1	(T)15	15	2381	2395
i2_HQ_PARFLO_c2255/f5p1/2957	1	p1	(T)10	10	1202	1211
i2_HQ_PARFLO_c17857/f2p1/2994	1	p1	(T)14	14	2781	2794
i2_HQ_PARFLO_c7506/f6p6/2925	1	p2	(TC)6	12	77	88
i2_HQ_PARFLO_c13713/f2p0/2764	1	p2	(AT)25	50	770	819
i2_HQ_PARFLO_c13713/f2p0/2764	2	p1	(A)10	10	2660	2669
i2_HQ_PARFLO_c17859/f5p2/2609	1	p3	(CGC)6	18	1908	1925
i2_HQ_PARFLO_c17862/f2p3/2387	1	p2	(CT)12	24	67	90
i1_HQ_PARFLO_c44477/f3p0/1947	1	p2	(AG)9	18	133	150
i1_HQ_PARFLO_c47371/f2p0/1223	1	p2	(CT)11	22	11	32
i2_HQ_PARFLO_c13731/f2p2/2271	1	p2	(CT)6	12	14	25
i2_HQ_PARFLO_c2269/f7p0/2956	1	p2	(GA)7	14	8	21
i2_HQ_PARFLO_c2269/f7p0/2956	2	p2	(TC)6	12	135	146
i1_HQ_PARFLO_c44481/f10p22/1900	1	p2	(CT)7	14	14	27
i2_HQ_PARFLO_c2272/f3p0/2125	1	p2	(GA)9	18	44	61
i2_HQ_PARFLO_c2274/f6p0/2188	1	p1	(T)11	11	2078	2088
i2_HQ_PARFLO_c7598/f2p1/2688	1	p2	(GA)9	18	19	36
i2_HQ_PARFLO_c2281/f3p0/2325	1	p3	(TGA)5	15	1337	1351
i2_HQ_PARFLO_c17883/f2p126/2537	1	p2	(AG)6	12	113	124
i2_HQ_PARFLO_c2287/f2p8/2634	1	p1	(C)14	14	1155	1168
i2_HQ_PARFLO_c17886/f4p0/2366	1	p2	(GA)11	22	69	90
i2_HQ_PARFLO_c13771/f3p1/2808	1	p2	(TC)7	14	50	63
i1_HQ_PARFLO_c44499/f10p4/1920	1	p2	(AG)10	20	92	111
i1_HQ_PARFLO_c44500/f3p0/1599	1	p1	(T)10	10	1423	1432
i2_HQ_PARFLO_c17888/f3p0/2424	1	p2	(TC)6	12	36	47
i2_HQ_PARFLO_c17891/f5p1/2147	1	c	(CT)6gcggcacttgtcagttccttctacaatcgtcatca(T)10	57	51	107
i1_HQ_PARFLO_c44504/f6p9/1880	1	p2	(AG)9	18	94	111
i2_HQ_PARFLO_c17895/f4p0/2172	1	p1	(A)10	10	2040	2049
i2_HQ_PARFLO_c7687/f8p1/2385	1	p2	(CT)8	16	83	98
i2_HQ_PARFLO_c17898/f4p0/2798	1	p2	(CT)7	14	46	59
i2_HQ_PARFLO_c7697/f2p0/2390	1	c	(TA)9tg(TA)8tg(TA)9	56	1388	1443
i2_HQ_PARFLO_c7697/f2p0/2390	2	p1	(T)10	10	2309	2318
i2_HQ_PARFLO_c2308/f2p2/2417	1	p1	(T)10	10	294	303
i2_HQ_PARFLO_c2311/f2p0/2439	1	p1	(A)12	12	1358	1369
i2_HQ_PARFLO_c2311/f2p0/2439	2	p1	(A)10	10	2421	2430
i2_HQ_PARFLO_c2313/f8p0/2568	1	p4	(GTGC)5	20	32	51
i2_HQ_PARFLO_c13871/f10p1/2529	1	p1	(T)10	10	2440	2449
i2_HQ_PARFLO_c25185/f3p29/2560	1	p2	(GA)8	16	33	48
i2_HQ_PARFLO_c7736/f2p4/2835	1	p1	(T)11	11	1199	1209
i2_HQ_PARFLO_c25197/f2p3/2413	1	p3	(TTC)5	15	486	500
i2_HQ_PARFLO_c13890/f2p4/2680	1	p1	(A)20	20	2411	2430
i2_HQ_PARFLO_c13899/f2p0/2820	1	p3	(AGA)5	15	1138	1152
i2_HQ_PARFLO_c13941/f6p0/2957	1	p3	(GAG)5	15	103	117
i2_HQ_PARFLO_c13951/f3p0/2918	1	p2	(TC)7	14	156	169
i2_HQ_PARFLO_c25260/f2p0/2524	1	p2	(AG)20	40	82	121
i2_HQ_PARFLO_c2325/f3p3/2568	1	p1	(C)22	22	2188	2209
i2_HQ_PARFLO_c2328/f4p2/2733	1	p3	(CCA)6	18	225	242
i2_HQ_PARFLO_c2336/f6p0/2247	1	p1	(T)11	11	2122	2132
i2_HQ_PARFLO_c13994/f2p0/2287	1	c	(CT)6aggttgctttcagatctccctc(CT)9	52	12	63
i2_HQ_PARFLO_c13994/f2p0/2287	2	p3	(CAG)5	15	1021	1035
i2_HQ_PARFLO_c13994/f2p0/2287	3	p1	(A)10	10	1814	1823
i2_HQ_PARFLO_c25338/f2p0/2937	1	p3	(GAA)8	24	2525	2548
i2_HQ_PARFLO_c25338/f2p0/2937	2	p3	(TGA)7	21	2707	2727
i2_HQ_PARFLO_c2353/f4p2/2950	1	p1	(T)11	11	114	124
i2_HQ_PARFLO_c14070/f2p0/2281	1	p3	(TCC)6	18	180	197
i2_HQ_PARFLO_c14071/f2p1/2765	1	p1	(T)10	10	1047	1056
i2_HQ_PARFLO_c25348/f2p0/2701	1	p1	(C)16	16	97	112
i2_HQ_PARFLO_c35520/f2p11/2858	1	p2	(AG)6	12	1567	1578
i2_HQ_PARFLO_c35520/f2p11/2858	2	p2	(AT)6	12	2437	2448
i2_HQ_PARFLO_c25378/f2p0/2273	1	p3	(CTC)9	27	73	99
i2_HQ_PARFLO_c7766/f2p3/2995	1	c	(T)10cgctctccaaaaacttctcctcttgctc(T)12	50	1896	1945
i2_HQ_PARFLO_c2361/f3p0/2346	1	p3	(TCC)7	21	94	114
i2_HQ_PARFLO_c2361/f3p0/2346	2	p3	(CCG)5	15	427	441
i2_HQ_PARFLO_c7777/f2p0/2247	1	p1	(T)10	10	2127	2136
i2_HQ_PARFLO_c18099/f3p2/2163	1	p2	(GA)7	14	72	85
i2_HQ_PARFLO_c14124/f2p0/2936	1	p2	(CT)7	14	197	210
i2_HQ_PARFLO_c35680/f2p3/2473	1	p3	(GGC)10	30	2205	2234
i2_HQ_PARFLO_c25466/f2p0/2953	1	c	(CT)6a(TC)6	25	2	26
i2_HQ_PARFLO_c18145/f2p1/2191	1	p1	(A)10	10	1977	1986
i2_HQ_PARFLO_c18177/f3p2/2536	1	c	(TA)7aatata(AT)17	54	769	822
i2_HQ_PARFLO_c18177/f3p2/2536	2	p1	(T)11	11	1252	1262
i2_HQ_PARFLO_c2396/f7p0/2605	1	p2	(CT)12	24	8	31
i2_HQ_PARFLO_c25606/f4p4/2664	1	p2	(AG)6	12	126	137
i2_HQ_PARFLO_c2406/f5p3/2266	1	p1	(T)10	10	333	342
i2_HQ_PARFLO_c7919/f2p0/2303	1	p2	(TC)9	18	245	262
i2_HQ_PARFLO_c7919/f2p0/2303	2	c	(T)11aggatcggaccg(T)15	38	463	500
i2_HQ_PARFLO_c14555/f6p0/2124	1	p1	(T)11	11	1914	1924
i2_HQ_PARFLO_c25623/f2p0/2432	1	p2	(CT)8	16	73	88
i2_HQ_PARFLO_c14590/f3p1/2185	1	p2	(CT)8	16	2	17
i2_HQ_PARFLO_c14590/f3p1/2185	2	p1	(A)13	13	2124	2136
i2_HQ_PARFLO_c2410/f3p0/2690	1	p3	(TGA)5	15	1802	1816
i2_HQ_PARFLO_c2415/f2p0/2675	1	p1	(T)11	11	36	46
i2_HQ_PARFLO_c18295/f3p2/2412	1	p1	(T)13	13	210	222
i2_HQ_PARFLO_c25651/f2p2/2543	1	p1	(A)14	14	4	17
i2_HQ_PARFLO_c2423/f12p3/2587	1	p2	(CT)7	14	6	19
i2_HQ_PARFLO_c18313/f3p5/2096	1	p2	(AG)9	18	94	111
i2_HQ_PARFLO_c7955/f11p1/2998	1	p3	(TCT)6	18	87	104
i2_HQ_PARFLO_c18341/f2p0/2292	1	p2	(CT)10	20	9	28
i2_HQ_PARFLO_c2435/f7p4/2872	1	c	(A)15gagg(GA)6	31	32	62
i2_HQ_PARFLO_c2435/f7p4/2872	2	p2	(AG)14	28	764	791
i2_HQ_PARFLO_c8028/f3p0/2505	1	p2	(TC)19	38	2320	2357
i2_HQ_PARFLO_c2437/f5p2/2631	1	p1	(T)11	11	2619	2629
i2_HQ_PARFLO_c8040/f2p4/2884	1	p3	(ATG)6	18	2360	2377
i2_HQ_PARFLO_c36274/f2p1/2712	1	p2	(TC)19	38	37	74
i2_HQ_PARFLO_c25807/f2p5/2780	1	c	(CT)6gtctctttcttcct(GC)7	40	40	79
i2_HQ_PARFLO_c25807/f2p5/2780	2	p1	(A)90	90	2690	2779
i2_HQ_PARFLO_c2442/f7p1/2533	1	p2	(TC)14	28	143	170
i2_HQ_PARFLO_c8056/f3p4/2461	1	p3	(AAG)5	15	137	151
i2_HQ_PARFLO_c18416/f3p2/2418	1	p2	(TC)8	16	63	78
i2_HQ_PARFLO_c2454/f2p1/2590	1	p1	(T)11	11	1891	1901
i2_HQ_PARFLO_c2454/f2p1/2590	2	p1	(T)10	10	2524	2533
i2_HQ_PARFLO_c18439/f2p0/2593	1	p2	(CT)7	14	146	159
i2_HQ_PARFLO_c8133/f5p1/2689	1	p2	(AG)11	22	49	70
i2_HQ_PARFLO_c8137/f3p0/2238	1	p2	(CT)12	24	53	76
i2_HQ_PARFLO_c15869/f18p1/2153	1	c	(CT)6cccactctctcgctctctccgtctctctctctatcgga(GT)8	66	107	172
i2_HQ_PARFLO_c2471/f5p0/2173	1	p1	(T)10	10	200	209
i2_HQ_PARFLO_c15882/f19p1/2482	1	c	(CT)12cccgctctcttggcgtggagcttcgctgttcttgttcatggtagagaaat(AG)9	92	13	104
i2_HQ_PARFLO_c18471/f4p4/2322	1	p2	(TC)6	12	252	263
i2_HQ_PARFLO_c18471/f4p4/2322	2	p2	(CT)6	12	411	422
i2_HQ_PARFLO_c25910/f4p14/2607	1	p1	(T)11	11	618	628
i2_HQ_PARFLO_c36451/f2p5/2508	1	c	(TC)8t(TC)9	35	13	47
i2_HQ_PARFLO_c36451/f2p5/2508	2	p1	(A)11	11	2084	2094
i2_HQ_PARFLO_c25958/f2p15/2309	1	p1	(T)10	10	866	875
i2_HQ_PARFLO_c25958/f2p15/2309	2	p1	(A)10	10	1303	1312
i2_HQ_PARFLO_c2483/f4p7/2719	1	p3	(CGC)5	15	53	67
i2_HQ_PARFLO_c8195/f2p5/2577	1	p2	(CT)6	12	41	52
i2_HQ_PARFLO_c15974/f13p0/2645	1	p2	(GA)13	26	145	170
i2_HQ_PARFLO_c25961/f3p1/2249	1	p3	(GCC)6	18	210	227
i2_HQ_PARFLO_c8207/f4p29/2431	1	p1	(T)10	10	502	511
i2_HQ_PARFLO_c18571/f2p1/2404	1	p1	(A)10	10	46	55
i2_HQ_PARFLO_c15979/f6p2/2431	1	p1	(A)10	10	195	204
i2_HQ_PARFLO_c2503/f2p10/2439	1	p1	(T)10	10	2256	2265
i2_HQ_PARFLO_c36574/f2p1/2340	1	p1	(T)10	10	2264	2273
i2_HQ_PARFLO_c26022/f2p0/2629	1	p1	(T)13	13	2525	2537
i2_HQ_PARFLO_c18664/f2p0/2306	1	p2	(TC)9	18	17	34
i2_HQ_PARFLO_c16036/f7p1/2132	1	p2	(GA)8	16	1	16
i2_HQ_PARFLO_c2516/f2p10/2835	1	p1	(T)10	10	933	942
i2_HQ_PARFLO_c36646/f3p1/2811	1	p1	(A)12	12	2708	2719
i2_HQ_PARFLO_c8347/f2p2/2289	1	p1	(T)26	26	1	26
i2_HQ_PARFLO_c8347/f2p2/2289	2	p2	(CT)8	16	2161	2176
i2_HQ_PARFLO_c26076/f2p0/2238	1	p1	(A)10	10	1198	1207
i2_HQ_PARFLO_c36708/f3p0/2688	1	c*	(C)10(CT)8*	25	29	53
i2_HQ_PARFLO_c18729/f2p68/2552	1	p2	(CT)11	22	4	25
i2_HQ_PARFLO_c36768/f2p1/2600	1	p2	(GA)16	32	544	575
i2_HQ_PARFLO_c18738/f2p0/2517	1	p2	(CT)8	16	20	35
i2_HQ_PARFLO_c2533/f3p1/2657	1	p1	(T)10	10	847	856
i2_HQ_PARFLO_c8422/f5p1/2237	1	p3	(GCC)6	18	241	258
i2_HQ_PARFLO_c8432/f2p1/2439	1	p1	(A)10	10	2293	2302
i2_HQ_PARFLO_c8439/f6p0/2282	1	p2	(CT)7	14	83	96
i2_HQ_PARFLO_c18797/f2p1/2862	1	c	(TC)7gctcgccttgtgagctgatcgtacgag(TC)7	55	66	120
i2_HQ_PARFLO_c2541/f4p1/2211	1	p1	(A)15	15	5	19
i2_HQ_PARFLO_c2541/f4p1/2211	2	p2	(AG)9	18	121	138
i2_HQ_PARFLO_c36871/f2p0/2686	1	p2	(AG)15	30	2	31
i2_HQ_PARFLO_c26171/f3p0/2445	1	p3	(CTT)5	15	765	779
i2_HQ_PARFLO_c8467/f2p2/2883	1	p2	(CT)10	20	274	293
i2_HQ_PARFLO_c8467/f2p2/2883	2	p3	(TTA)5	15	1861	1875
i2_HQ_PARFLO_c16137/f4p2/2606	1	p2	(GA)10	20	57	76
i2_HQ_PARFLO_c36916/f2p1/2364	1	p2	(GA)6	12	4	15
i2_HQ_PARFLO_c18844/f2p1/2853	1	p3	(TCC)5	15	379	393
i2_HQ_PARFLO_c18844/f2p1/2853	2	p3	(ATC)6	18	1843	1860
i2_HQ_PARFLO_c8503/f2p0/2198	1	p1	(A)10	10	44	53
i2_HQ_PARFLO_c8503/f2p0/2198	2	p3	(CTC)6	18	297	314
i2_HQ_PARFLO_c2559/f2p24/2726	1	p1	(T)10	10	2282	2291
i2_HQ_PARFLO_c2564/f3p3/2953	1	p2	(TC)6	12	2856	2867
i2_HQ_PARFLO_c8541/f2p1/2156	1	p2	(AT)6	12	388	399
i2_HQ_PARFLO_c18886/f2p1/2756	1	c	(GA)7a(AG)8	31	34	64
i2_HQ_PARFLO_c2567/f2p3/2242	1	p1	(A)11	11	325	335
i2_HQ_PARFLO_c2567/f2p3/2242	2	p1	(A)42	42	2200	2241
i2_HQ_PARFLO_c2568/f2p1/2402	1	p2	(TC)10	20	1427	1446
i2_HQ_PARFLO_c36960/f2p11/3148	1	p3	(ATG)6	18	2980	2997
i2_HQ_PARFLO_c8551/f2p2/2565	1	p2	(AT)12	24	2051	2074
i2_HQ_PARFLO_c8592/f3p3/2774	1	p2	(CT)7	14	84	97
i2_HQ_PARFLO_c2570/f3p153/2677	1	c	(A)10tg(A)10gaaataaaaagagac(A)12caaaaaaacccaaatcctctcattctctctccacttccatgagatgggatatattatgtctcg(A)11	123	72	194
i2_HQ_PARFLO_c2570/f3p153/2677	2	p2	(AG)10	20	521	540
i2_HQ_PARFLO_c16261/f4p4/2222	1	p1	(A)10	10	842	851
i2_HQ_PARFLO_c2581/f4p2/2268	1	p1	(T)10	10	2062	2071
i2_HQ_PARFLO_c26403/f2p3/1530	1	p1	(A)11	11	161	171
i2_HQ_PARFLO_c19002/f2p0/2526	1	p1	(T)18	18	2348	2365
i2_HQ_PARFLO_c26427/f2p0/2168	1	p1	(A)11	11	2138	2148
i2_HQ_PARFLO_c26442/f2p2/2149	1	p1	(T)10	10	1974	1983
i2_HQ_PARFLO_c16275/f6p1/2182	1	p2	(TC)14	28	131	158
i2_HQ_PARFLO_c2592/f4p2/2492	1	c	(A)11t(A)17tattat(A)25	60	230	289
i2_HQ_PARFLO_c16301/f3p1/2086	1	p2	(TC)8	16	2027	2042
i2_HQ_PARFLO_c16328/f2p1/2100	1	p1	(T)10	10	1949	1958
i2_HQ_PARFLO_c16330/f8p1/2186	1	p2	(AG)12	24	60	83
i2_HQ_PARFLO_c8702/f3p3/2435	1	p1	(T)11	11	2365	2375
i2_HQ_PARFLO_c26583/f4p0/2537	1	p2	(TA)13	26	2407	2432
i2_HQ_PARFLO_c8749/f2p1/2096	1	p3	(GCC)6	18	165	182
i2_HQ_PARFLO_c8794/f3p20/2339	1	p1	(T)10	10	2325	2334
i2_HQ_PARFLO_c2624/f3p1/2310	1	p2	(TA)8	16	2241	2256
i2_HQ_PARFLO_c2630/f2p2/2133	1	c	(T)10cgctcgatcacgacttc(CT)6	39	14	52
i2_HQ_PARFLO_c26702/f3p0/2720	1	p1	(A)11	11	94	104
i2_HQ_PARFLO_c2635/f2p1/2329	1	p2	(AG)9	18	43	60
i2_HQ_PARFLO_c8896/f4p1/2379	1	p2	(GA)8	16	69	84
i2_HQ_PARFLO_c2643/f8p0/2234	1	p3	(TTC)5	15	229	243
i2_HQ_PARFLO_c37459/f3p0/2271	1	c	(GA)7(AG)13	40	44	83
i2_HQ_PARFLO_c2649/f5p4/2522	1	p3	(GCG)7	21	127	147
i2_HQ_PARFLO_c9014/f2p3/2910	1	p1	(T)11	11	2826	2836
i2_HQ_PARFLO_c2659/f7p0/2256	1	p2	(AG)16	32	160	191
i2_HQ_PARFLO_c37591/f2p4/2575	1	p2	(GA)22	44	77	120
i2_HQ_PARFLO_c9029/f2p1/2663	1	p1	(T)10	10	2514	2523
i2_HQ_PARFLO_c9039/f2p1/2500	1	p3	(CCT)6	18	99	116
i2_HQ_PARFLO_c9039/f2p1/2500	2	p1	(T)13	13	2121	2133
i2_HQ_PARFLO_c2665/f6p0/2334	1	p1	(A)11	11	1709	1719
i2_HQ_PARFLO_c37677/f2p3/2590	1	p3	(CCA)6	18	251	268
i2_HQ_PARFLO_c37677/f2p3/2590	2	p1	(T)10	10	2470	2479
i2_HQ_PARFLO_c2668/f2p1/2387	1	p1	(A)11	11	942	952
i2_HQ_PARFLO_c9070/f2p0/2307	1	p2	(CT)12	24	67	90
i2_HQ_PARFLO_c9070/f2p0/2307	2	p2	(CT)10	20	1675	1694
i2_HQ_PARFLO_c9070/f2p0/2307	3	p1	(A)11	11	1838	1848
i2_HQ_PARFLO_c9070/f2p0/2307	4	p2	(TA)6	12	1976	1987
i2_HQ_PARFLO_c37752/f3p0/2761	1	p1	(T)15	15	7	21
i2_HQ_PARFLO_c2678/f4p1/2224	1	p1	(A)10	10	2184	2193
i2_HQ_PARFLO_c9087/f2p1/2855	1	p2	(GA)7	14	92	105
i2_HQ_PARFLO_c19425/f2p4/2397	1	c	(TA)6(AT)10aagtataattctatac(TA)6	60	258	317
i2_HQ_PARFLO_c19425/f2p4/2397	2	c*	(TA)8attataattatataatatataattataattaaaat(A)10(AT)6*aattaaatataattaaaat(A)11tatatataaatattaaataaaatataatataaattataaatataaataaataga(AT)6ttaa(AT)6	184	463	646
i2_HQ_PARFLO_c19425/f2p4/2397	3	p2	(AT)18	36	1421	1456
i2_HQ_PARFLO_c19425/f2p4/2397	4	c	(T)11c(T)10actttttatacattatagaatatagggaacgggaaggaggccaaaactcatgtt(A)19	95	1840	1934
i2_HQ_PARFLO_c19425/f2p4/2397	5	p1	(A)10	10	2349	2358
i2_HQ_PARFLO_c9153/f7p2/2861	1	p3	(AAT)7	21	322	342
i2_HQ_PARFLO_c2699/f5p0/2924	1	p2	(TC)14	28	50	77
i2_HQ_PARFLO_c2700/f5p3/2215	1	p1	(T)14	14	2166	2179
i2_HQ_PARFLO_c16847/f9p3/2213	1	p2	(GA)7	14	198	211
i2_HQ_PARFLO_c19506/f2p0/2148	1	p2	(CT)7	14	19	32
i2_HQ_PARFLO_c9206/f8p0/2657	1	p1	(T)10	10	2470	2479
i2_HQ_PARFLO_c2704/f5p2/2687	1	p1	(T)14	14	2269	2282
i2_HQ_PARFLO_c37997/f2p2/2657	1	c	(AT)6gcatatatatattatgt(TG)10	49	1491	1539
i2_HQ_PARFLO_c9214/f3p3/2255	1	p1	(A)11	11	77	87
i2_HQ_PARFLO_c38018/f2p0/2194	1	c	(GA)14agaggagaggagagatgagaggagagat(GGC)8	80	6	85
i2_HQ_PARFLO_c9226/f4p2/2900	1	p1	(T)14	14	240	253
i2_HQ_PARFLO_c2719/f2p5/2740	1	p2	(GA)6	12	2323	2334
i2_HQ_PARFLO_c2731/f2p6/2310	1	p1	(A)12	12	40	51
i2_HQ_PARFLO_c9319/f2p0/2997	1	p2	(CT)6	12	59	70
i2_HQ_PARFLO_c9319/f2p0/2997	2	p1	(T)16	16	2846	2861
i2_HQ_PARFLO_c27217/f3p0/2804	1	c	(TC)11cacagaaacgatccgatcacatcttctcgtgaactcccccaataatcctccggtaaccctagctaccga(TC)7	105	6	110
i2_HQ_PARFLO_c9327/f3p1/2499	1	p2	(GA)7	14	5	18
i2_HQ_PARFLO_c19671/f4p1/2346	1	p2	(GA)8	16	216	231
i2_HQ_PARFLO_c17000/f6p2/2806	1	p1	(A)19	19	2726	2744
i2_HQ_PARFLO_c9338/f4p0/2310	1	p2	(TC)10	20	2090	2109
i2_HQ_PARFLO_c9344/f4p1/2515	1	p2	(AG)7	14	31	44
i2_HQ_PARFLO_c9344/f4p1/2515	2	c	(TC)7tttctctctatcgagaagaaaagaggtggaaagtaacggagcaagcaacaaaagtgatgcttattt(TC)8	96	1700	1795
i2_HQ_PARFLO_c38371/f2p3/3189	1	p4	(GCGA)5	20	13	32
i2_HQ_PARFLO_c38371/f2p3/3189	2	p1	(T)10	10	3180	3189
i2_HQ_PARFLO_c2746/f2p0/2095	1	p1	(T)13	13	2031	2043
i2_HQ_PARFLO_c19729/f2p2/2891	1	p1	(A)15	15	13	27
i2_HQ_PARFLO_c9360/f3p2/2585	1	p3	(CGC)6	18	1967	1984
i2_HQ_PARFLO_c38452/f2p1/2363	1	p1	(T)29	29	1	29
i2_HQ_PARFLO_c2757/f3p2/2748	1	p2	(GA)12	24	10	33
i2_HQ_PARFLO_c2757/f3p2/2748	2	p2	(TC)7	14	165	178
i2_HQ_PARFLO_c27292/f3p0/2157	1	p1	(T)16	16	2065	2080
i2_HQ_PARFLO_c9418/f2p1/2324	1	p2	(AT)6	12	5	16
i2_HQ_PARFLO_c50849/f3p0/2757	1	p1	(A)10	10	2540	2549
i2_HQ_PARFLO_c50851/f2p1/2066	1	p3	(GCC)6	18	200	217
i2_HQ_PARFLO_c38639/f2p6/2979	1	p2	(AG)10	20	5	24
i2_HQ_PARFLO_c50875/f3p1/2845	1	p2	(GA)8	16	128	143
i2_HQ_PARFLO_c50883/f2p1/2090	1	p2	(AG)10	20	27	46
i2_HQ_PARFLO_c19942/f2p0/2581	1	p2	(TC)8	16	82	97
i2_HQ_PARFLO_c9542/f2p0/2708	1	p2	(CT)8	16	19	34
i2_HQ_PARFLO_c9542/f2p0/2708	2	p1	(A)10	10	2476	2485
i2_HQ_PARFLO_c9547/f5p0/2276	1	p3	(TGA)5	15	1288	1302
i2_HQ_PARFLO_c38728/f2p1/2156	1	p2	(CT)11	22	286	307
i2_HQ_PARFLO_c9594/f2p0/2453	1	p1	(T)22	22	2374	2395
i2_HQ_PARFLO_c20044/f3p0/2488	1	p1	(T)10	10	1597	1606
i2_HQ_PARFLO_c9623/f2p3/2815	1	p2	(CT)7	14	177	190
i2_HQ_PARFLO_c50959/f14p5/2265	1	c	(AG)8gagcgctgctctcaccagagaaagagg(GA)12	67	5	71
i2_HQ_PARFLO_c50964/f3p1/2219	1	p1	(T)19	19	33	51
i2_HQ_PARFLO_c17184/f3p10/2617	1	p1	(A)10	10	2266	2275
i2_HQ_PARFLO_c27470/f2p4/2202	1	p1	(T)10	10	2193	2202
i2_HQ_PARFLO_c50970/f3p3/2159	1	p3	(GGC)5	15	1919	1933
i2_HQ_PARFLO_c9659/f4p3/2280	1	p3	(AGA)5	15	169	183
i2_HQ_PARFLO_c51004/f21p3/2630	1	p1	(T)20	20	2440	2459
i2_HQ_PARFLO_c9665/f3p0/2587	1	p2	(TC)8	16	224	239
i2_HQ_PARFLO_c9672/f3p2/2765	1	p1	(G)10	10	2474	2483
i2_HQ_PARFLO_c9672/f3p2/2765	2	p1	(T)10	10	2658	2667
i2_HQ_PARFLO_c17199/f3p0/2163	1	p2	(CT)6	12	81	92
i2_HQ_PARFLO_c27498/f6p1/2369	1	p2	(CT)6	12	103	114
i2_HQ_PARFLO_c27498/f6p1/2369	2	p1	(T)10	10	2162	2171
i2_HQ_PARFLO_c38960/f2p0/2620	1	p2	(AG)10	20	47	66
i2_HQ_PARFLO_c51034/f30p1/2819	1	p3	(CGG)5	15	295	309
i2_HQ_PARFLO_c51034/f30p1/2819	2	c	(T)10ctaattttttatcccctttgtc(T)11	43	2676	2718
i2_HQ_PARFLO_c17218/f4p0/2635	1	p3	(GAA)5	15	1764	1778
i2_HQ_PARFLO_c39028/f2p4/2400	1	p3	(TGA)5	15	1373	1387
i2_HQ_PARFLO_c17223/f4p0/2593	1	p2	(CT)9	18	61	78
i2_HQ_PARFLO_c9731/f3p72/2730	1	p1	(A)11	11	2199	2209
i2_HQ_PARFLO_c9731/f3p72/2730	2	p1	(A)14	14	2320	2333
i2_HQ_PARFLO_c9739/f2p1/2109	1	p1	(T)13	13	18	30
i2_HQ_PARFLO_c27607/f2p1/2485	1	p1	(A)47	47	2432	2478
i2_HQ_PARFLO_c51105/f16p3/2715	1	p1	(T)10	10	2684	2693
i2_HQ_PARFLO_c9780/f2p0/2204	1	p1	(A)10	10	2135	2144
i2_HQ_PARFLO_c9817/f2p1/2248	1	p2	(GA)6	12	1202	1213
i2_HQ_PARFLO_c20316/f3p0/2178	1	p3	(TGA)5	15	1543	1557
i2_HQ_PARFLO_c20328/f2p3/3174	1	p3	(TGA)5	15	2700	2714
i2_HQ_PARFLO_c9843/f3p0/2987	1	p1	(T)15	15	189	203
i2_HQ_PARFLO_c20347/f5p0/2461	1	p2	(AT)9	18	2437	2454
i2_HQ_PARFLO_c9890/f2p1/2406	1	p2	(CT)11	22	1612	1633
i2_HQ_PARFLO_c51178/f3p3/2108	1	p1	(T)11	11	288	298
i2_HQ_PARFLO_c51178/f3p3/2108	2	p3	(CAG)6	18	1781	1798
i2_HQ_PARFLO_c51180/f5p1/2361	1	p1	(A)11	11	95	105
i2_HQ_PARFLO_c20393/f2p1/2234	1	p1	(T)10	10	2199	2208
i2_HQ_PARFLO_c51209/f5p2/2151	1	p2	(TC)12	24	2017	2040
i2_HQ_PARFLO_c27745/f3p2/2208	1	p1	(A)10	10	646	655
i2_HQ_PARFLO_c51215/f4p2/2072	1	p3	(GCC)5	15	160	174
i2_HQ_PARFLO_c17295/f6p10/2591	1	p2	(TC)6	12	23	34
i2_HQ_PARFLO_c27847/f4p1/2266	1	c	(T)13ctgatctgaaagttgtagatgaggatgaattagttaagaagac(T)12	68	1988	2055
i2_HQ_PARFLO_c51240/f3p0/2810	1	c	(AG)6gaa(AG)14	43	11	53
i2_HQ_PARFLO_c39524/f3p0/2590	1	p3	(AAG)8	24	2364	2387
i2_HQ_PARFLO_c27897/f3p0/2461	1	p1	(A)10	10	5	14
i2_HQ_PARFLO_c27897/f3p0/2461	2	p2	(TC)6	12	217	228
i2_HQ_PARFLO_c51246/f37p4/2925	1	p2	(AG)6	12	89	100
i2_HQ_PARFLO_c39529/f2p4/2410	1	p1	(T)10	10	2322	2331
i2_HQ_PARFLO_c51256/f29p1/2128	1	p3	(GAT)5	15	1693	1707
i2_HQ_PARFLO_c51256/f29p1/2128	2	p2	(AT)13	26	1876	1901
i2_HQ_PARFLO_c51257/f24p1/2488	1	p2	(GA)6	12	5	16
i2_HQ_PARFLO_c39549/f2p1/2931	1	p1	(T)10	10	1025	1034
i2_HQ_PARFLO_c39549/f2p1/2931	2	p1	(A)10	10	2713	2722
i2_HQ_PARFLO_c51273/f12p1/2184	1	p3	(GCC)5	15	28	42
i2_HQ_PARFLO_c51274/f5p1/2237	1	p2	(TC)6	12	131	142
i2_HQ_PARFLO_c51274/f5p1/2237	2	p1	(T)16	16	1998	2013
i2_HQ_PARFLO_c65970/f2p1/2036	1	p2	(GA)9	18	66	83
i2_HQ_PARFLO_c65971/f2p0/2040	1	p1	(T)10	10	680	689
i2_HQ_PARFLO_c51295/f12p1/2088	1	p2	(AG)12	24	46	69
i2_HQ_PARFLO_c17368/f5p1/2343	1	p2	(TC)7	14	42	55
i2_HQ_PARFLO_c51313/f4p0/2072	1	p1	(A)14	14	1771	1784
i2_HQ_PARFLO_c39825/f2p10/2166	1	p1	(A)14	14	2144	2157
i2_HQ_PARFLO_c66006/f2p0/2041	1	p1	(T)10	10	1921	1930
i2_HQ_PARFLO_c28754/f3p3/2036	1	p2	(GA)8	16	1	16
i2_HQ_PARFLO_c51391/f3p2/2112	1	p1	(A)11	11	15	25
i2_HQ_PARFLO_c17405/f4p1/2438	1	p3	(AAG)5	15	976	990
i2_HQ_PARFLO_c28856/f2p2/2060	1	p2	(CT)10	20	163	182
i2_HQ_PARFLO_c51428/f27p0/2820	1	p2	(TC)17	34	116	149
i2_HQ_PARFLO_c20766/f2p3/2257	1	p1	(T)12	12	1038	1049
i2_HQ_PARFLO_c17411/f2p18/2405	1	c	(T)12gcatttcgttgtgctggtttgatttccttcgtgattgg(T)10	60	599	658
i2_HQ_PARFLO_c17411/f2p18/2405	2	p4	(TTAT)5	20	1489	1508
i2_HQ_PARFLO_c66053/f2p0/2086	1	p1	(A)21	21	1799	1819
i2_HQ_PARFLO_c28943/f2p2/2116	1	p3	(CTC)5	15	146	160
i2_HQ_PARFLO_c28943/f2p2/2116	2	p1	(T)10	10	1991	2000
i2_HQ_PARFLO_c51480/f14p1/2432	1	p2	(TC)8	16	91	106
i2_HQ_PARFLO_c20819/f3p2/2481	1	p1	(T)33	33	107	139
i2_HQ_PARFLO_c66074/f2p3/2048	1	p3	(AGA)5	15	28	42
i2_HQ_PARFLO_c28996/f2p1/2046	1	p1	(A)10	10	192	201
i2_HQ_PARFLO_c28996/f2p1/2046	2	p1	(T)10	10	358	367
i2_HQ_PARFLO_c28996/f2p1/2046	3	p1	(A)11	11	597	607
i2_HQ_PARFLO_c20909/f3p0/2134	1	c*	(CCG)5(GCCGCT)11*	77	86	162
i2_HQ_PARFLO_c66079/f2p8/2103	1	p2	(GA)11	22	27	48
i2_HQ_PARFLO_c66079/f2p8/2103	2	p1	(T)15	15	213	227
i2_HQ_PARFLO_c20933/f4p0/2893	1	c	(AG)7gctctcttcctttccacacagggccacaacaccggagggagg(GA)7	70	6	75
i2_HQ_PARFLO_c20933/f4p0/2893	2	p3	(GCA)5	15	1032	1046
i2_HQ_PARFLO_c17433/f2p1/2494	1	p2	(TC)21	42	57	98
i2_HQ_PARFLO_c17433/f2p1/2494	2	c	(T)14cttattttcg(T)10	34	2308	2341
i2_HQ_PARFLO_c29009/f2p0/2040	1	p2	(CT)9	18	43	60
i2_HQ_PARFLO_c40235/f3p1/2687	1	c	(T)25ggcgtaagctgatgtcgggaatgaggatcgatctgaacaccattgaggaa(GAG)6	93	25	117
i2_HQ_PARFLO_c29016/f2p1/2054	1	c	(GA)8ggggaaggaggaagcagtgcaaggggaggagagagagaagggagct(GA)6	74	77	150
i2_HQ_PARFLO_c17434/f3p2/2890	1	p1	(C)10	10	21	30
i2_HQ_PARFLO_c40263/f2p1/2126	1	p1	(T)28	28	2	29
i2_HQ_PARFLO_c29042/f2p1/2035	1	p2	(TC)11	22	169	190
i2_HQ_PARFLO_c20973/f3p1/2423	1	p3	(TAA)5	15	2396	2410
i2_HQ_PARFLO_c66108/f2p1/2067	1	p3	(CCT)5	15	47	61
i2_HQ_PARFLO_c66113/f2p3/2054	1	p2	(GT)7	14	1	14
i2_HQ_PARFLO_c66113/f2p3/2054	2	p1	(T)11	11	1922	1932
i2_HQ_PARFLO_c21016/f3p5/2435	1	p1	(T)28	28	1	28
i2_HQ_PARFLO_c21016/f3p5/2435	2	p1	(C)10	10	837	846
i2_HQ_PARFLO_c40482/f2p2/2495	1	p1	(A)17	17	75	91
i2_HQ_PARFLO_c21110/f2p4/2482	1	p2	(AG)7	14	1	14
i2_HQ_PARFLO_c51674/f2p3/2140	1	p2	(TC)12	24	23	46
i2_HQ_PARFLO_c17466/f2p2/2877	1	p1	(C)11	11	2261	2271
i2_HQ_PARFLO_c17467/f3p5/2746	1	p1	(T)10	10	11	20
i2_HQ_PARFLO_c17475/f2p1/2434	1	p1	(T)12	12	2193	2204
i2_HQ_PARFLO_c17476/f5p0/2860	1	p2	(GA)15	30	67	96
i2_HQ_PARFLO_c17476/f5p0/2860	2	p1	(A)12	12	2774	2785
i2_HQ_PARFLO_c21190/f2p3/2997	1	p2	(AG)6	12	1	12
i2_HQ_PARFLO_c17479/f6p0/2420	1	p2	(GA)8	16	116	131
i2_HQ_PARFLO_c17480/f2p1/1993	1	p1	(A)10	10	1238	1247
i2_HQ_PARFLO_c29981/f2p2/2673	1	p1	(T)10	10	2492	2501
i2_HQ_PARFLO_c30006/f3p0/2468	1	p2	(TA)10	20	2352	2371
i2_HQ_PARFLO_c21214/f2p9/2464	1	p3	(CGC)5	15	54	68
i2_HQ_PARFLO_c17483/f5p9/2758	1	p1	(A)10	10	1854	1863
i2_HQ_PARFLO_c51767/f2p1/2188	1	p2	(AG)10	20	2037	2056
i2_HQ_PARFLO_c21288/f2p3/2856	1	p2	(TA)8	16	1491	1506
i2_HQ_PARFLO_c51888/f4p0/2061	1	p1	(T)10	10	1963	1972
i2_HQ_PARFLO_c51927/f3p0/2648	1	p2	(TA)27	54	2455	2508
i2_HQ_PARFLO_c51952/f17p7/2149	1	p3	(GCA)5	15	1498	1512
i2_HQ_PARFLO_c40739/f2p1/2871	1	p1	(T)12	12	2733	2744
i2_HQ_PARFLO_c51968/f4p2/2799	1	p1	(A)115	115	2678	2792
i2_HQ_PARFLO_c51969/f18p0/2771	1	c	(GA)8gtatagtgttgcctcctcccttcaacttctctctccc(GA)10	73	111	183
i2_HQ_PARFLO_c21475/f2p1/2207	1	p2	(GA)6	12	99	110
i2_HQ_PARFLO_c40835/f2p1/2672	1	p2	(GA)8	16	30	45
i2_HQ_PARFLO_c17516/f2p4/2881	1	c	(A)10gagagatat(AG)8	35	23	57
i2_HQ_PARFLO_c40867/f2p1/2301	1	p3	(GAT)5	15	1636	1650
i2_HQ_PARFLO_c40867/f2p1/2301	2	p2	(AT)14	28	1819	1846
i2_HQ_PARFLO_c52059/f18p0/2961	1	p1	(T)10	10	2820	2829
i2_HQ_PARFLO_c40886/f2p0/2251	1	c	(A)10ctccttccttcgcctgcttcttgaaatggtagacagaaagccctaaatccgacatcaaaccactc(GAA)5	90	20	109
i2_HQ_PARFLO_c17522/f2p2/2764	1	p4	(GCTC)6	24	190	213
i2_HQ_PARFLO_c52106/f61p3/2446	1	p2	(TC)9	18	114	131
i2_HQ_PARFLO_c31412/f27p4/2474	1	p3	(GAA)5	15	580	594
i2_HQ_PARFLO_c31416/f12p0/2802	1	p1	(T)15	15	2787	2801
i2_HQ_PARFLO_c69145/f2p1/2787	1	p1	(A)11	11	2537	2547
i2_HQ_PARFLO_c21689/f4p0/2439	1	c	(ATT)15ttgacc(T)10	61	113	173
i2_HQ_PARFLO_c21689/f4p0/2439	2	p1	(T)18	18	408	425
i2_HQ_PARFLO_c21689/f4p0/2439	3	p2	(TA)10	20	760	779
i2_HQ_PARFLO_c31457/f19p0/2641	1	p2	(CT)6	12	166	177
i2_HQ_PARFLO_c31459/f23p2/2797	1	p2	(GA)6	12	94	105
i2_HQ_PARFLO_c21763/f3p0/2426	1	p2	(TC)11	22	11	32
i2_HQ_PARFLO_c31490/f16p3/2128	1	p1	(A)10	10	6	15
i2_HQ_PARFLO_c31497/f16p3/2670	1	p2	(GA)9	18	122	139
i2_HQ_PARFLO_c31539/f20p1/2792	1	p1	(T)16	16	2541	2556
i2_HQ_PARFLO_c31545/f23p1/2245	1	p1	(T)26	26	1	26
i2_HQ_PARFLO_c41171/f2p3/2742	1	p1	(T)10	10	455	464
i2_HQ_PARFLO_c41171/f2p3/2742	2	p2	(TA)7	14	926	939
i2_HQ_PARFLO_c31546/f20p1/2157	1	p1	(T)10	10	1955	1964
i2_HQ_PARFLO_c41226/f2p3/2273	1	p1	(T)10	10	519	528
i2_HQ_PARFLO_c41226/f2p3/2273	2	p3	(CAG)6	18	2011	2028
i2_HQ_PARFLO_c21845/f2p0/2571	1	p2	(GA)6	12	9	20
i2_HQ_PARFLO_c41249/f2p2/2967	1	p1	(T)13	13	12	24
i2_HQ_PARFLO_c21856/f2p30/2660	1	p3	(CGG)8	24	287	310
i2_HQ_PARFLO_c31570/f15p2/2802	1	c	(CT)8(TC)11	38	2676	2713
i2_HQ_PARFLO_c31604/f14p0/2196	1	c*	(CCG)7(GCCGCT)5*	47	207	253
i2_HQ_PARFLO_c31605/f9p1/2289	1	p3	(GAA)5	15	341	355
i2_HQ_PARFLO_c21888/f2p6/2781	1	p1	(A)32	32	2718	2749
i2_HQ_PARFLO_c52627/f5p1/2312	1	p2	(TC)6	12	47	58
i2_HQ_PARFLO_c72290/f11p4/2247	1	p2	(GA)10	20	4	23
i2_HQ_PARFLO_c21939/f2p1/2524	1	p3	(CCT)5	15	279	293
i2_HQ_PARFLO_c21957/f2p1/2765	1	p1	(T)11	11	319	329
i2_HQ_PARFLO_c41581/f2p0/2214	1	p2	(GA)7	14	1906	1919
i2_HQ_PARFLO_c31684/f4p7/2560	1	c	(CT)12gcccttcgcaactctcc(T)10	51	139	189
i2_HQ_PARFLO_c31684/f4p7/2560	2	c	(CT)6cacgtttccc(T)10	32	514	545
i2_HQ_PARFLO_c31684/f4p7/2560	3	p1	(T)10	10	2385	2394
i2_HQ_PARFLO_c22014/f2p2/2592	1	p2	(AG)14	28	78	105
i2_HQ_PARFLO_c31711/f21p1/2125	1	p1	(T)14	14	2048	2061
i2_HQ_PARFLO_c41648/f3p1/2595	1	p1	(A)46	46	2549	2594
i2_HQ_PARFLO_c31712/f5p0/2755	1	p1	(A)17	17	2737	2753
i2_HQ_PARFLO_c22052/f2p1/2393	1	p3	(AAG)6	18	115	132
i2_HQ_PARFLO_c31722/f5p1/2680	1	p2	(TC)6	12	181	192
i2_HQ_PARFLO_c31741/f6p0/2449	1	p2	(TA)9	18	2409	2426
i2_HQ_PARFLO_c31754/f14p0/2190	1	p3	(CCG)5	15	235	249
i2_HQ_PARFLO_c31754/f14p0/2190	2	p1	(T)11	11	1975	1985
i2_HQ_PARFLO_c22130/f4p5/2199	1	p2	(AG)9	18	1	18
i2_HQ_PARFLO_c41785/f3p0/2708	1	p2	(AG)6	12	78	89
i2_HQ_PARFLO_c22165/f2p0/2946	1	p1	(T)10	10	2885	2894
i2_HQ_PARFLO_c31779/f4p1/2803	1	p1	(A)13	13	2705	2717
i2_HQ_PARFLO_c22198/f2p0/2513	1	p2	(GA)12	24	29	52
i2_HQ_PARFLO_c72339/f3p1/2088	1	p2	(CT)8	16	88	103
i2_HQ_PARFLO_c72342/f6p1/2145	1	c	(TA)6ttaaaaaaaaaggccgtacctttggcaaccacgacctagctggacaagtacagattctttatcaccgccactccatctcatctcagagatct(GA)9	122	5	126
i2_HQ_PARFLO_c72342/f6p1/2145	2	p2	(AT)6	12	2111	2122
i2_HQ_PARFLO_c31808/f7p2/2231	1	p3	(CCG)5	15	1651	1665
i2_HQ_PARFLO_c71063/f5p3/2686	1	p2	(CT)7	14	55	68
i2_HQ_PARFLO_c22341/f2p4/2674	1	p2	(TC)7	14	18	31
i2_HQ_PARFLO_c22341/f2p4/2674	2	p1	(T)14	14	922	935
i2_HQ_PARFLO_c72356/f49p1/2268	1	p1	(T)10	10	87	96
i2_HQ_PARFLO_c52945/f3p2/2748	1	p2	(GA)7	14	14	27
i2_HQ_PARFLO_c22356/f2p0/2549	1	p3	(TCC)5	15	122	136
i2_HQ_PARFLO_c31847/f2p4/2489	1	p2	(GA)6	12	15	26
i2_HQ_PARFLO_c72363/f18p1/2661	1	p1	(T)10	10	2605	2614
i2_HQ_PARFLO_c71076/f14p2/2976	1	c	(GA)6g(GA)7	27	12	38
i2_HQ_PARFLO_c71076/f14p2/2976	2	p3	(TCT)5	15	268	282
i2_HQ_PARFLO_c71077/f10p1/2199	1	p2	(AG)6	12	34	45
i2_HQ_PARFLO_c22397/f2p10/2524	1	p3	(CGC)5	15	54	68
i2_HQ_PARFLO_c42078/f2p0/2262	1	p1	(A)10	10	2067	2076
[truncated: 51,904 more rows]
