# Supplementary material for: Color components determination and full-length comparative transcriptomic analyses reveal the potential mechanism of carotenoid synthesis during Paphiopedilum armeniacum flowering
Source: PeerJ. 2024 Feb 22;12:e16914. doi: 10.7717/peerj.16914 (PMC10894592; doi:10.7717/peerj.16914)
Supplement: Supplemental Information 1 [file peerj-12-16914-s001.zip › sup.3 Differentially expressed carotenoid synthesis genes.xlsx]

## Sheet: Sheet1
gene family	#ID	L1	L2	L3	L4	S1	S2	S3	S4	H1	H2	H3	H4	L	S	H	{nr}	{SwissProt}	{KEGG}	{KOG}	{GO}	{nt}	{pfam}
Z-ISO	i1_LQ_PARFLO_c37750	44.15	43.366	44.602	45.732	18.277	19.904	20.944	17.506	25.532	26.527	29.045	26.4	44.4625	19.1578	26.876	{ALQ56934.1; 15-cis-zeta-carotene-isomerase [Crocus ancyrensis]}	{sp|Q9SAC0|ZCIS_ARATH; 15-cis-zeta-carotene isomerase, chloroplastic OS=Arabidopsis thaliana GN=Z-ISO PE=1 SV=1}	{egu:105038852; K15744 Z-ISO zeta-carotene isomerase 5.2.1.12 ko00906; Metabolism; Metabolism of terpenoids and polyketides; Carotenoid biosynthesis}	{NA}	{GO:0006481; C-terminal protein methylation; biological_process GO:0016021; integral to membrane; cellular_component GO:0004671; protein C-terminal S-isoprenylcysteine carboxyl O-methyltransferase activity; molecular_function}	{KM399415.1; Canna indica 15-cis-zeta-carotene isomerase mRNA, partial cds}	{PF04140:Isoprenylcysteine carboxyl methyltransferase (ICMT) family }
ZEP	i0_HQ_PARFLO_c928	89.947	79.387	93.72	92.181	33.489	41.355	42.475	36.046	64.22	68.937	67.973	78.237	88.8087	38.3412	69.8417	{XP_010922882.1; PREDICTED: zeaxanthin epoxidase, chloroplastic [Elaeis guineensis]}	{NA}	{egu:105046085; - - - - -}	{NA}	{GO:0005515; protein binding; molecular_function}	{NA}	{PF00498:FHA domain}
ZEP	i1_LQ_PARFLO_c26411	7.54	3.009	4.057	6.332	0.714	1.845	4.747	0.813	1.324	1.981	1.276	1.31	5.2345	1.124	1.47275	{XP_010940259.1; PREDICTED: phytoene synthase 2, chloroplastic [Elaeis guineensis]}	{sp|Q52QW5|PSY_ONCHC; Phytoene synthase, chloroplastic OS=Oncidium hybrid cultivar GN=PSY PE=2 SV=1}	{pda:103723585; K02291 crtB 15-cis-phytoene/all-trans-phytoene synthase [EC:2.5.1.32 2.5.1.99] 2.5.1.32,2.5.1.99 ko00906; Metabolism; Metabolism of terpenoids and polyketides; Carotenoid biosynthesis}	{At5g17230; KOG1459 Squalene synthetase I Lipid transport and metabolism ;}	{GO:0009058; biosynthetic process; biological_process GO:0016740; transferase activity; molecular_function}	{AY496865.1; Oncidium cv. 'Gower Ramsey' phytoene synthase (PSY) mRNA, complete cds}	{PF00494:Squalene/phytoene synthase}
ZEP	i2_HQ_PARFLO_c35462	3.681	5.715	4.695	4.607	5.742	3.5	3.956	3.692	0.351	0.879	0.32	1.447	4.6745	3.716	0.516667	{C3VEQ2.1; RecName: Full=Zeaxanthin epoxidase, chloroplastic; Short=OgZEP; Flags: Precursor}	{sp|C3VEQ2|ZEP_ONCHC; Zeaxanthin epoxidase, chloroplastic OS=Oncidium hybrid cultivar GN=ZEP PE=2 SV=1}	{rcu:8262901; K09838 ZEP, ABA1 zeaxanthin epoxidase 1.14.15.21 ko00906; Metabolism; Metabolism of terpenoids and polyketides; Carotenoid biosynthesis}	{At5g67030; KOG2614 Kynurenine 3-monooxygenase and related flavoprotein monooxygenases CR Energy production and conversion ; General function prediction only ;}	{GO:0071949; FAD binding; molecular_function GO:0055114; oxidation-reduction process; biological_process GO:0016491; oxidoreductase activity; molecular_function}	{FJ859993.1; Oncidium Gower Ramsey zeaxanthin epoxidase (Zep) mRNA, complete cds}	{PF00070:Pyridine nucleotide-disulphide oxidoreductase PF07992:Pyridine nucleotide-disulphide oxidoreduc...
ZDS	i1_LQ_PARFLO_c21561	0.247	0.209	0.062	0.199	0.512	0.164	0.096	0.166	5.432	4.03	1.773	4.036	0.218333	0.142	4.49933	{C3VEQ0.1; RecName: Full=Zeta-carotene desaturase, chloroplastic/chromoplastic; Short=OgZDS; AltName: Full=9,9'-di-cis-zeta-carotene desaturase; AltName: Full=Carotene 7,8-desaturase; Flags: Precursor}	{sp|C3VEQ0|ZDS_ONCHC; Zeta-carotene desaturase, chloroplastic/chromoplastic OS=Oncidium hybrid cultivar GN=ZDS PE=2 SV=1}	{egu:105054948; K00514 ZDS, crtQ zeta-carotene desaturase 1.3.5.6 ko00906; Metabolism; Metabolism of terpenoids and polyketides; Carotenoid biosynthesis}	{At3g04870; KOG0029 Amine oxidase Q Secondary metabolites biosynthesis, transport and catabolism ;}	{GO:0055114; oxidation-reduction process; biological_process GO:0006631; fatty acid metabolic process; biological_process GO:0071949; FAD binding; molecular_function GO:0016491; oxidoreductase activity; molecular_function GO:0003857; 3-hydroxyacyl-CoA dehydrogenase activity; molecul...
ZDS	i2_HQ_PARFLO_c50755	1.292	1.838	2.432	2.373	8.175	6.39	8.524	7.601	22.574	21.839	22.688	23.99	2.21433	8.1	22.7727	{C3VEQ0.1; RecName: Full=Zeta-carotene desaturase, chloroplastic/chromoplastic; Short=OgZDS; AltName: Full=9,9'-di-cis-zeta-carotene desaturase; AltName: Full=Carotene 7,8-desaturase; Flags: Precursor}	{sp|C3VEQ0|ZDS_ONCHC; Zeta-carotene desaturase, chloroplastic/chromoplastic OS=Oncidium hybrid cultivar GN=ZDS PE=2 SV=1}	{nnu:104596524; K00514 ZDS, crtQ zeta-carotene desaturase 1.3.5.6 ko00906; Metabolism; Metabolism of terpenoids and polyketides; Carotenoid biosynthesis}	{At3g04870; KOG0029 Amine oxidase Q Secondary metabolites biosynthesis, transport and catabolism ;}	{GO:0003857; 3-hydroxyacyl-CoA dehydrogenase activity; molecular_function GO:0016491; oxidoreductase activity; molecular_function GO:0050151; oleate hydratase activity; molecular_function GO:0055114; oxidation-reduction process; biological_process GO:0006631; fatty acid me...
ZDS	i2_LQ_PARFLO_c23685	28.93	25.51	31.181	27.887	35.947	34.858	34.338	33.605	14.642	13.357	14.643	11.325	28.377	34.687	13.4917	{C3VEQ0.1; RecName: Full=Zeta-carotene desaturase, chloroplastic/chromoplastic; Short=OgZDS; AltName: Full=9,9'-di-cis-zeta-carotene desaturase; AltName: Full=Carotene 7,8-desaturase; Flags: Precursor}	{sp|C3VEQ0|ZDS_ONCHC; Zeta-carotene desaturase, chloroplastic/chromoplastic OS=Oncidium hybrid cultivar GN=ZDS PE=2 SV=1}	{nnu:104596524; K00514 ZDS, crtQ zeta-carotene desaturase 1.3.5.6 ko00906; Metabolism; Metabolism of terpenoids and polyketides; Carotenoid biosynthesis}	{At3g04870; KOG0029 Amine oxidase Q Secondary metabolites biosynthesis, transport and catabolism ;}	{GO:0071949; FAD binding; molecular_function GO:0055114; oxidation-reduction process; biological_process GO:0006631; fatty acid metabolic process; biological_process GO:0003857; 3-hydroxyacyl-CoA dehydrogenase activity; molecular_function GO:0016491; oxidoredu...
ZDS	i2_LQ_PARFLO_c69579	0.287	0.214	0.056	0	0.156	0.454	0.193	0.109	8.582	8.502	8.574	8.806	0.13925	0.152667	8.616	{C3VEQ0.1; RecName: Full=Zeta-carotene desaturase, chloroplastic/chromoplastic; Short=OgZDS; AltName: Full=9,9'-di-cis-zeta-carotene desaturase; AltName: Full=Carotene 7,8-desaturase; Flags: Precursor}	{sp|C3VEQ0|ZDS_ONCHC; Zeta-carotene desaturase, chloroplastic/chromoplastic OS=Oncidium hybrid cultivar GN=ZDS PE=2 SV=1}	{nnu:104596524; K00514 ZDS, crtQ zeta-carotene desaturase 1.3.5.6 ko00906; Metabolism; Metabolism of terpenoids and polyketides; Carotenoid biosynthesis}	{At3g04870; KOG0029 Amine oxidase Q Secondary metabolites biosynthesis, transport and catabolism ;}	{GO:0055114; oxidation-reduction process; biological_process GO:0006631; fatty acid metabolic process; biological_process GO:0071949; FAD binding; molecular_function GO:0016491; oxidoreductase activity; molecular_function GO:0003857; 3-hydroxyacyl-CoA dehydrogenase activity; molecular_func...
PSY	i3_LQ_PARFLO_c14684	45.797	40.412	30.739	44.457	22.715	13.513	9.018	9.859	43.287	41.375	33.902	55.197	43.5553	10.7967	43.4403	{XP_010940259.1; PREDICTED: phytoene synthase 2, chloroplastic [Elaeis guineensis]}	{sp|Q52QW5|PSY_ONCHC; Phytoene synthase, chloroplastic OS=Oncidium hybrid cultivar GN=PSY PE=2 SV=1}	{pda:103723585; K02291 crtB 15-cis-phytoene/all-trans-phytoene synthase [EC:2.5.1.32 2.5.1.99] 2.5.1.32,2.5.1.99 ko00906; Metabolism; Metabolism of terpenoids and polyketides; Carotenoid biosynthesis}	{At5g17230; KOG1459 Squalene synthetase I Lipid transport and metabolism ;}	{NA}	{NA}	{NA}
PDS	i1_LQ_PARFLO_c3151	8.197	8.555	8.992	8.435	6.573	7.141	8.905	6.917	2.816	2.51	4.155	2.357	8.54475	7.384	2.561	{ADK54935.1; phytoene desaturase [Paphiopedilum armeniacum]}	{sp|C3VEP9|PDS_ONCHC; 15-cis-phytoene desaturase, chloroplastic/chromoplastic OS=Oncidium hybrid cultivar GN=PDS PE=2 SV=1}	{mus:103973843; K02293 PDS, crtP 15-cis-phytoene desaturase 1.3.5.5 ko00906; Metabolism; Metabolism of terpenoids and polyketides; Carotenoid biosynthesis}	{At4g14210; KOG0029 Amine oxidase Q Secondary metabolites biosynthesis, transport and catabolism ;}	{GO:0016491; oxidoreductase activity; molecular_function GO:0006631; fatty acid metabolic process; biological_process GO:0055114; oxidation-reduction process; biological_process GO:0071949; FAD binding; molecular_function GO:0008033; tRNA processing; biological_process GO:0016616; oxidoreductase activity, acting on the CH-OH group of donors, NAD or NADP as acceptor; molecular_function GO:0050151;…
PDS	i2_HQ_PARFLO_c27420	0	0	0	0	0.65	0.384	0.411	0.423	3.077	4.192	2.718	2	0	0.406	2.99675	{ADK54935.1; phytoene desaturase [Paphiopedilum armeniacum]}	{sp|C3VEP9|PDS_ONCHC; 15-cis-phytoene desaturase, chloroplastic/chromoplastic OS=Oncidium hybrid cultivar GN=PDS PE=2 SV=1}	{dosa:Os03t0184000-00; K02293 PDS, crtP 15-cis-phytoene desaturase 1.3.5.5 ko00906; Metabolism; Metabolism of terpenoids and polyketides; Carotenoid biosynthesis}	{At4g14210; KOG0029 Amine oxidase Q Secondary metabolites biosynthesis, transport and catabolism ;}	{GO:0016491; oxidoreductase activity; molecular_function GO:0008033; tRNA processing; biological_process GO:0071949; FAD binding; molecular_function GO:0006631; fatty acid metabolic process; biological_process GO:0055114; oxidation-reduction process; biological_process GO:0050151; oleate hydratase activity; molecular_function GO:0016616; oxidoreductase activity, acting on the CH-OH group of donor…
PDS	i2_LQ_PARFLO_c19781	0	0	0	0	0.65	0.384	0.411	0.423	3.077	4.192	2.718	2	0	0.406	2.99675	{ADK54935.1; phytoene desaturase [Paphiopedilum armeniacum]}	{sp|C3VEP9|PDS_ONCHC; 15-cis-phytoene desaturase, chloroplastic/chromoplastic OS=Oncidium hybrid cultivar GN=PDS PE=2 SV=1}	{dosa:Os03t0184000-00; K02293 PDS, crtP 15-cis-phytoene desaturase 1.3.5.5 ko00906; Metabolism; Metabolism of terpenoids and polyketides; Carotenoid biosynthesis}	{At4g14210; KOG0029 Amine oxidase Q Secondary metabolites biosynthesis, transport and catabolism ;}	{GO:0016491; oxidoreductase activity; molecular_function GO:0008033; tRNA processing; biological_process GO:0071949; FAD binding; molecular_function GO:0006631; fatty acid metabolic process; biological_process GO:0055114; oxidation-reduction process; biological_process GO:0050151; oleate hydratase activity; molecular_function GO:0016616; oxidoreductase activity, acting on the CH-OH group of donor…
PDS	i2_LQ_PARFLO_c22221	0	0	0	0	0	0	0	0	19.444	16.197	24.709	24.2	0	0	21.1375	{ADK54935.1; phytoene desaturase [Paphiopedilum armeniacum]}	{sp|C3VEP9|PDS_ONCHC; 15-cis-phytoene desaturase, chloroplastic/chromoplastic OS=Oncidium hybrid cultivar GN=PDS PE=2 SV=1}	{mus:103973843; K02293 PDS, crtP 15-cis-phytoene desaturase 1.3.5.5 ko00906; Metabolism; Metabolism of terpenoids and polyketides; Carotenoid biosynthesis}	{At4g14210; KOG0029 Amine oxidase Q Secondary metabolites biosynthesis, transport and catabolism ;}	{GO:0051287; NAD binding; molecular_function GO:0050660; flavin adenine dinucleotide binding; molecular_function GO:0016616; oxidoreductase activity, acting on the CH-OH group of donors, NAD or NADP as acceptor; molecular_function GO:0050151; oleate hydratase activity; molecular_function GO:0006631; fatty acid metabolic process; biological_process GO:0055114; oxidation-reduction process; biologic…
PDS	i2_LQ_PARFLO_c2892	2.981	2.297	3.268	3.045	0.036	0	0	0	3.533	8.291	0.003	2.383	2.89775	0.009	3.5525	{C3VEP9.1; RecName: Full=15-cis-phytoene desaturase, chloroplastic/chromoplastic; AltName: Full=Phytoene dehydrogenase; Short=OgPDS; Flags: Precursor}	{sp|C3VEP9|PDS_ONCHC; 15-cis-phytoene desaturase, chloroplastic/chromoplastic OS=Oncidium hybrid cultivar GN=PDS PE=2 SV=1}	{dosa:Os03t0184000-00; K02293 PDS, crtP 15-cis-phytoene desaturase 1.3.5.5 ko00906; Metabolism; Metabolism of terpenoids and polyketides; Carotenoid biosynthesis}	{At4g14210; KOG0029 Amine oxidase Q Secondary metabolites biosynthesis, transport and catabolism ;}	{GO:0016491; oxidoreductase activity; molecular_function GO:0055114; oxidation-reduction process; biological_process}	{FJ859989.1; Oncidium Gower Ramsey phytoene desaturase (Pds) mRNA, complete cds}	{PF01593:Flavin containing amine oxidoreductase PF01266:FAD dependent oxidoreductase}
PDS	i2_LQ_PARFLO_c34861	2.75	2.823	3.156	3.261	0	0	0	0	0	0	0	0	2.9975	0	0	{ADK54935.1; phytoene desaturase [Paphiopedilum armeniacum]}	{sp|C3VEP9|PDS_ONCHC; 15-cis-phytoene desaturase, chloroplastic/chromoplastic OS=Oncidium hybrid cultivar GN=PDS PE=2 SV=1}	{mus:103973843; K02293 PDS, crtP 15-cis-phytoene desaturase 1.3.5.5 ko00906; Metabolism; Metabolism of terpenoids and polyketides; Carotenoid biosynthesis}	{At4g14210; KOG0029 Amine oxidase Q Secondary metabolites biosynthesis, transport and catabolism ;}	{GO:0016491; oxidoreductase activity; molecular_function GO:0008033; tRNA processing; biological_process GO:0071949; FAD binding; molecular_function GO:0055114; oxidation-reduction process; biological_process GO:0006631; fatty acid metabolic process; biological_process GO:0050151; oleate hydratase activity; molecular_function GO:0016616; oxidoreductase activity, acting on the CH-OH group of donor…
LCYE	i1_HQ_PARFLO_c11866	9.705	10.474	8.792	9.31	9.762	8.893	6.965	8.284	21.994	21.255	19.91	21.59	9.57025	8.476	21.1872	{D9IL24.1; RecName: Full=Lycopene epsilon cyclase, chloroplastic; Short=OgLCY-E; Flags: Precursor}	{sp|D9IL24|LCYE_ONCHC; Lycopene epsilon cyclase, chloroplastic OS=Oncidium hybrid cultivar GN=LCY-E PE=2 SV=1}	{egu:105057721; K06444 lcyE, crtL2 lycopene epsilon-cyclase 5.5.1.18 ko00906; Metabolism; Metabolism of terpenoids and polyketides; Carotenoid biosynthesis}	{NA}	{GO:0008033; tRNA processing; biological_process GO:0071949; FAD binding; molecular_function GO:0050660; flavin adenine dinucleotide binding; molecular_function GO:0055114; oxidation-reduction process; biological_process GO:0016491; oxidoreductase activity; molecular_function}	{XM_010940441.2; PREDICTED: Elaeis guineensis lycopene epsilon cyclase, chloroplastic (LOC105057721), transcript variant X1, mRNA}	{PF12831:FAD dependent oxidoreductase PF01494:FAD binding domain ...
LCYE	i1_LQ_PARFLO_c20262	12.646	11.504	12.228	12.782	4.054	5.385	6.274	5.26	1.793	2.068	3.554	1.217	12.29	5.24325	1.69267	{AFG19394.1; lycopene epsilon cyclase [Narcissus tazetta var. chinensis]}	{sp|D9IL24|LCYE_ONCHC; Lycopene epsilon cyclase, chloroplastic OS=Oncidium hybrid cultivar GN=LCY-E PE=2 SV=1}	{mus:103988322; K06444 lcyE, crtL2 lycopene epsilon-cyclase 5.5.1.18 ko00906; Metabolism; Metabolism of terpenoids and polyketides; Carotenoid biosynthesis}	{NA}	{GO:0016491; oxidoreductase activity; molecular_function GO:0050660; flavin adenine dinucleotide binding; molecular_function GO:0071949; FAD binding; molecular_function GO:0055114; oxidation-reduction process; biological_process GO:0008033; tRNA processing; biological_process}	{XM_010940512.2; PREDICTED: Elaeis guineensis lycopene epsilon cyclase, chloroplastic (LOC105057721), transcript variant X2, mRNA}	{PF07992:Pyridine nucleotide-disulphide oxidoreductase PF00070:Pyridine nucleotide-disulphide oxi...
CYP97C1	i3_LQ_PARFLO_c15730	7.527	7.346	6.408	8.592	3.11	2.539	2.454	1.78	3.689	2.718	3.749	3.729	7.46825	2.701	3.47125	{JAT55296.1; Carotene epsilon-monooxygenase, chloroplastic [Anthurium amnicola]}	{sp|Q6TBX7|LUT1_ARATH; Carotene epsilon-monooxygenase, chloroplastic OS=Arabidopsis thaliana GN=CYP97C1 PE=1 SV=1}	{mus:103970366; K09837 LUT1, CYP97C1 carotene epsilon-monooxygenase 1.14.99.45 ko00906; Metabolism; Metabolism of terpenoids and polyketides; Carotenoid biosynthesis}	{At3g53130; KOG0157 Cytochrome P450 CYP4/CYP19/CYP26 subfamilies QI Secondary metabolites biosynthesis, transport and catabolism ; Lipid transport and metabolism ;}	{GO:0016705; oxidoreductase activity, acting on paired donors, with incorporation or reduction of molecular oxygen; molecular_function GO:0055114; oxidation-reduction process; biological_process GO:0020037; heme binding; molecular_function GO:0005506; iron ion binding; molecular_function}	{XM_010243350.2; PREDICTED: Nelumbo n...
CYP97A3	i1_HQ_PARFLO_c17748	2.117	2.676	1.185	1.848	2.357	2.214	3.003	3.633	3.43	3.03	7.027	4.621	1.9565	2.80175	3.69367	{XP_008789534.1; PREDICTED: protein LUTEIN DEFICIENT 5, chloroplastic [Phoenix dactylifera]}	{sp|Q93VK5|LUT5_ARATH; Protein LUTEIN DEFICIENT 5, chloroplastic OS=Arabidopsis thaliana GN=CYP97A3 PE=1 SV=1}	{pda:103706996; K15747 LUT5, CYP97A3 beta-ring hydroxylase 1.14.-.- ko00906; Metabolism; Metabolism of terpenoids and polyketides; Carotenoid biosynthesis}	{At1g31800; KOG0157 Cytochrome P450 CYP4/CYP19/CYP26 subfamilies QI Secondary metabolites biosynthesis, transport and catabolism ; Lipid transport and metabolism ;}	{GO:0020037; heme binding; molecular_function GO:0005506; iron ion binding; molecular_function GO:0055114; oxidation-reduction process; biological_process GO:0016705; oxidoreductase activity, acting on paired donors, with incorporation or reduction of molecular oxygen; molecular_function}	{XM_008791312.2; PREDICTED: Phoenix dactylifera pro...
CYP97A3	i1_LQ_PARFLO_c18614	3.108	1.672	3.608	0.788	4.234	3.889	6.202	3.449	2.695	0.951	2.449	1.78	2.294	3.85733	2.308	{XP_010940645.1; PREDICTED: protein LUTEIN DEFICIENT 5, chloroplastic [Elaeis guineensis]}	{sp|Q93VK5|LUT5_ARATH; Protein LUTEIN DEFICIENT 5, chloroplastic OS=Arabidopsis thaliana GN=CYP97A3 PE=1 SV=1}	{mus:103973686; K15747 LUT5, CYP97A3 beta-ring hydroxylase 1.14.-.- ko00906; Metabolism; Metabolism of terpenoids and polyketides; Carotenoid biosynthesis}	{At1g31800; KOG0157 Cytochrome P450 CYP4/CYP19/CYP26 subfamilies QI Secondary metabolites biosynthesis, transport and catabolism ; Lipid transport and metabolism ;}	{GO:0005506; iron ion binding; molecular_function GO:0020037; heme binding; molecular_function GO:0016705; oxidoreductase activity, acting on paired donors, with incorporation or reduction of molecular oxygen; molecular_function GO:0055114; oxidation-reduction process; biological_process}	{XM_008791312.2; PREDICTED: Phoenix dactylifera protein LUTEIN DEFICIENT 5,...
CYP97A3	i2_LQ_PARFLO_c21133	5.403	9.96	4.094	4.24	10.716	16.402	13.378	15.583	12.165	9.956	13.214	24.955	4.579	14.0198	11.7783	{XP_010940645.1; PREDICTED: protein LUTEIN DEFICIENT 5, chloroplastic [Elaeis guineensis]}	{sp|Q93VK5|LUT5_ARATH; Protein LUTEIN DEFICIENT 5, chloroplastic OS=Arabidopsis thaliana GN=CYP97A3 PE=1 SV=1}	{mus:103973686; K15747 LUT5, CYP97A3 beta-ring hydroxylase 1.14.-.- ko00906; Metabolism; Metabolism of terpenoids and polyketides; Carotenoid biosynthesis}	{At1g31800; KOG0157 Cytochrome P450 CYP4/CYP19/CYP26 subfamilies QI Secondary metabolites biosynthesis, transport and catabolism ; Lipid transport and metabolism ;}	{GO:0016705; oxidoreductase activity, acting on paired donors, with incorporation or reduction of molecular oxygen; molecular_function GO:0055114; oxidation-reduction process; biological_process GO:0020037; heme binding; molecular_function GO:0005506; iron ion binding; molecular_function}	{XM_008791312.2; PREDICTED: Phoenix dactylifera pro...
CYP97A3	i2_LQ_PARFLO_c56290	0	0.09	0	0	3.537	3.409	3.836	3.513	6.791	5.772	8.224	8.421	0.0225	3.57375	7.302	{XP_010940645.1; PREDICTED: protein LUTEIN DEFICIENT 5, chloroplastic [Elaeis guineensis]}	{sp|Q93VK5|LUT5_ARATH; Protein LUTEIN DEFICIENT 5, chloroplastic OS=Arabidopsis thaliana GN=CYP97A3 PE=1 SV=1}	{pda:103706996; K15747 LUT5, CYP97A3 beta-ring hydroxylase 1.14.-.- ko00906; Metabolism; Metabolism of terpenoids and polyketides; Carotenoid biosynthesis}	{At1g31800; KOG0157 Cytochrome P450 CYP4/CYP19/CYP26 subfamilies QI Secondary metabolites biosynthesis, transport and catabolism ; Lipid transport and metabolism ;}	{GO:0055114; oxidation-reduction process; biological_process GO:0016705; oxidoreductase activity, acting on paired donors, with incorporation or reduction of molecular oxygen; molecular_function GO:0020037; heme binding; molecular_function GO:0005506; iron ion binding; molecular_function}	{XM_008791312.2; PREDICTED: Phoenix dactylifera protein LUTEIN DEFICIENT 5, ch...
CYP97A3	i3_LQ_PARFLO_c18007	10.028	10.12	10.605	6.425	1.559	1.237	1.207	0.814	34.196	22.481	19.894	17.475	10.251	1.33433	19.95	{KXG31365.1; hypothetical protein SORBI_004G346000 [Sorghum bicolor]}	{sp|Q93VK5|LUT5_ARATH; Protein LUTEIN DEFICIENT 5, chloroplastic OS=Arabidopsis thaliana GN=CYP97A3 PE=1 SV=1}	{sbi:SORBI_04g037300; K15747 LUT5, CYP97A3 beta-ring hydroxylase 1.14.-.- ko00906; Metabolism; Metabolism of terpenoids and polyketides; Carotenoid biosynthesis}	{At1g31800; KOG0157 Cytochrome P450 CYP4/CYP19/CYP26 subfamilies QI Secondary metabolites biosynthesis, transport and catabolism ; Lipid transport and metabolism ;}	{NA}	{XM_010676372.2; PREDICTED: Beta vulgaris subsp. vulgaris protein LUTEIN DEFICIENT 5, chloroplastic (LOC104890782), mRNA}	{NA}
CYCB	i0_LQ_PARFLO_c7956	12.189	11.938	13.787	9.7	19.178	13.265	14	17.287	30.483	32.575	20.67	17.388	11.9035	15.9325	25.279	{ONK64219.1; uncharacterized protein A4U43_C07F23370 [Asparagus officinalis]}	{sp|Q0DWQ7|CCB12_ORYSJ; Cyclin-B1-2 OS=Oryza sativa subsp. japonica GN=CYCB1-2 PE=3 SV=1}	{egu:105047538; K11599 POMP, UMP1 proteasome maturation protein - ko03050; Genetic Information Processing; Folding, sorting and degradation; Proteasome}	{At5g38650; KOG3061 Proteasome maturation factor O Posttranslational modification, protein turnover, chaperones ;}	{NA}	{NA}	{NA}
CRTISO	i1_LQ_PARFLO_c23264	10.766	14.721	15.243	11.553	5.965	5.436	5.838	4.215	10.834	7.914	12.297	14.501	13.0708	5.3635	12.544	{Q52QW3.1; RecName: Full=Prolycopene isomerase 1, chloroplastic; Short=CrtISO1; AltName: Full=Carotenoid isomerase 1; AltName: Full=OcrtISO22; Flags: Precursor}	{sp|Q52QW3|CRTS1_ONCHC; Prolycopene isomerase 1, chloroplastic OS=Oncidium hybrid cultivar GN=CRTISO1 PE=2 SV=1}	{pda:103707328; K09835 crtISO, crtH prolycopene isomerase 5.2.1.13 ko00906; Metabolism; Metabolism of terpenoids and polyketides; Carotenoid biosynthesis}	{At1g06820; KOG4254 Phytoene desaturase H Coenzyme transport and metabolism ;}	{GO:0016491; oxidoreductase activity; molecular_function GO:0016614; oxidoreductase activity, acting on CH-OH group of donors; molecular_function GO:0055114; oxidation-reduction process; biological_process GO:0050660; flavin adenine dinucleotide binding; molecular_function}	{AY973633.1; Oncidium Gower Ramsey clone ocrtISO22 carotenoid iso...
CRTISO	i1_LQ_PARFLO_c39644	7.4	7.861	6.74	7.79	2.213	0.987	2.091	2.423	6.891	6.331	6.413	8.358	7.44775	2.24233	6.545	{XP_020106139.1; prolycopene isomerase 2, chloroplastic [Ananas comosus]}	{sp|Q9M9Y8|CRTSO_ARATH; Prolycopene isomerase, chloroplastic OS=Arabidopsis thaliana GN=CRTISO PE=1 SV=2}	{osa:4334739; - - - - -}	{At1g57770; KOG4254 Phytoene desaturase H Coenzyme transport and metabolism ;}	{GO:0016614; oxidoreductase activity, acting on CH-OH group of donors; molecular_function GO:0055114; oxidation-reduction process; biological_process GO:0050660; flavin adenine dinucleotide binding; molecular_function}	{XM_019852153.1; PREDICTED: Elaeis guineensis prolycopene isomerase, chloroplastic (LOC105049770), transcript variant X4, mRNA}	{PF00732:GMC oxidoreductase}
CRTISO	i3_LQ_PARFLO_c8285	2.307	4.374	5.046	1.956	0.552	2.104	0.245	1.044	2.76	2.355	3.938	5.151	3.42075	0.98625	3.01767	{Q52QW3.1; RecName: Full=Prolycopene isomerase 1, chloroplastic; Short=CrtISO1; AltName: Full=Carotenoid isomerase 1; AltName: Full=OcrtISO22; Flags: Precursor}	{sp|Q52QW3|CRTS1_ONCHC; Prolycopene isomerase 1, chloroplastic OS=Oncidium hybrid cultivar GN=CRTISO1 PE=2 SV=1}	{egu:105042411; K09835 crtISO, crtH prolycopene isomerase 5.2.1.13 ko00906; Metabolism; Metabolism of terpenoids and polyketides; Carotenoid biosynthesis}	{At1g06820; KOG4254 Phytoene desaturase H Coenzyme transport and metabolism ;}	{GO:0008033; tRNA processing; biological_process GO:0016614; oxidoreductase activity, acting on CH-OH group of donors; molecular_function GO:0006631; fatty acid metabolic process; biological_process GO:0055114; oxidation-reduction process; biological_process GO:0071949; FAD binding; molecular_function GO:0016491; oxidoreductase activity...
BCH	i1_LQ_PARFLO_c5191	64.369	66.058	72.737	53.792	5.72	4.133	6.892	4.858	17.914	18.492	20.378	16.859	64.239	5.40075	18.4108	{XP_008805553.1; PREDICTED: beta-carotene 3-hydroxylase 2, chloroplastic-like [Phoenix dactylifera]}	{sp|B3SGL0|BCH_GENLU; Beta-carotene 3-hydroxylase, chloroplastic OS=Gentiana lutea GN=BHY PE=2 SV=1}	{egu:105043314; K15746 crtZ beta-carotene 3-hydroxylase 1.14.13.129 ko00906; Metabolism; Metabolism of terpenoids and polyketides; Carotenoid biosynthesis}	{NA}	{NA}	{AY077687.1; Sandersonia aurantiaca beta carotene hydroxylase mRNA, partial cds}	{NA}
